# Supplementary material for: Establishment of experimental salivary gland cancer models using organoid culture and patient-derived xenografting
Source: Cell Oncol (Dordr). 2022 Dec 20;46(2):409–21. doi: 10.1007/s13402-022-00758-6 (PMC10060313; doi:10.1007/s13402-022-00758-6)
Supplement: Supplementary file 2 — Supplementary file2 (XLSX 19 KB) [file 13402_2022_758_MOESM2_ESM.xlsx]

## Sheet: Sheet1
No.	Line Name	Sex	Age	Pathological diagnosis	Sub diagnosis	Primarysite	TNM stage (7th edition)			Distant metastasis	IHC			Last passage (as of March 2021)			Ki-67 index	ly	v	pn
							T	N	M		Positive	Negative	Focal positive	PDX	Patient-derived organoid	PDX-derived organoid
1	YCU-ACC-1	F	48	Adenoid cystic carcinoma	Cribriform	Nasal cavity	4a	0	0	-	p16			10<	2	4	7.5	0	2	2
2		M	77	Adenoid cystic carcinoma	Solid	Sublingual gland	2	0	1	Lung	CK,EMA,vimentin,laminin,p16	GFAP,calponin,beta-catenin,AR,HER2	p63,SMA,S-100,c-kit,p53	0	0	Not available	19.6	?	+	+
3		M	59	Salivary duct carcinoma	-	Parotid gland	4a	2b	0	-	CK,AR, GCDFP-15	ER,PgR,Calponin,S-100,SMA,HER2,p53		Not available	4	Not available	34.1	+	?	+
4	YCU-ACC-4	M	67	Adenoid cystic carcinoma	Cribriform	Sublingual gland	4a	2c	1	Liver, bone	p63,SMA,EMA,CEA	S-100		10<	9	9	12.3	-	+	+
5		M	43	Lymphoepithelial carcinoma	-	Parotid gland	2	2b	0	-	CK, p40, EBER	LCA		0	2	Not available	-	-	-	?
6		M	59	Adenocarcinoma NOS	-	Parotid gland	3	2b	0	-	CK	p40,S-100,CEA,GCDFP-15,ER,HER2,Calponin,p63,SMA	AR, Adipophilin	Not available	9	Not available	-	1	0	1
9		F	70	Adenocarcinoma NOS	-	Parotid gland	3	0	0	-	CK7,CK-CAM5.2,CK-AE1AE3,Vimentin	CK20,ER,PgR,HER2,AR,TTF-1,p40,Calponin,AFP,Glypican3,Mammaglobin,S-100	p63,SMA,S-100,c-kit,p53	0	32	Not available	69.7	0	0	-
10		F	61	Adenoid cystic carcinom	Solid	Parotid gland	3	1	0	-	-	-	-	Not available	12	Not available	20	0	+	+
11		F	68	Adenoid cystic carcinoma	Solid	Submandibular gland	3	2a	0	-	-	-	-	0	6	Not available	-	0	+	+
12		M	83	Carcinoma ex pleomorphic adenoma	Squamous cell carcinoma	Parotid gland	4a	0	0	-	CK,p53,p63,S-100	-	-	8	12	5	-	0	1	2
14	YCU-SDC-14	M	51	Salivary duct carcinoma	Carcinoma ex pleomorphic adenoma s/o	Submandibular gland	3	3b	0	-	-	GCDFP-15,S-100	AR,p40,SMA	8<	55<	35<	-	1	0	0
15		M	58	Acinic cell carcinoma	-	Parotid gland	3	0	0	-	-	-	-	0	2	Not available	-	-	-	-
16	YCU-MYEC-16	M	73	Carcinoma ex pleomorphic adenoma	Myoepithelial carcinoma	Parotid gland	2	0	0	-	CK-CAM5.2,p53,p63	calponin, S-100	SMA	7<	1	5	50	0	2	0
17		M	83	Salivary duct carcinoma	-	Parotid gland	3	1	0	-	AR,HER2,GCDFP-15	-	-	0	3	Not available	-	1	1	0
18		M	69	Mucoepidermoid carcinoma	-	Submandibular gland	3	1	0	-	-	-	-	6<	5	10<	-	-	-	+
19		F	68	Lymphoepithelial carcinoma	-	Parotid gland	3	0	0	-	-	-	-	0	3	Not available	-	0	0	2
20	YCU-SDC-20	M	71	Salivary duct carcinoma	-	Parotid gland	4a	1	0	-	AR,HER2,GCDFP-15	-	-	9<	52<	40<	-	+	+	+
21		F	85	Acinic cell carcinoma	-	Parotid gland	2	0	0	-	DOG-1	mammagloblin,S-100	p63	Not available	1	Not available	-	+	0	0
22		M	49	Salivary duct carcinoma	-	Parotid gland	2	0	0	-	CK-AE1AE3,CK,AR,GCDFP-15	CK20,CD3,CD20,S-100,vimentin	-	0	0	Not available	30	-	-	-
23		M	69	Carcinoma ex pleomorphic adenoma	Myoepithelial carcinoma	Parotid gland	2	0	0	-	-	-	-	1	11	Not available	-	0	0	1
24	YCU-MEC-24	F	55	Mucoepidermoid carcinoma	-	Oral floor	4a	2b	0	-	-	-	-	5<	25	35<	-	0	1	2
25		F	34	Adenoid cystic carcinoma	Cribriform	Parotid gland	2	0	0	-	c-kit,beta-catenin	CEA,HER2,GFAP	p53,Calponin,,p63,SMA,S-100,CK-AE1AE3,EMA	1	6	Not available	30	0	0	+
26		F	89	Salivary duct carcinoma	-	Submandibular gland	3	2b	0	-	HER2	p63,GFAP,GCDFP-15	-	0	1	Not available	29.5	1	3	0
28		M	78	Salivary duct carcinoma	-	Hard palate	3	3b	0	-	AR,GCDFP-15	p63,SMA	-	0	0	Not available	-	1	0	2
29		F	78	Adenoid cystic carcinoma	Solid	Submandibular gland	3	0	1	Lung	CK-AE1AE3,CD117	S-100,p63	SMA	0	2	Not available	60	+	-	+
30		F	82	Mucoepidermoid carcinoma	-	Parotid gland	4a	0	0	-	-	-	-	Not available	Not available	Not available	-	0	0	3
31		M	67	Carcinoma ex pleomorphic adenoma	Myoepithelial carcinoma	Parotid gland	3	0	0	-	p63,SMA	-	EMA,CEA,mammaglobin,S-100,p53	4<	1	3	10	0	0	0
32	YCU-SDC-32	M	72	Carcinoma ex pleomorphic adenoma	Salivary duct carcinoma	Parotid gland	2	0	0	-	-	-	-	0	36<	Not available	-	0	0	0
33		M	67	Carcinoma ex pleomorphic adenoma	Salivary duct carcinoma	Submandibular gland	3	0	0	-	AR,HER2,GCDFP-15	-	GCDFP-15	1	2	Not available	40	0	0	-
34		F	74	Undifferentiated carcinoma	-	Submandibular gland	3	0	0	-	CK7	CK20,p40,CD56,Synaptophysin,ChromograninA	CK5-6,CEA	1	3	Not available	62	2	2	-
35		F	70	Adenoid cystic carcinoma	Cribriform	Submandibular gland	2	0	0	-	-	-	-	1	3	Not available	-	0	0	+
36		M	57	Mucoepidermoid carcinoma	-	Parotid gland	4a	1	0	-	-	-	-	0	7	Not available	-	0	1	0
37		F	70	Adenoid cystic carcinoma	Solid+cribriform	Submandibular gland	3	0	0	-	-	-	-	0	0	Not available	-	-	-	+
38		M	66	Carcinoma ex pleomorphic adenoma	Salivary duct carcinoma	Submandibular gland	1	0	0	-	AR, HER2, GCDFP-15	-	-	0	Not available	Not available	-	0	0	0
39		M	76	Salivary duct carcinoma	-	Parotid gland	4a	2b	0	-	AR, HER2, GCDFP-15	-	-	0	4	Not available	-	1	3	3
40		F	70	Myoepithelial carcinoma	-	Parotid gland	4a	1	0	-	cladesmon, c-kit, S-100, SMA	p63	-	2<	7	Not implemented	-	-	-	-
41		F	67	Adenoid cystic carcinoma	Cribriform	Sublingual gland	3	0	0	-	-	-	-	0	Not available	Not available	-	0	1	3
42		M	71	Carcinoma ex pleomorphic adenoma	Adenocarcinoma NOS	Parotid gland	3	0	0	-	AR, HER2, GCDFP-15, Calponin	-	-	0<	5	Not implemented	-	0	0	0
43		F	61	Carcinoma ex pleomorphic adenoma	Salivary duct carcinoma	Parotid gland	3	2a	0	-	-	-	-	0<	1<	Not implemented	-	0	0	+
44		M	73	Salivary duct carcinoma	-	Parotid gland	3	3b	0	-	CK-AE1/AE3, AR, HER2, INI-1	Vimentin, p63, SAM	GCDFP-15	0	1<	Not available	20-30	+	+	-

## Sheet: Sheet2
	Ki67
1	7.5
2	19.6
3	34.1
4	12.3
5	-
6	-
9	69.7
10	20
11	-
12	-
14	-
15	-
16	50
17	-
18	-
19	-
20	-
21	-
22	30
23	-
24	-
25	30
26	29.5
28	-
29	60
30	-
31	10
32	-
33	40
34	62
35	-
36	-
37	-
38	-
39	-
40	-
41	-
42	-
43	-
44	20-30
