# Supplementary material for: Establishment of experimental salivary gland cancer models using organoid culture and patient-derived xenografting
Source: Cell Oncol (Dordr). 2022 Dec 20;46(2):409–21. doi: 10.1007/s13402-022-00758-6 (PMC10060313; doi:10.1007/s13402-022-00758-6)
Supplement: Supplementary file 4 — Supplementary file4 (XLSX 28 KB) [file 13402_2022_758_MOESM4_ESM.xlsx]

## Sheet: Supplementary Table S3
Sample ID (Run accession)	RNA integrity number (RIN)	Total number of sequenced reads	Total number of human reads classified by xenome	Total number of uniquely mapped reads (GRCh38)	Ratio of all reads aligned to rRNA regions to total uniquely mapped reads (rRNA rate)	Ratio of exon-mapped reads to total uniquely mapped reads (Expression Profile Efficiency)	Total number of detected transcripts with reads >=1
Sequence data by RNA-seq newly performed in the current study
DRR259325	9.2	36839173	31932897	26664390	0.224044	84.0185	25321
DRR259326	8.3	34270689	19704506	15560098	0.344428	80.5626	24891
DRR259327	9.4	38276208	32745329	29891222	0.301554	86.5908	25278
DRR259328	8	43607879	38247488	33522790	0.19845	86.9632	24722
DRR259329	7.6	26437126	22714378	20254671	0.279377	86.1059	23217
DRR259330	8.7	23137528	19488465	16479336	0.31404	87.1327	21712
DRR259331	10	41460968	38636673	35014241	0.287223	77.395	26942
DRR259332	9.7	38436640	36370840	33325285	0.312787	80.2235	26103
DRR259333	9.6	41614450	37837704	33957853	0.240792	80.035	24782
DRR259334	9.8	33396397	27779094	25127346	0.159894	82.9869	26458
DRR259335	10	35659447	32558342	29289627	0.328927	83.6784	25932
DRR259336	10	34121815	31845513	29022453	0.211578	85.7008	25604
DRR259337	9.9	35229278	33333132	30091173	0.192067	80.9488	28752
Sequence data downloaded from public databases
SRR3056922	-	110211512	97327323	82309623	0.216501	35.5999	35155
SRR3056923	-	103140575	89870699	74046272	0.111339	30.7705	35716
SRR3056924	-	106265951	89321824	78689833	0.10429	28.7415	31703
SRR3081601	-	51842976	48029226	44353077	0.111142	19.1156	31245
SRR3081602	-	57352015	52514368	47695697	0.108942	18.2513	31265
SRR3081603	-	58316314	53047649	48395018	0.0865664	18.4108	32012
SRR3081604	-	44739305	15682625	12242818	0.702198	21.3234	17498
SRR3081605	-	70880755	62062566	57076306	0.10595	20.5639	28233
SRR3081606	-	73221610	62595896	57392542	0.115989	27.3784	30765
SRR3081607	-	57377312	48201855	39168545	0.245553	24.4251	29651
SRR3081608	-	53850542	42347551	37194446	0.113277	20.1814	25327
SRR3081609	-	56908009	52724546	48119742	0.0609348	22.879	32567
SRR3081610	-	57173962	53253775	48174923	0.0987555	25.1695	32905
SRR3081611	-	55476803	52093433	47791733	0.0664312	22.6151	34424
SRR3081612	-	55431143	50736233	46929997	0.0882908	24.0703	35334
SRR3081613	-	54636736	50989843	46773156	0.0506054	18.9651	32110
SRR3081614	-	51199631	46573519	42211728	0.0908037	21.9594	31490
SRR3081615	-	54265980	46344959	42078201	0.132007	24.8946	31205
SRR3081616	-	55048863	50752123	46586872	0.0997353	23.399	35707
SRR3081617	-	59171013	56030902	51314069	0.0696249	20.816	34422
SRR3081618	-	66911888	56393775	51638513	0.18507	16.8138	22928
SRR3081619	-	62235767	54445405	50064294	0.114132	17.4127	27490
SRR3081620	-	54608700	50078230	46659580	0.0844299	17.6712	29966
SRR3081621	-	57595442	42392501	38636516	0.116691	19.1227	26657
SRR3081622	-	52240569	48214369	41468903	0.169907	30.9046	37452
SRR3081623	-	45332319	28264769	24513199	0.344646	23.472	23100
SRR3081624	-	59638259	55133159	51034290	0.0698631	19.5672	34982
SRR3081625	-	57644092	52580079	48547281	0.0567175	18.4221	33358
SRR3081626	-	57982697	54152656	49690538	0.0863648	22.4746	34914
SRR3081627	-	51935492	43359104	39316167	0.130646	18.2478	28119
SRR3081628	-	54237798	50060486	45751244	0.078515	20.6157	33292
SRR3081629	-	52044175	43716653	40186421	0.0712728	20.9483	29170
SRR3081630	-	56817276	54350245	50246163	0.075481	22.3354	35953
SRR3081631	-	51938158	48276998	44513169	0.0755976	22.6131	35758
SRR3081632	-	55357704	48153263	43650977	0.130112	17.7515	28366
SRR3081633	-	44912902	30993312	27748448	0.122099	18.0191	26350
SRR3081634	-	53609931	50670484	47083576	0.0567993	20.1659	34365
SRR3081635	-	39400733	12020673	5612369	4.98866	19.1334	12839
SRR3081636	-	50171363	39053076	35236661	0.132402	18.3586	21598
SRR3081637	-	51878877	49032626	44821129	0.0865719	23.5616	34451
SRR3081638	-	53930446	39093438	35401582	0.125925	16.3371	18614
SRR3081639	-	53298026	49688170	45764851	0.0583729	22.9372	32450
SRR3081640	-	53646706	50950597	46628391	0.100332	20.9915	37012
SRR3081641	-	58325887	52964816	46463503	0.247738	27.2228	34786
SRR3081642	-	50596093	47696587	43760070	0.0842034	20.2823	34070
SRR3081643	-	55865344	46404867	30419165	0.825829	29.6455	43939
SRR3081644	-	60276736	39464126	10393801	3.02889	33.3425	28957
SRR3081645	-	57784320	44049891	12109285	2.77253	27.7075	31633
SRR3081646	-	69580248	48717254	16203046	2.39412	33.4307	33467
SRR3081647	-	51356672	22549803	11414123	2.29114	30.9395	31921
SRR5064548	-	20235016	17938852	15295234	0.174953	17.6759	29425
SRR5064549	-	13236651	9333903	7927728	0.30352	15.356	14077
SRR5064550	-	25263382	21549582	17921872	0.485728	18.1398	20255
SRR5064551	-	14679002	12888133	10855319	0.380598	17.4488	21891
SRR5064552	-	17803873	14196284	12200048	0.333892	15.3652	21372
SRR5064553	-	10222945	8882476	7547149	0.177565	15.3868	22120
SRR5064554	-	9836867	8462870	6744063	0.29138	17.7448	20951
SRR5064555	-	23925351	16696211	14257223	0.190679	15.0521	16210
SRR5064556	-	20480226	19013221	15849350	2.20381	23.8344	29175
SRR5064557	-	15857314	13616539	11144460	0.606494	20.8387	19733
SRR5064558	-	16456061	14029247	11092192	1.50842	25.8128	20186
SRR5064559	-	15127355	10160407	8110703	0.489236	19.7906	16141
SRR5064560	-	11398450	8960987	7549365	0.272028	16.9163	16736
SRR5064561	-	13554538	11700414	9682528	0.955336	19.4528	20962
SRR5064562	-	25455550	22256191	18562053	0.638055	22.3707	29555
SRR5064563	-	18545733	16101585	13722691	0.899832	18.7421	22250
SRR5064564	-	17350338	15414745	12856291	0.316722	18.2398	20708
SRR5064565	-	10502333	8238224	6773078	0.16665	22.1133	16506
SRR5064566	-	22076494	9381432	7513361	0.446773	20.764	11636
SRR5064567	-	18543113	12655880	10610606	0.44733	15.8856	17150
SRR5064568	-	16178721	14304502	12068279	0.531899	20.7693	18829
SRR5064569	-	14083377	12802868	10840831	0.435593	21.4307	21382
SRR5064570	-	19265483	15235710	12386202	0.876272	25.1786	21449
SRR5064571	-	17536278	14477621	12096338	0.549496	20.9993	22593
SRR5064572	-	23109225	20119565	16449262	0.931994	22.8491	27818
SRR5064573	-	19657600	11667844	9704852	0.289933	17.5886	12764
SRR5064574	-	9075381	7508911	6145031	1.0881	20.7629	17729
SRR5064575	-	9428341	5603368	3851283	2.82994	33.4254	13656
SRR5064576	-	18888342	15991374	13532799	0.504636	20.5985	25154
SRR5064577	-	22607401	16145745	9246286	2.55989	20.2899	24506
SRR5064578	-	11386255	9244178	7749863	0.35562	14.902	23993
SRR5064579	-	11485519	9931843	8643577	0.353425	19.9649	23647
SRR5064580	-	12529520	11144784	9614108	0.53735	20.3653	25122
SRR5064581	-	14978620	13577118	11775734	0.317297	18.028	26456
SRR5064582	-	19007203	16126562	13749514	0.425786	18.2104	22591
SRR5064583	-	18435717	16074134	13541764	1.09169	22.2614	25504
SRR5064584	-	19928996	17402074	14503440	2.45839	38.7251	24145
SRR5064585	-	12928627	9216275	7508027	0.790071	22.3285	18020
SRR5064586	-	17076295	11489494	9666764	0.194035	18.0254	16744
SRR5064587	-	15442428	13211502	11183192	0.508759	21.4059	17376
SRR5064588	-	13862755	8765604	6997599	0.828429	22.898	14575
SRR5064589	-	6920304	5493785	4632514	0.202897	14.2033	19635
SRR5064590	-	16825734	14434017	12203290	0.379085	18.4454	23149
SRR5064591	-	15184463	12885473	10436198	0.595615	20.7337	20561
SRR5064592	-	15401693	13463162	11512965	0.371124	21.4991	22876
SRR5064593	-	15633611	13667743	11083154	0.39893	22.5359	23066
SRR5064594	-	26326221	23031816	19702691	0.677789	21.7496	28125
SRR5064595	-	15734293	8145138	6777906	0.365554	21.7057	20309
SRR5064596	-	30809224	7333074	5872737	0.63086	23.8308	15129
SRR5064597	-	25276447	21941656	18670610	0.357609	18.5973	28517
SRR5064598	-	20319292	16457692	14011010	0.2949	17.7717	24284
SRR5064599	-	16845929	14346845	11832663	0.384291	15.4865	23709
SRR5064600	-	15012248	12055916	9582535	2.63834	31.6791	30397
SRR5064601	-	20718241	17026247	14320952	1.08255	22.9604	19536
SRR5064602	-	20607868	17472538	14245269	1.53826	23.8986	24976
SRR5064603	-	6320178	5091837	4248997	0.427759	21.1274	17023
SRR5064604	-	23035279	4473618	3599831	0.436227	19.2633	11918
SRR5064605	-	17571938	11076765	9130135	0.446822	20.3479	19038
SRR5064606	-	20616233	17651492	14669300	0.428171	22.0699	25254
SRR5064607	-	10821396	5996914	4784779	0.540761	18.9262	14837
SRR5064608	-	17608800	11129848	9377360	0.434812	25.2122	18542
SRR5064609	-	21697989	20385410	17461538	0.451006	19.5232	27266
SRR5064610	-	11517981	10511792	8960919	0.826726	23.3943	22169
SRR5064611	-	14047038	10935044	8980136	0.467263	23.908	19847
SRR5064612	-	20833314	19307869	15919616	0.644664	23.3007	32880
SRR5064613	-	21891840	19048875	15801222	0.626746	21.315	23232
SRR5064614	-	15572136	13582292	11263759	0.879847	20.6501	29524
SRR5064615	-	26414389	18907300	11960089	2.20624	26.0971	17572
SRR5064616	-	21857284	16825539	11686181	0.535696	17.3683	28549
SRR5064617	-	16986164	15124092	12821440	0.340125	18.9365	29570
SRR5064618	-	14309250	8878794	5230628	3.77521	25.4888	24832
SRR5064619	-	14384310	11001453	7506298	1.51365	23.3562	23214
SRR5064620	-	12168353	10858094	8527886	0.367303	10.5641	30867
SRR5064621	-	25668393	16335420	7943491	3.77982	25.9597	15352
SRR5064622	-	14940242	10860440	9184036	0.285176	15.979	17999
SRR5064623	-	14099120	9275464	5650339	1.27497	23.9103	24253
SRR5064624	-	33360164	15452585	5768050	2.70358	33.8326	25935
SRR5064625	-	17273243	8636352	4443145	1.90254	32.1994	24569
SRR5064626	-	27880466	14837033	8037554	1.12103	28.6481	27781
SRR5064627	-	16785685	9126383	4916222	5.44761	36.2942	22186
SRR5064628	-	29453799	18452707	10001466	2.15323	29.1505	29324
SRR5064629	-	19035463	9952023	5394165	2.4714	36.0442	23604
SRR5064630	-	13757269	9253971	6051893	0.873392	21.6964	26834
SRR5064631	-	18473641	11230398	4813922	2.73968	35.4336	24269
SRR5064632	-	28758880	18276424	9595821	1.72917	34.1637	27565
SRR5064633	-	14088513	8197621	2896567	2.30512	37.7584	19769
SRR5064634	-	15035542	11600924	8154407	1.30484	16.3399	33307
SRR5064635	-	20589855	13973939	9169502	1.98576	16.2677	37071
SRR5064636	-	14302579	9308101	4888863	1.88601	26.8349	24006
SRR5064637	-	19079819	9519459	5989114	2.38358	24.1392	24722
SRR5064638	-	18689812	12440954	8568058	1.30884	18.1707	34266
SRR5064639	-	16930575	11936877	7216315	1.43397	23.8645	27056
SRR5064640	-	11678863	7188883	3742917	2.16726	32.0505	22041
SRR5064641	-	15263193	7771709	5175476	1.27125	28.7886	22288
SRR5064642	-	9565956	5564711	1759335	4.10073	37.2538	13525
SRR5064643	-	24787791	14104792	4612091	4.96872	32.34	21567
SRR5064644	-	20962739	12385252	4489542	3.81425	36.9885	20836
SRR5064645	-	27828801	16425757	6088405	5.29004	38.0152	23037
SRR5685238	-	50560558	49110676	47308082	0.0894114	81.5319	31748
SRR5685239	-	62187812	60679757	58215426	0.0804482	60.3727	34251
SRR5685240	-	53357291	52098089	50438830	0.145574	64.6355	33917
SRR5685241	-	60625248	59541345	57848461	0.114955	33.1167	36831
SRR5685242	-	68046977	66598547	53997363	0.109018	64.5714	36967
SRR5685243	-	63078021	61072043	54709367	0.0908968	77.506	32331
SRR5685244	-	88316618	86259479	83607946	0.0899784	57.2817	37926
SRR5685245	-	59274211	57361911	54425905	0.125333	75.7906	34970
SRR5685246	-	98639639	75071577	32081988	9.01307	26.5212	32727
SRR5685247	-	62661494	60844706	58722533	0.102161	84.0657	32383
SRR5685248	-	59202978	58235211	53118443	0.815347	29.842	39221
SRR5685249	-	60936810	57611347	45165470	2.11979	9.70785	50791
SRR5685250	-	89433570	57098158	14094345	22.2639	28.2406	28572
SRR5685251	-	53048458	51385373	46437556	0.763886	26.6101	36341
SRR5685252	-	110016293	67895118	10812176	27.9506	43.3535	26757
SRR5685253	-	55144294	54138990	52086379	0.0853	28.9311	39141
SRR5685254	-	71836378	70558901	67511902	0.0836849	26.7801	39305
SRR5685255	-	63804908	51230997	33053686	3.70623	33.3824	35960
SRR5685256	-	77411973	63904660	45452084	3.10965	33.7484	36798
SRR5685257	-	59185515	58206881	53394897	0.512311	25.0214	36436
SRR5685258	-	63365439	61990232	53698684	0.472403	19.6561	36917
SRR5685259	-	49750885	43057668	32867639	2.66564	22.9266	35258
SRR5685260	-	49845804	48258953	42615179	1.34106	34.5536	37882
SRR5685263	-	51247466	50105152	45325236	0.873881	37.3697	36345
SRR5685271	-	94756061	93180753	90719536	0.0966683	28.7159	37160
SRR5685272	-	55598122	53528850	47130132	0.654261	21.0416	36633
SRR5685273	-	45249419	43423506	38238814	0.763513	21.3945	33834
SRR5685274	-	117890074	91829877	46714594	8.92355	20.1439	31885
SRR5685275	-	57843425	55535799	47762124	0.828871	20.7772	50345
SRR5685276	-	78145140	74014512	64000562	0.69924	29.9858	38951
SRR5685277	-	56020229	54010004	47661613	0.964311	24.5567	38360
SRR5685278	-	138915961	129363805	89840089	2.29856	18.0135	36152
SRR5685279	-	34409187	31329122	7731043	8.10496	18.8641	22133
SRR5685280	-	56736585	48293499	32746306	2.23837	36.5924	38524
SRR5685281	-	56531291	52221389	43533206	1.49376	27.7106	36182
SRR5685292	-	41956462	27574748	11017069	12.4541	23.6307	34588
SRR5685296	-	101566330	96660164	73410934	1.12647	21.08	35789
SRR5685299	-	63895726	58941697	44523728	2.06222	39.755	35039
SRR5685300	-	42559116	40995708	35986914	0.636989	23.6836	34264
SRR5685301	-	93746175	91915039	78625367	0.386138	22.7207	37800
SRR5173683	-	83432107	81109127	69213086	0.108532	64.6957	33631
SRR5173684	-	96085673	92444280	77941805	0.0962941	74.7448	29402
SRR5173685	-	85058543	82491089	71705707	0.156049	80.6566	31595
SRR5173686	-	90415315	87432848	80198947	0.121799	77.2895	34991
SRR5173687	-	82259130	79664497	70718610	0.0957513	83.1335	28653
SRR5173688	-	90421721	87520998	75320761	0.0954886	70.7342	34426
SRR5173689	-	88342965	85838866	78341794	0.106984	63.6949	38146
SRR5173690	-	92843695	89742320	69475694	0.0958929	69.1068	31948
SRR5173691	-	67121206	65034121	57955263	0.0878342	71.0369	33617
SRR5173692	-	86444831	83165300	67779837	0.124492	74.2376	33701
SRR5173693	-	102357628	98827059	86167674	0.112016	70.7623	35416
SRR5173694	-	58185788	56533815	46916253	0.0975291	53.6388	30555
SRR5173695	-	64853132	62698298	53280187	0.099917	75.0827	32831
SRR5173696	-	95214023	92238229	81751529	0.113467	71.1	36540
SRR5173697	-	89596181	86699712	78401688	0.115677	72.0445	34837
SRR5173698	-	90564801	87371533	75481787	0.113323	78.1383	31822
