# Supplementary material for: Establishment of experimental salivary gland cancer models using organoid culture and patient-derived xenografting
Source: Cell Oncol (Dordr). 2022 Dec 20;46(2):409–21. doi: 10.1007/s13402-022-00758-6 (PMC10060313; doi:10.1007/s13402-022-00758-6)
Supplement: Supplementary file 5 — Supplementary file5 (XLSX 913 KB) [file 13402_2022_758_MOESM5_ESM.xlsx]

## Sheet: 220817_heatmap_estimate_counts_
ENSEMBL_GENE_ID	GENE_SYMBOL	raw counts													TMM normalized counts with edgeR													log-transformationed TMM normalized counts
		YCU-ACC-1 PDX	YCU-ACC-4 PDX	YCU-SDC-14 PDX	YCU-MYEC-16 PDX	YCU-SDC-20 PDX	YCU-MEC-24 PDX	YCU-SDC-14	YCU-SDC-14X	YCU-SDC-20	YCU-SDC-20X	YCU-MEC-24	YCU-MEC-24X	YCU-SDC-32	YCU-ACC-1 PDX	YCU-ACC-4 PDX	YCU-SDC-14 PDX	YCU-MYEC-16 PDX	YCU-SDC-20 PDX	YCU-MEC-24 PDX	YCU-SDC-14	YCU-SDC-14X	YCU-SDC-20	YCU-SDC-20X	YCU-MEC-24	YCU-MEC-24X	YCU-SDC-32	YCU-ACC-1 PDX	YCU-ACC-4 PDX	YCU-SDC-14 PDX	YCU-MYEC-16 PDX	YCU-SDC-20 PDX	YCU-MEC-24 PDX	YCU-SDC-14	YCU-SDC-14X	YCU-SDC-20	YCU-SDC-20X	YCU-MEC-24	YCU-MEC-24X	YCU-SDC-32
ENSG00000000971	CFH	16	2127	106	0	30	1522	0	0	6	0	3518	3252	24	0.319551	73.9265	2.21884	0	0.870902	61.4852	0	0	0.109528	0	84.7725	74.9504	0.442185	0.400048	6.2274	1.68654	0	0.903734	5.96544	0	0	0.149946	0	6.42244	6.24699	0.528256
ENSG00000095303	PTGS1	196	960	643	388	24	1272	238	99	100	32	3805	11159	351	3.91451	33.366	13.4595	6.84523	0.696721	51.3858	4.07706	1.89007	1.82547	0.657446	91.6882	257.187	6.46696	2.29705	5.10291	3.85395	2.97181	0.76275	5.7111	2.34399	1.5311	1.49849	0.728962	6.53431	8.01227	2.90052
ENSG00000110195	FOLR1	44	2771	3880	242	0	12252	486	102	176	4	6780	3456	130	0.878767	96.3095	81.2178	4.26944	0	494.952	8.32542	1.94735	3.21282	0.0821808	163.376	79.652	2.39517	0.909786	6.60451	6.36138	2.39765	0	8.95406	3.22117	1.55942	2.07479	0.113942	7.36086	6.33364	1.76348
ENSG00000107249	GLIS3	38	1659	711	316	16	512	110	151	6	10	1850	552	21	0.758935	57.6606	14.8829	5.57498	0.464481	20.6836	1.88435	2.88284	0.109528	0.205452	44.579	12.7222	0.386912	0.814702	5.87432	3.98941	2.71699	0.550389	4.43853	1.52825	1.95711	0.149946	0.269574	5.5103	3.77844	0.471876
ENSG00000169550	MUC15	4	201	1451	538	26	1108	0	17	61	202	1306	642	221	0.0798879	6.986	30.3729	9.49158	0.754782	44.7606	0	0.324558	1.11353	4.15013	31.4704	14.7965	4.07179	0.110882	2.99747	4.97145	3.39116	0.811291	5.51603	0	0.405511	1.07966	2.36461	5.02105	3.98153	2.34249
ENSG00000164120	HPGD	86	544	338	652	4	1044	0	210	14	8	547	216	199	1.71759	18.9074	7.07516	11.5028	0.11612	42.1751	0	4.00924	0.255565	0.164362	13.1809	4.97825	3.66645	1.44233	4.31523	3.01349	3.64418	0.158492	5.43213	0	2.32459	0.328337	0.219539	3.82588	2.57972	2.22233
ENSG00000173227	SYT12	280	482	1724	1045	194	4315	1073	1028	26	280	14578	4531	480	5.59215	16.7525	36.0875	18.4362	5.63183	174.316	18.381	19.6262	0.474621	5.75266	351.283	104.428	8.8437	2.72075	4.14995	5.21286	4.28068	2.72941	7.45381	4.27657	4.36641	0.560344	2.75545	8.46059	6.72012	3.2992
ENSG00000155066	PROM2	456	4531	9452	6287	8719	26331	6410	3996	442	4827	81368	51549	9778	9.10722	157.48	197.853	110.917	253.113	1063.71	109.806	76.2901	8.06856	99.1717	1960.71	1188.07	180.154	3.33731	7.30816	7.63556	6.80629	7.98933	10.0562	6.7919	6.27221	3.18087	6.64633	10.9379	10.2156	7.50107
ENSG00000099260	PALMD	90	258	396	1270	366	2312	304	524	24	68	1443	1576	836	1.79748	8.96711	8.28924	22.4058	10.625	93.3993	5.20767	10.004	0.438112	1.39707	34.7716	36.3228	15.4028	1.48413	3.31717	3.21556	4.54879	3.53916	6.5607	2.63405	3.45996	0.524176	1.26127	5.16074	5.22199	4.03587
ENSG00000215018	COL28A1	18	270	130	479	104	898	783	95	35	32	2003	1662	391	0.359495	9.38418	2.72121	8.45068	3.01913	36.2771	13.4132	1.8137	0.638913	0.657446	48.2658	38.3049	7.20393	0.443071	3.37632	1.89577	3.24042	2.00688	5.22022	3.84932	1.49247	0.712739	0.728962	5.62252	5.29664	3.03632
ENSG00000184831	APOO	445	253	653	980	705	736	270	324	225	578	3369	1126	204	8.88753	8.79332	13.6689	17.2895	20.4662	29.7327	4.62523	6.18569	4.1073	11.8751	81.182	25.9514	3.75857	3.30561	3.2918	3.87469	4.19294	4.42399	4.9417	2.49191	2.84513	2.35256	3.68651	6.36075	4.75229	2.25053
ENSG00000117983	MUC5B	52	2871	341	2548	7707	4975	264	942	223	139	16020	15367	109	1.03854	99.7851	7.13795	44.9527	223.735	200.978	4.52245	17.9843	4.07079	2.85578	386.03	354.17	2.00826	1.02754	6.65514	3.02467	5.52208	7.81208	7.65806	2.46531	4.24674	2.34221	1.94702	8.5963	8.47237	1.58893
ENSG00000072954	TMEM38A	240	336	311	1426	410	1180	740	879	468	288	3829	2852	271	4.79327	11.6781	6.50998	25.158	11.9023	47.6692	12.6766	16.7815	8.54318	5.91702	92.2666	65.7314	4.99301	2.53438	3.66427	2.90881	4.70918	3.68956	5.60494	3.77363	4.15231	3.25447	2.79015	6.54329	6.06029	2.58328
ENSG00000163536	SERPINI1	46	18	56	468	4	904	270	262	72	46	702	298	142	0.91871	0.625612	1.17222	8.25661	0.11612	36.5195	4.62523	5.00201	1.31434	0.945079	16.9159	6.86815	2.61626	0.940137	0.700983	1.11917	3.21048	0.158492	5.22957	2.49191	2.58544	1.2106	0.959829	4.16317	2.97602	1.8545
ENSG00000243742	RPLP0P2	0	2	102	419	26	1045	345	145	28	63	474	613	199	0	0.0695124	2.13511	7.39214	0.754782	42.2155	5.91002	2.76829	0.511131	1.29435	11.4219	14.1281	3.66645	0	0.0969533	1.64851	3.06904	0.811291	5.43348	2.78869	1.91391	0.595628	1.19808	3.63481	3.91916	2.22233
ENSG00000132329	RAMP1	55	14	288	893	0	32917	3184	460	4	122	9754	2483	352	1.09846	0.486587	6.02854	15.7546	0	1329.77	54.5435	8.78215	0.0730186	2.50651	235.04	57.2269	6.48538	1.06933	0.572004	2.81322	4.06649	0	10.378	5.79555	3.29015	0.101675	1.81004	7.88289	5.86361	2.90408
ENSG00000166979	EVA1C	141	329	541	2400	139	2617	546	493	362	218	2037	2337	553	2.81605	11.4348	11.3244	42.3416	4.03518	105.721	9.35325	9.41217	6.60819	4.47885	49.0851	53.8619	10.1887	1.93208	3.63631	3.62345	5.43768	2.33204	6.73769	3.37201	3.3802	2.92755	2.45387	5.64631	5.77773	3.48397
ENSG00000185112	FAM43A	40	42	90	682	4	327	213	193	143	38	1321	344	233	0.798879	1.45976	1.88392	12.0321	0.11612	13.21	3.6488	3.68468	2.61042	0.780717	31.8318	7.92833	4.29288	0.847098	1.29852	1.52803	3.70399	0.158492	3.82884	2.21686	2.22795	1.85217	0.832459	5.03702	3.15839	2.40405
ENSG00000013016	EHD3	213	33	548	1079	265	3531	130	618	321	702	2982	2108	469	4.25403	1.14696	11.471	19.0361	7.69297	142.644	2.22696	11.7986	5.85975	14.4227	71.8566	48.5841	8.64104	2.39342	1.10229	3.6405	4.32453	3.11985	7.16635	1.69018	3.67792	2.77816	3.94699	6.18699	5.6318	3.26919
ENSG00000225630	MTND2P28	470	646	3299	3117	1034	21862	1998	3907	741	1186	55825	48910	761	9.38682	22.4525	69.056	54.9912	30.0171	883.173	34.2267	74.591	13.5267	24.3666	1345.2	1127.25	14.021	3.37668	4.55167	6.13044	5.80713	4.95499	9.78818	5.1386	6.24014	3.86064	4.66486	10.3947	10.1399	3.9089
ENSG00000128294	TPST2	32	85	760	1151	261	4275	378	354	308	262	5729	4997	596	0.639103	2.95428	15.9086	20.3063	7.57685	172.7	6.47533	6.75843	5.62244	5.38284	138.05	115.168	10.9809	0.712906	1.98341	4.07969	4.41321	3.10045	7.44045	2.90214	2.95577	2.72736	2.6742	7.11946	6.86007	3.58267
ENSG00000198517	MAFK	1137	409	4220	1039	1537	12530	2673	3152	2557	2040	45555	11073	3242	22.7081	14.2153	88.3348	18.3304	44.6192	506.182	45.7898	60.1768	46.6772	41.9122	1097.73	255.205	59.7318	4.56731	3.92745	6.48115	4.2728	5.51157	8.98636	5.54812	5.93491	5.57523	5.42332	10.1016	8.00115	5.92438
ENSG00000103257	SLC7A5	7790	3139	22321	13052	5211	42952	22069	37944	18424	12302	171501	231004	20972	155.582	109.1	467.232	230.268	151.276	1735.16	378.053	724.413	336.324	252.747	4132.62	5324.06	386.396	7.29077	6.78267	8.87108	7.85342	7.25054	10.7617	8.56626	9.50266	8.39799	7.98725	12.0132	12.3786	8.59767
ENSG00000108352	RAPGEFL1	361	209	868	1137	394	4658	1488	1380	650	612	10139	10947	1355	7.20988	7.26405	18.1693	20.0593	11.4378	188.172	25.4902	26.3464	11.8655	12.5737	244.317	252.301	24.965	3.03736	3.04685	4.26073	4.39639	3.63666	7.56356	4.72739	4.77328	3.68544	3.76274	7.9385	7.98471	4.6985
ENSG00000136457	CHAD	39	55	15	46	23	8853	106	83	32	60	1762	708	233	0.778907	1.91159	0.313986	0.811547	0.667691	357.64	1.81583	1.5846	0.584149	1.23271	42.4585	16.3176	4.29288	0.830991	1.54181	0.39395	0.857223	0.737852	8.48639	1.49356	1.36994	0.663708	1.1588	5.44157	4.11417	2.40405
ENSG00000261040	CTD-2319I12.1	8	42	70	24	17	8125	163	36	2	7	4319	582	39	0.159776	1.45976	1.46527	0.423416	0.493511	328.231	2.79227	0.687298	0.0365093	0.143816	104.074	13.4136	0.718551	0.213846	1.29852	1.30175	0.509357	0.578708	8.36296	1.92306	0.754715	0.0517331	0.193855	6.71526	3.84936	0.781193
ENSG00000170369	CST2	0	0	2	0	0	6136	0	0	0	0	350	162	0	0	0	0.0418648	0	0	247.88	0	0	0	0	8.43387	3.73369	0	0	0	0.0591681	0	0	7.95931	0	0	0	0	3.23785	2.24297	0
ENSG00000034971	MYOC	0	4	16	0	0	68127	4	0	0	0	554	46	0	0	0.139025	0.334919	0	0	2752.17	0.068522	0	0	0	13.3496	1.06018	0	0	0.187799	0.416752	0	0	11.4269	0.0956166	0	0	0	3.84294	1.04277	0
ENSG00000170367	CST5	0	0	4	0	0	8244	0	0	0	0	411	66	0	0	0	0.0837297	0	0	333.038	0	0	0	0	9.90377	1.52113	0	0	0	0.116005	0	0	8.38387	0	0	0	0	3.44676	1.33407	0
ENSG00000185624	P4HB	30154	13574	36188	30175	26474	128385	24038	37900	30918	33534	95771	44994	40969	602.235	471.781	757.502	532.357	768.542	5186.45	411.783	723.572	564.398	688.963	2307.77	1037	754.829	9.23658	8.88503	9.56701	9.05896	9.58786	12.3408	8.68924	9.50099	9.14312	9.43037	11.1729	10.0196	9.56192
ENSG00000139329	LUM	12	0	30	122	0	28750	0	0	0	0	4080	234	0	0.239664	0	0.627973	2.15236	0	1161.43	0	0	0	0	98.3148	5.39311	0	0.309949	0	0.703076	1.65643	0	10.1829	0	0	0	0	6.63394	2.67652	0
ENSG00000126549	STATH	0	0	0	0	3	1693	0	0	0	0	1108	61	0	0	0	0	0	0.0870902	68.3932	0	0	0	0	26.6992	1.4059	0	0	0	0	0	0.120472	6.11672	0	0	0	0	4.79177	1.26657	0
ENSG00000166920	C15orf48	3	39	391	0	30	750	160	2	6	5	908	219	6	0.0599159	1.35549	8.18458	0	0.870902	30.2982	2.74088	0.0381832	0.109528	0.102726	21.8799	5.0474	0.110546	0.0839498	1.23603	3.19921	0	0.903734	4.96801	1.90338	0.0540611	0.149946	0.141074	4.51601	2.59631	0.15127
ENSG00000083123	BCKDHB	987	958	2221	662	828	8427	1926	1192	372	836	3699	2165	811	19.7123	33.2965	46.4909	11.6792	24.0369	340.431	32.9933	22.7572	6.79073	17.1758	89.134	49.8978	14.9422	4.37242	5.09999	5.56958	3.66439	4.64598	8.41545	5.08718	4.57029	2.96176	4.18395	6.494	5.66953	3.99478
ENSG00000168899	VAMP5	219	95	679	299	45	2485	376	110	148	86	1107	643	496	4.37386	3.30184	14.2131	5.27506	1.30635	100.388	6.44107	2.10008	2.70169	1.76689	26.6751	14.8195	9.13849	2.42596	2.10495	3.92724	2.64963	1.20561	6.66374	2.89551	1.6323	1.88818	1.46826	4.79052	3.98363	3.34177
ENSG00000124107	SLPI	472	3172	5507	2038	798	48406	2680	619	1274	1540	56859	11392	3999	9.42677	110.247	115.275	35.9551	23.166	1955.49	45.9097	11.8177	23.2564	31.6396	1370.12	262.557	73.6791	3.38222	6.79762	6.86139	5.2077	4.59491	10.9341	5.55182	3.68007	4.6003	5.02855	10.4211	8.04197	6.22263
ENSG00000141968	VAV1	158	64	74	42	661	1344	274	4	1	95	3095	982	22	3.15557	2.2244	1.549	0.740978	19.1889	54.2944	4.69376	0.0763665	0.0182547	1.95179	74.5795	22.6326	0.405336	2.05505	1.68903	1.34993	0.799898	4.33549	5.78906	2.50938	0.106169	0.0260984	1.56159	6.23992	4.56271	0.490916
ENSG00000263639	MSMB	0	22	28	0	205	5312	52	36	2	213	1523	1238	12	0	0.764637	0.586108	0	5.95116	214.592	0.890786	0.687298	0.0365093	4.37613	36.6994	28.5328	0.221093	0	0.819371	0.665491	0	2.79725	7.75216	0.918986	0.754715	0.0517331	2.42657	5.23647	4.88424	0.288173
ENSG00000145287	PLAC8	20	23	118	6	192	766	86	46	145	76	528	448	20	0.399439	0.799393	2.47003	0.105854	5.57377	30.9446	1.47322	0.878215	2.64693	1.56143	12.7231	10.3253	0.368488	0.484849	0.84751	1.79495	0.145161	2.71672	4.9975	1.30639	0.909362	1.86668	1.35695	3.77853	3.50147	0.452582
ENSG00000227234	SPANXB2	0	0	13	0	1	6315	0	0	0	0	565	1360	0	0	0	0.272121	0	0.0290301	255.111	0	0	0	0	13.6147	31.3446	0	0	0	0.347236	0	0.0412851	8.00063	0	0	0	0	3.86935	5.01545	0
ENSG00000155495	MAGEC1	0	6	8	0	24	1642	0	0	42	0	240	1156	0	0	0.208537	0.167459	0	0.696721	66.3329	0	0	0.766696	0	5.78323	26.6429	0	0	0.273262	0.223372	0	0.76275	6.07324	0	0	0.821054	0	2.76197	4.78884	0
ENSG00000123892	RAB38	64	18	2	15	2	588	0	2	2	2	407	1543	28	1.27821	0.625612	0.0418648	0.264635	0.0580601	23.7538	0	0.0381832	0.0365093	0.0410904	9.80739	35.5622	0.515883	1.1879	0.700983	0.0591681	0.338721	0.0814216	4.62958	0	0.0540611	0.0517331	0.0580953	3.43395	5.19228	0.600158
ENSG00000260458	KCNJ12	8	0	0	12	0	1028	0	0	0	0	607	1229	0	0.159776	0	0	0.211708	0	41.5288	0	0	0	0	14.6267	28.3253	0	0.213846	0	0	0.277042	0	5.41037	0	0	0	0	3.96595	4.87408	0
ENSG00000057149	SERPINB3	0	0	6	37	0	10501	0	0	0	0	5435	22771	94	0	0	0.125595	0.652766	0	424.216	0	0	0	0	130.966	524.814	1.73189	0	0	0.170687	0.724883	0	8.73205	0	0	0	0	7.04402	9.03841	1.4499
ENSG00000206073	SERPINB4	0	0	0	0	0	336	0	0	0	0	357	2814	8	0	0	0	0	0	13.5736	0	0	0	0	8.60255	64.8556	0.147395	0	0	0	0	0	3.86529	0	0	0	0	3.26342	6.04123	0.198362
ENSG00000203722	RAET1G	30	4	81	0	20	891	38	37	4	39	1039	3272	133	0.599159	0.139025	1.69553	0	0.580601	35.9943	0.650959	0.70639	0.0730186	0.801263	25.0365	75.4113	2.45044	0.677313	0.187799	1.43057	0	0.660473	5.20923	0.723304	0.770947	0.101675	0.849009	4.70247	6.25571	1.78678
ENSG00000112299	VNN1	0	10	36	0	36	1420	0	0	162	0	1060	1057	54	0	0.347562	0.753567	0	1.04508	57.3646	0	0	2.95726	0	25.5426	24.3612	0.994917	0	0.430352	0.810293	0	1.03216	5.86702	0	0	1.9845	0	4.73024	4.66455	0.996328
ENSG00000174502	SLC26A9	6	2	48	4	0	1100	0	2	128	10	2485	488	0	0.119832	0.0695124	1.00476	0.0705693	0	44.4374	0	0.0381832	2.3366	0.205452	59.8805	11.2472	0	0.163282	0.0969533	1.00343	0.0983782	0	5.50581	0	0.0540611	1.73838	0.269574	5.92791	3.61438	0
ENSG00000182938	OTOP3	0	0	4	0	0	2591	0	2	87	20	1103	420	2	0	0	0.0837297	0	0	104.67	0	0.0381832	1.58816	0.410904	26.5787	9.67994	0.0368488	0	0	0.116005	0	0	6.72343	0	0.0540611	1.37192	0.49662	4.78548	3.41683	0.0522055
ENSG00000173237	C11orf86	2	8	4	64	0	1616	0	0	0	0	731	552	2	0.0399439	0.27805	0.0837297	1.12911	0	65.2826	0	0	0	0	17.6147	12.7222	0.0368488	0.0565058	0.353944	0.116005	1.09025	0	6.05056	0	0	0	0	4.21837	3.77844	0.0522055
ENSG00000023171	GRAMD1B	14	16	207	201	22	14758	0	6	0	36	20183	3742	150	0.279608	0.5561	4.33301	3.54611	0.638661	596.188	0	0.11455	0	0.739627	486.345	86.2436	2.76366	0.355701	0.637934	2.41495	2.18463	0.712518	9.22204	0	0.156461	0	0.798778	8.9288	6.44698	1.91214
ENSG00000260065	CTA-445C9.15	2	34	43	202	21	785	22	7	2	24	1242	1016	73	0.0399439	1.18171	0.900094	3.56375	0.609631	31.7121	0.376871	0.133641	0.0365093	0.493085	29.9282	23.4162	1.34498	0.0565058	1.12546	0.926071	2.19022	0.68673	5.03175	0.461393	0.180964	0.0517331	0.578296	4.95085	4.60977	1.22958
ENSG00000182853	VMO1	10	12	2	0	57	7724	17	8	39	58	10406	1340	107	0.19972	0.417075	0.0418648	0	1.65471	312.031	0.291218	0.152733	0.711932	1.19162	250.751	30.8836	1.97141	0.262697	0.502916	0.0591681	0	1.40856	8.29016	0.368733	0.205058	0.775625	1.132	7.97585	4.99474	1.57115
ENSG00000261371	PECAM1	0	12	8	0	56	1582	2	22	18	48	2414	1785	18	0	0.417075	0.167459	0	1.62568	63.9091	0.034261	0.420016	0.328584	0.986169	58.1696	41.1397	0.331639	0	0.502916	0.223372	0	1.39269	6.02035	0.0486003	0.505907	0.409889	0.989989	5.88678	5.39711	0.413203
ENSG00000171401	KRT13	0	3	10	18	5	13153	4	2	6	69	19648	16800	33	0	0.104269	0.209324	0.317562	0.14515	531.35	0.068522	0.0381832	0.109528	1.41762	473.453	387.197	0.608005	0	0.143091	0.274201	0.397871	0.195537	9.05623	0.0956166	0.0540611	0.149946	1.27359	8.89012	8.60065	0.685272
ENSG00000251076	RP11-526F3.1	0	0	0	2	0	2353	0	1	0	0	3314	3969	4	0	0	0	0.0352847	0	95.0556	0	0.0190916	0	0	79.8567	91.4754	0.0736975	0	0	0	0.0500275	0	6.5858	0	0.0272838	0	0	6.3373	6.531	0.102588
ENSG00000111452	GPR133	0	30	12	190	4	3783	4	0	0	16	9578	1289	0	0	1.04269	0.251189	3.35204	0.11612	152.824	0.068522	0	0	0.328723	230.799	29.7082	0	0	1.03047	0.3233	2.12169	0.158492	7.26514	0.0956166	0	0	0.410041	7.85673	4.94055	0
ENSG00000126353	CCR7	2	14	22	64	0	6631	8	24	2	2	32459	3797	19	0.0399439	0.486587	0.460513	1.12911	0	267.877	0.137044	0.458199	0.0365093	0.0410904	782.157	87.5112	0.350063	0.0565058	0.572004	0.546475	1.09025	0	8.0708	0.185288	0.544188	0.0517331	0.0580953	9.61316	6.46779	0.433027
ENSG00000115523	GNLY	2	6	0	4	4	8606	0	8	16	0	14051	1963	2	0.0399439	0.208537	0	0.0705693	0.11612	347.662	0	0.152733	0.292075	0	338.584	45.2422	0.0368488	0.0565058	0.273262	0	0.0983782	0.158492	8.44569	0	0.205058	0.369689	0	8.40762	5.53114	0.0522055
ENSG00000153234	NR4A2	874	537	472	675	508	5021	491	213	485	627	11793	4686	774	17.4555	18.6641	9.8801	11.9086	14.7473	202.837	8.41107	4.06652	8.85351	12.8818	284.173	108	14.2605	4.20598	4.29749	3.44362	3.69026	3.97703	7.67127	3.23436	2.34099	3.30064	3.79513	8.15569	6.76819	3.93173
ENSG00000187908	DMBT1	23	4	0	16	0	7472	24	0	0	2	12191	3778	192	0.459355	0.139025	0	0.282277	0	301.851	0.411132	0	0	0.0410904	293.764	87.0733	3.53748	0.545331	0.187799	0	0.358708	0	8.24246	0.496853	0	0	0.0580953	8.20342	6.46063	2.18189
ENSG00000108602	ALDH3A1	70	16	20	45	2	1982	47	0	0	15	2697	1934	74	1.39804	0.5561	0.418648	0.793905	0.0580601	80.0681	0.805133	0	0	0.308178	64.989	44.5738	1.3634	1.26185	0.637934	0.504517	0.843104	0.0814216	6.34106	0.852105	0	0	0.387559	6.04415	5.51013	1.24087
ENSG00000186352	ANKRD37	536	128	262	80	492	717	177	120	32	59	730	112	75	10.705	4.4488	5.48429	1.41139	14.2828	28.9651	3.0321	2.29099	0.584149	1.21217	17.5906	2.58132	1.38183	3.54905	2.44594	2.69695	1.26986	3.93384	4.90521	2.01153	1.71852	0.663708	1.14546	4.2165	1.84049	1.25207
ENSG00000177674	AGTRAP	3749	491	1928	1021	1294	9181	3874	3738	499	1444	6670	5035	2144	74.8749	17.0653	40.3577	18.0128	37.5649	370.891	66.3635	71.3645	9.10908	29.6673	160.725	116.044	39.5019	6.24555	4.17515	5.37008	4.2489	5.26922	8.53873	6.0739	6.17721	3.33758	4.93863	7.3374	6.87091	5.33992
ENSG00000165985	C1QL3	111	10	63	14	21	1430	124	110	20	27	127	71	7	2.21689	0.347562	1.31874	0.246993	0.609631	57.7686	2.12418	2.10008	0.365093	0.55472	3.06029	1.63637	0.128971	1.68567	0.430352	1.21334	0.318453	0.68673	5.87697	1.64348	1.6323	0.448999	0.636655	2.02158	1.39855	0.175008
ENSG00000248487	ABHD14A	430	185	455	118	227	1281	352	976	150	258	571	430	175	8.58795	6.4299	9.52425	2.0818	6.58982	51.7494	6.02993	18.6334	2.7382	5.30066	13.7593	9.91041	3.22427	3.26122	2.89334	3.39565	1.62377	2.92407	5.72108	2.81351	4.29524	1.90234	2.6555	3.88355	3.44763	2.0787
ENSG00000185156	MFSD6L	1582	68	256	32	62	880	268	151	0	34	179	62	22	31.5957	2.36342	5.3587	0.564555	1.79986	35.5499	4.59097	2.88284	0	0.698537	4.31332	1.42894	0.405336	5.02661	1.74993	2.66873	0.645752	1.48536	5.1918	2.4831	1.95711	0	0.764292	2.40961	1.28033	0.490916
ENSG00000214128	TMEM213	959	276	550	12	0	525	235	200	2	2	299	50	12	19.1531	9.59272	11.5128	0.211708	0	21.2088	4.02567	3.81832	0.0365093	0.0410904	7.20494	1.15237	0.221093	4.33293	3.405	3.64534	0.277042	0	4.47306	2.32931	2.26853	0.0517331	0.0580953	3.03649	1.10593	0.288173
ENSG00000051523	CYBA	2043	1089	5100	0	91	3609	17	18	19	199	7273	1931	45	40.8027	37.8495	106.755	0	2.64174	145.795	0.291218	0.343649	0.346839	4.08849	175.256	44.5047	0.829097	5.38553	5.27983	6.75162	0	1.86463	7.19766	0.368733	0.426157	0.429577	2.34724	7.46153	5.50794	0.871132
ENSG00000009694	TENM1	954	294	732	0	28	1081	156	84	477	64	734	225	13	19.0533	10.2183	15.3225	0	0.812842	43.6698	2.67236	1.6037	8.70747	1.31489	17.687	5.18568	0.239517	4.32576	3.48779	4.02879	0	0.858253	5.48123	1.87671	1.38056	3.2791	1.21095	4.22397	2.62893	0.309778
ENSG00000157570	TSPAN18	1162	20	6	454	22	351	12	0	13	24	478	169	120	23.2074	0.695124	0.125595	8.00962	0.638661	14.1796	0.205566	0	0.237311	0.493085	11.5183	3.89502	2.21093	4.59738	0.761391	0.170687	3.17147	0.712518	3.92406	0.269711	0	0.307208	0.578296	3.64596	2.29132	1.68299
ENSG00000224853	LINC00393	1241	102	0	638	0	843	0	0	24	0	1394	426	0	24.7852	3.54513	0	11.2558	0	34.0552	0	0	0.438112	0	33.5909	9.81822	0	4.68847	2.18432	0	3.61539	0	5.13156	0	0	0.524176	0	5.11232	3.43539	0
ENSG00000140279	DUOX2	532	136	0	412	203	3527	0	0	30	236	1196	414	127	10.6251	4.72685	0	7.26864	5.8931	142.482	0	0	0.54764	4.84867	28.8197	9.54165	2.3399	3.53917	2.51774	0	3.04765	2.78515	7.16473	0	0	0.63007	2.54811	4.8982	3.39803	1.7398
ENSG00000109255	NMU	604	46	8	186	78	3442	0	19	4	14	150	178	129	12.0631	1.59879	0.167459	3.28147	2.26434	139.049	0	0.362741	0.0730186	0.287633	3.61452	4.10245	2.37675	3.70742	1.37784	0.223372	2.09811	1.70679	7.12978	0	0.446511	0.101675	0.364721	2.20618	2.35119	1.75563
ENSG00000107742	SPOCK2	2522	68	66	716	26	3103	170	68	697	43	17131	3760	80	50.3693	2.36342	1.38154	12.6319	0.754782	125.354	2.91218	1.29823	12.7235	0.883443	412.802	86.6585	1.47395	5.68283	1.74993	1.25189	3.76892	0.811291	6.98133	1.96797	1.20052	3.77858	0.913373	8.6928	6.45382	1.30682
ENSG00000075651	PLD1	4652	1728	1601	1165	156	6787	840	191	2987	499	11877	6704	1406	92.9096	60.0588	33.5128	20.5533	4.52869	274.179	14.3896	3.6465	54.5267	10.2521	286.197	154.51	25.9047	6.5532	5.93213	5.10906	4.42984	2.46694	8.10423	3.94389	2.21614	5.79511	3.49212	8.1659	7.28087	4.74979
ENSG00000066382	MPPED2	903	2414	4	544	0	2079	4	8	0	0	2578	1547	0	18.0347	83.9015	0.0837297	9.59743	0	83.9867	0.068522	0.152733	0	0	62.1215	35.6544	0	4.25056	6.40772	0.116005	3.40564	0	6.40916	0.0956166	0.205058	0	0	5.98006	5.19592	0
ENSG00000115828	QPCT	1160	901	306	138	0	7242	2	32	2	6	1321	244	34	23.1675	31.3154	6.40532	2.43464	0	292.56	0.034261	0.610932	0.0365093	0.123271	31.8318	5.62358	0.626429	4.595	5.01415	2.88856	1.78016	0	8.19751	0.0486003	0.687896	0.0517331	0.167706	5.03702	2.72761	0.701708
ENSG00000279088	NA	587	654	146	350	46	1774	575	384	151	190	1127	995	535	11.7235	22.7306	3.05613	6.17482	1.33538	71.6654	9.85003	7.33118	2.75645	3.90359	27.1571	22.9322	9.85704	3.66943	4.56867	2.0201	2.84294	1.22366	6.1832	3.43963	3.05852	1.90937	2.29384	4.81543	4.58088	3.44056
ENSG00000132975	GPR12	148	134	14	34	0	761	4	0	0	0	1366	230	6	2.95585	4.65733	0.293054	0.599839	0	30.7426	0.068522	0	0	0	32.9162	5.30092	0.110546	1.98399	2.50012	0.370782	0.677927	0	4.98835	0.0956166	0	0	0	5.0839	2.65556	0.15127
ENSG00000211445	GPX3	336	474	26	38	20	9410	47	31	45	23	2138	1087	133	6.71058	16.4745	0.544243	0.670409	0.580601	380.142	0.805133	0.59184	0.82146	0.47254	51.5189	25.0526	2.45044	2.94684	4.12718	0.6269	0.740201	0.660473	8.57418	0.852105	0.670696	0.865095	0.558306	5.71476	4.70336	1.78678
ENSG00000157992	KRTCAP3	1059	638	58	714	85	3186	183	44	231	151	2878	2472	175	21.1503	22.1745	1.21408	12.5966	2.46756	128.707	3.13488	0.840031	4.21683	3.10232	69.3505	56.9733	3.22427	4.46926	4.53446	1.14671	3.76518	1.79392	7.01911	2.04785	0.87973	2.38317	2.03644	6.13649	5.85732	2.0787
ENSG00000142178	SIK1	140	454	4	114	0	3280	0	2	4	0	7189	5036	10	2.79608	15.7793	0.0837297	2.01123	0	132.504	0	0.0381832	0.0730186	0	173.232	116.067	0.184244	1.92451	4.06861	0.116005	1.59035	0	7.06074	0	0.0540611	0.101675	0	7.44486	6.87119	0.243966
ENSG00000134873	CLDN10	714	1308	0	10	6	1186	0	14	3000	2	1955	642	0	14.26	45.4611	0	0.176423	0.17418	47.9116	0	0.267283	54.764	0.0410904	47.1092	14.7965	0	3.93168	5.53795	0	0.234407	0.231654	5.6121	0	0.341738	5.80126	0.0580953	5.58824	3.98153	0
ENSG00000111199	TRPV4	1151	634	451	118	407	1697	405	105	855	119	3955	2079	287	22.9877	22.0354	9.44052	2.0818	11.8152	68.5548	6.93785	2.00462	15.6077	2.44488	95.3027	47.9157	5.2878	4.58422	4.52578	3.38412	1.62377	3.67979	6.12008	2.98875	1.58718	4.05378	1.78445	6.58951	5.61223	2.65255
ENSG00000149043	SYT8	2942	13273	805	228	686	3585	757	44	792	140	7412	8164	259	58.7575	461.319	16.8506	4.02245	19.9146	144.826	12.9678	0.840031	14.4577	2.87633	178.605	188.16	4.77191	5.90105	8.85275	4.1579	2.32839	4.38644	7.1881	3.80403	0.87973	3.95025	1.95469	7.48869	7.56346	2.52905
ENSG00000130598	TNNI2	500	2594	36	36	112	643	29	2	94	8	2188	2702	39	9.98598	90.1576	0.753567	0.635124	3.25137	25.9757	0.496784	0.0381832	1.71594	0.164362	52.7237	62.2743	0.718551	3.45759	6.51029	0.810293	0.7094	2.08793	4.75359	0.581866	0.0540611	1.44145	0.219539	5.74749	5.98355	0.781193
ENSG00000132274	TRIM22	8331	2880	260	98	130	1420	962	12	61	14	6956	5869	3754	166.386	100.098	5.44243	1.72895	3.77391	57.3646	16.4795	0.229099	1.11353	0.287633	167.617	135.266	69.1651	7.38704	6.65961	2.6876	1.44835	2.25517	5.86702	4.1276	0.297602	1.07966	0.364721	7.39761	7.09028	6.13268
ENSG00000060558	GNA15	1122	184	341	90	46	1287	397	1	0	14	1574	2542	585	22.4085	6.39515	7.13795	1.58781	1.33538	51.9918	6.80081	0.0190916	0	0.287633	37.9283	58.5867	10.7783	4.54896	2.88658	3.02467	1.37173	1.22366	5.7277	2.96362	0.0272838	0	0.364721	5.28275	5.89692	3.55805
ENSG00000069020	MAST4	10637	1771	918	638	444	1886	3768	1543	1332	823	8941	16185	5808	212.442	61.5533	19.216	11.2558	12.8893	76.1899	64.5477	29.4584	24.3152	16.9087	215.449	373.023	107.009	7.7377	5.96701	4.33742	3.61539	3.79591	6.27034	6.03447	4.92877	4.66193	4.16259	7.75789	8.54698	6.75501
ENSG00000212719	C17orf51	745	163	115	0	0	389	59	146	0	0	870	773	310	14.8791	5.66526	2.40723	0	0	15.7147	1.0107	2.78738	0	0	20.9642	17.8157	5.71156	3.98906	2.73666	1.7686	0	0	4.06304	1.0077	1.9212	0	0	4.45708	4.23386	2.74665
ENSG00000163864	NMNAT3	498	198	20	2	0	380	16	5	4	20	457	816	233	9.94604	6.88173	0.418648	0.0352847	0	15.3511	0.274088	0.0954581	0.0730186	0.410904	11.0122	18.8067	4.29288	3.45234	2.97851	0.504517	0.0500275	0	4.03132	0.349465	0.131534	0.101675	0.49662	3.58643	4.30792	2.40405
ENSG00000109819	PPARGC1A	4366	976	12	646	54	1092	0	4	136	22	8637	12700	578	87.1976	33.9221	0.251189	11.3969	1.56762	44.1142	0	0.0763665	2.48263	0.451994	208.124	292.703	10.6493	6.46267	5.12607	0.3233	3.63191	1.36043	5.49551	0	0.106169	1.80018	0.538036	7.70821	8.19821	3.54217
ENSG00000163071	SPATA18	1764	360	24	208	8	265	0	8	0	6	856	2243	868	35.2305	12.5122	0.502378	3.66961	0.23224	10.7054	0	0.152733	0	0.123271	20.6268	51.6955	15.9924	5.17913	3.7562	0.587248	2.2233	0.301284	3.5491	0	0.205058	0	0.167706	4.43475	5.71961	4.08681
ENSG00000131080	EDA2R	799	350	4	50	0	232	0	0	0	0	447	1047	636	15.9576	12.1647	0.0837297	0.882117	0	9.37225	0	0	0	0	10.7713	24.1307	11.7179	4.08386	3.7186	0.116005	0.912356	0	3.37466	0	0	0	0	3.5572	4.65138	3.66879
ENSG00000264230	AC244230.1	6264	93	40	205	2	1458	6	2	12	84	2900	4524	3667	125.104	3.23233	0.837297	3.61668	0.0580601	58.8997	0.102783	0.0381832	0.219056	1.7258	69.8806	104.267	67.5622	6.97847	2.08145	0.877585	2.20686	0.0814216	5.90448	0.141149	0.0540611	0.285764	1.44668	6.14732	6.71791	6.09934
ENSG00000164379	FOXQ1	2126	10	30	137	0	933	16	4	0	0	4261	2663	981	42.4604	0.347562	0.627973	2.417	0	37.691	0.274088	0.0763665	0	0	102.676	61.3754	18.0743	5.44163	0.430352	0.703076	1.77273	0	5.27393	0.349465	0.106169	0	0	6.69594	5.96291	4.25356
ENSG00000197614	MFAP5	2685	48	20	64	15	952	0	0	22	6	1019	610	392	53.6247	1.6683	0.418648	1.12911	0.435451	38.4585	0	0	0.401603	0.123271	24.5546	14.059	7.22236	5.77148	1.41592	0.504517	1.09025	0.521504	5.30227	0	0	0.487077	0.167706	4.67551	3.91255	3.03955
ENSG00000165474	GJB2	7268	64	72	792	30	3026	4	2	150	30	2209	1563	1758	145.156	2.2244	1.50713	13.9727	0.870902	122.243	0.068522	0.0381832	2.7382	0.616356	53.2298	36.0232	32.3901	7.19137	1.68903	1.32604	3.90427	0.903734	6.94536	0.0956166	0.0540611	1.90234	0.692745	5.76101	5.21036	5.06135
ENSG00000238266	LINC00707	5886	50	0	22	0	468	0	0	0	10	487	1182	10	117.555	1.73781	0	0.388131	0	18.9061	0	0	0	0.205452	11.7351	27.2421	0.184244	6.88941	1.45302	0	0.473144	0	4.31514	0	0	0	0.269574	3.67074	4.81978	0.243966
ENSG00000223414	LINC00473	635	43	0	42	0	1422	0	0	0	2	250	1708	40	12.6822	1.49452	0	0.740978	0	57.4454	0	0	0	0.0410904	6.02419	39.3651	0.736975	3.77423	1.31876	0	0.799898	0	5.86902	0	0	0	0.0580953	2.81233	5.33504	0.796577
ENSG00000055163	CYFIP2	13755	186	1648	1258	12	276	30	935	6	688	721	2805	1819	274.714	6.46466	34.4966	22.1941	0.348361	11.1497	0.513915	17.8507	0.109528	14.1351	17.3738	64.6481	33.514	8.10703	2.90008	5.14961	4.53568	0.431207	3.60285	0.598284	4.23654	0.149946	3.91983	4.19958	6.03668	5.10911
ENSG00000043039	BARX2	3064	636	723	2546	99	4663	52	1112	240	341	3171	2615	942	61.1941	22.105	15.1341	44.9174	2.87398	188.374	0.890786	21.2299	4.38112	7.00591	76.4109	60.2691	17.3558	5.95871	4.53013	4.01204	5.52097	1.95382	7.5651	0.918986	4.47443	2.42791	3.00107	6.27446	5.93709	4.19816
ENSG00000197872	FAM49A	258	114	306	380	34	281	0	419	2	62	844	1494	432	5.15277	3.96221	6.40532	6.70409	0.987022	11.3517	0	7.99939	0.0365093	1.2738	20.3377	34.4329	7.95933	2.62124	2.31098	2.88856	2.94562	0.990608	3.62664	0	3.16983	0.0517331	1.18511	4.41533	5.14702	3.16339
ENSG00000164070	HSPA4L	4082	1135	1537	2276	126	2829	437	2328	48	608	7052	12312	1057	81.5256	39.4483	32.1731	40.154	3.65779	114.285	7.48603	44.4453	0.876224	12.4915	169.93	283.76	19.4746	6.36677	5.33801	5.05194	5.36296	2.21964	6.84906	3.08509	5.50606	0.907832	3.75398	7.41727	8.1536	4.35576
ENSG00000079257	LXN	515	123	86	124	0	282	604	3032	2	0	2799	1308	74	10.2856	4.27502	1.80019	2.18765	0	11.3921	10.3468	57.8858	0.0365093	0	67.4469	30.1461	1.3634	3.49641	2.39918	1.48552	1.67249	0	3.63135	3.50422	5.87985	0.0517331	0	6.09691	4.96098	1.24087
ENSG00000086289	EPDR1	497	76	178	580	0	10	324	690	0	4	1023	743	78	9.92607	2.64147	3.72597	10.2326	0	0.403976	5.55028	13.1732	0	0.0821808	24.651	17.1243	1.4371	3.4497	1.86452	2.24061	3.48961	0	0.489519	2.71156	3.8251	0	0.113942	4.68094	4.17985	1.28517
ENSG00000011028	MRC2	20623	10240	1601	8813	518	24182	5950	3316	8	310	70093	15575	7995	411.882	355.904	33.5128	155.482	15.0376	976.896	101.926	63.3078	0.146037	6.36901	1689.02	358.964	147.303	8.68959	8.47939	5.10906	7.28985	4.00338	9.93354	6.68547	6.00692	0.196654	2.88147	10.7228	8.49171	7.2124
ENSG00000101439	CST3	7779	6491	5478	5675	0	19050	4487	3016	0	0	13949	8250	5435	155.362	225.603	114.668	100.12	0	769.575	76.8645	57.5803	0	0	336.126	190.142	100.137	7.28875	7.82402	6.85384	6.65993	0	9.58979	6.28289	5.87234	0	0	8.39714	7.5785	6.66016
ENSG00000142798	HSPG2	3537	8820	8370	47657	895	4457	14708	10729	1808	1644	63890	26857	54875	70.6408	306.55	175.204	840.781	25.9819	180.052	251.955	204.834	33.0044	33.7763	1539.54	618.986	1011.04	6.16271	8.26468	7.46111	9.7173	4.75392	7.50026	7.98274	7.68534	5.08765	5.12003	10.5892	9.27609	9.98305
ENSG00000101311	FERMT1	198	1114	776	2003	214	1010	938	1428	2	222	3350	7546	4458	3.95445	38.7184	16.2436	35.3376	6.21243	40.8016	16.0684	27.2628	0.0365093	4.56103	80.7242	173.916	82.1359	2.30872	5.31174	4.10799	5.18339	2.85049	5.38549	4.09326	4.82083	0.0517331	2.47535	6.35269	7.45052	6.3774
ENSG00000112837	TBX18	385	6	12171	1170	130	304	0	524	0	646	427	1188	654	7.68921	0.208537	254.768	20.6415	3.77391	12.2809	0	10.004	0	13.2722	10.2893	27.3804	12.0495	3.11922	0.273262	7.99869	4.43573	2.25517	3.73128	0	3.45996	0	3.83514	3.49689	4.82682	3.70593
ENSG00000198930	CSAG1	4	0	1029	532	22	793	2	6	0	92	4	174	0	0.0798879	0	21.5395	9.38572	0.638661	32.0353	0.034261	0.11455	0	1.89016	0.0963871	4.01026	0	0.110882	0	4.49438	3.37653	0.712518	5.04594	0.0486003	0.156461	0	1.53115	0.132757	2.32489	0
ENSG00000213401	MAGEA12	0	0	1372	1240	24	687	0	16	0	155	10	180	0	0	0	28.7193	21.8765	0.696721	27.7532	0	0.305466	0	3.18451	0.240968	4.14854	0	0	0	4.89333	4.51579	0.76275	4.84565	0	0.384565	0	2.06506	0.311466	2.36416	0
ENSG00000221867	MAGEA3	0	0	6066	2000	14	4646	22	3470	0	223	194	4490	0	0	0	126.976	35.2847	0.406421	187.687	0.376871	66.2479	0	4.58158	4.67477	103.483	0	0	0	6.99973	5.18129	0.492028	7.55985	0.461393	6.07142	0	2.48067	2.50456	6.70713	0
ENSG00000197172	MAGEA6	0	0	5030	1174	0	3524	54	1282	0	26	160	1329	2	0	0	105.29	20.7121	0	142.361	0.925047	24.4755	0	0.534175	3.85548	30.6301	0.0368488	0	0	6.73186	4.44043	0	7.16351	0.944893	4.67104	0	0.617463	2.27962	4.98323	0.0522055
ENSG00000167600	CYP2S1	60	38	32	2650	0	22	4	20	12	0	96	283	408	1.19832	1.32074	0.669837	46.7522	0	0.888748	0.068522	0.381832	0.219056	0	2.31329	6.52243	7.51715	1.1364	1.21458	0.739708	5.57749	0	0.91743	0.0956166	0.466583	0.285764	0	1.72826	2.9112	3.09037
ENSG00000172548	NIPAL4	10	0	4	3004	0	56	0	0	0	0	214	156	202	0.19972	0	0.0837297	52.9976	0	2.26227	0	0	0	0	5.15671	3.5954	3.72173	0.262697	0	0.116005	5.75482	0	1.70588	0	0	0	0	2.62216	2.20019	2.23931
ENSG00000173706	HEG1	38	44	582	3352	4	158	20	570	96	21	2413	1172	1935	0.758935	1.52927	12.1827	59.1371	0.11612	6.38283	0.34261	10.8822	1.75245	0.431449	58.1455	27.0116	35.6512	0.814702	1.33872	3.72057	5.91018	0.158492	2.88417	0.42504	3.57073	1.46072	0.517476	5.8862	4.80795	5.19579
ENSG00000135318	NT5E	34	78	522	2902	6	192	88	781	224	0	1532	2413	1191	0.679047	2.71099	10.9267	51.1981	0.17418	7.75635	1.50748	14.9106	4.08904	0	36.9163	55.6135	21.9434	0.747643	1.8918	3.57613	5.70592	0.231654	3.13033	1.32624	3.99191	2.34739	0	5.24474	5.82308	4.52001
ENSG00000178726	THBD	10	26	28	1326	0	234	0	132	0	4	928	1576	300	0.19972	0.903662	0.586108	23.3937	0	9.45305	0	2.52009	0	0.0821808	22.3618	36.3228	5.52731	0.262697	0.928777	0.665491	4.60844	0	3.38585	0	1.81561	0	0.113942	4.54608	5.22199	2.70649
ENSG00000169594	BNC1	30	1	0	2790	0	244	0	4	0	0	893	2129	5538	0.599159	0.0347562	0	49.2221	0	9.85702	0	0.0763665	0	0	21.5184	49.0681	102.034	0.677313	0.0492909	0	5.65025	0	3.44056	0	0.106169	0	0	4.49303	5.64582	6.68698
ENSG00000169851	PCDH7	126	20	244	1486	38	294	56	60	42	30	1265	2346	3474	2.51647	0.695124	5.10751	26.2165	1.10314	11.8769	0.959308	1.1455	0.766696	0.616356	30.4824	54.0694	64.0063	1.81413	0.761391	2.61058	4.76641	1.07255	3.68671	0.970344	1.10131	0.821054	0.692745	4.97647	5.78318	6.02251
ENSG00000168077	SCARA3	874	56	345	1710	26	1424	897	376	2	469	3217	384	3110	17.4555	1.94635	7.22168	30.1684	0.754782	57.5262	15.3661	7.17845	0.0365093	9.6357	77.5193	8.85023	57.2998	4.20598	1.55893	3.03943	4.96201	0.811291	5.87101	4.03263	3.03183	0.0517331	3.41084	6.29498	3.30016	5.86542
ENSG00000074211	PPP2R2C	8	0	320	1260	1	146	10	66	10	144	395	440	1812	0.159776	0	6.69837	22.2293	0.0290301	5.89805	0.171305	1.26005	0.182547	2.95851	9.51823	10.1409	33.385	0.213846	0	2.94455	4.53788	0.0412851	2.78619	0.228117	1.17635	0.241897	1.98496	3.39482	3.47779	5.10371
ENSG00000118515	SGK1	278	134	398	9440	356	720	988	1508	112	2228	4707	1320	8524	5.55221	4.65733	8.3311	166.544	10.3347	29.0863	16.9249	28.7902	2.04452	45.7747	113.424	30.4227	157.049	2.71198	2.50012	3.22205	7.38839	3.50267	4.91103	4.1639	4.89676	1.60622	5.54766	6.83824	4.97373	7.30423
ENSG00000138271	GPR87	28	732	465	1110	129	468	9	6	0	12	987	2371	1198	0.559215	25.4416	9.73357	19.583	3.74488	18.9061	0.154174	0.11455	0	0.246542	23.7835	54.6455	22.0724	0.64082	4.72474	3.42406	4.36338	2.24637	4.31514	0.206861	0.156461	0	0.317932	4.63131	5.79819	4.5281
ENSG00000148175	STOM	623	2940	3115	6140	749	2123	288	1674	556	404	19961	21953	8166	12.4425	102.183	65.2045	108.324	21.7435	85.7642	4.93358	31.9594	10.1496	8.30026	480.996	505.961	150.454	3.74873	6.68907	6.04886	6.77247	4.50738	6.43903	2.5689	5.04262	3.47892	3.21727	8.91288	8.98573	7.24273
ENSG00000065618	COL17A1	90	15279	2239	17125	658	2564	232	701	35	144	5626	30251	224347	1.79748	531.04	46.8677	302.125	19.1018	103.58	3.97427	13.3832	0.638913	2.95851	135.568	697.209	4133.45	1.48413	9.05539	5.58098	8.24377	4.32925	6.70846	2.31449	3.84632	0.712739	1.98496	7.09348	9.44752	12.0135
ENSG00000164125	FAM198B	6	661	259	514	56	17	94	10	0	0	309	1459	1150	0.119832	22.9739	5.4215	9.06816	1.62568	0.68676	1.61027	0.190916	0	0	7.4459	33.6263	21.188	0.163282	4.58339	2.68291	3.33173	1.39269	0.754255	1.3842	0.252072	0	0	3.07825	5.11379	4.47171
ENSG00000107984	DKK1	244	322	258	2646	766	238	85	187	124	160	1427	9050	2338	4.87316	11.1915	5.40056	46.6816	22.237	9.61464	1.45609	3.57013	2.26358	3.28723	34.3861	208.58	43.0762	2.55414	3.6078	2.6782	5.57536	4.53835	3.40798	1.29636	2.19224	1.70645	2.10005	5.14511	7.71135	5.46193
ENSG00000261115	TMEM178B	22	368	124	560	838	22	40	38	114	168	2262	2680	577	0.439383	12.7903	2.59562	9.87971	24.3272	0.888748	0.68522	0.725482	2.08103	3.45159	54.5069	61.7672	10.6309	0.525451	3.78558	1.84624	3.44357	4.66262	0.91743	0.752937	0.786999	1.62341	2.15432	5.7946	5.97194	3.53989
ENSG00000103044	HAS3	2	170	436	3210	200	58	32	62	19	181	276	791	3433	0.0399439	5.90856	9.12653	56.6319	5.80601	2.34306	0.548176	1.18368	0.346839	3.71868	6.65071	18.2305	63.2509	0.0565058	2.78838	3.34007	5.8488	2.76681	1.74117	0.630569	1.12676	0.429577	2.23838	2.93559	4.26533	6.00564
ENSG00000053747	LAMA3	885	756	762	6962	2296	534	1441	203	750	296	2696	5649	37933	17.6752	26.2757	15.9505	122.826	66.653	21.5723	24.685	3.8756	13.691	6.08138	64.9649	130.195	698.892	4.22305	4.76954	4.08326	6.95217	6.08008	4.49648	4.68286	2.28558	3.87686	2.82403	6.04363	7.03557	9.45099
ENSG00000102837	OLFM4	52	828	542	1982	0	56	2	10	0	240	260	182	94	1.03854	28.7782	11.3454	34.9671	0	2.26227	0.034261	0.190916	0	4.93085	6.26516	4.19464	1.73189	1.02754	4.89618	3.6259	5.16861	0	1.70588	0.0486003	0.252072	0	2.56824	2.86099	2.37702	1.4499
ENSG00000134569	LRP4	284	1071	846	5423	196	300	124	165	4	702	1380	1328	1081	5.67204	37.2239	17.7088	95.6744	5.68989	12.1193	2.12418	3.15012	0.0730186	14.4227	33.2535	30.607	19.9168	2.73813	5.2564	4.22565	6.59506	2.74198	3.71362	1.64348	2.05315	0.101675	3.94699	5.09818	4.98217	4.38659
ENSG00000165795	NDRG2	3508	6318	2774	51519	1113	3423	367	1167	160	2134	3020	2856	1648	70.0617	219.59	58.0665	908.915	32.3105	138.281	6.28689	22.2799	2.92075	43.8435	72.7723	65.8236	30.3634	6.151	7.78522	5.88427	9.82959	5.0579	7.12186	2.8653	4.54101	1.97113	5.48683	6.20501	6.06229	4.97101
ENSG00000132321	IQCA1	43	294	0	1433	438	55	49	16	0	178	222	266	322	0.858795	10.2183	0	25.2815	12.7152	2.22187	0.839394	0.305466	0	3.65705	5.34948	6.13063	5.93265	0.894367	3.48779	0	4.71597	3.7777	1.6879	0.879231	0.384565	0	2.21941	2.66664	2.83403	2.79341
ENSG00000113594	LIFR	78	350	248	1842	692	52	4	196	14	226	328	374	162	1.55781	12.1647	5.19124	32.4972	20.0888	2.10068	0.068522	3.74196	0.255565	4.64321	7.90374	8.61975	2.98475	1.35491	3.7186	2.63023	5.06597	4.39841	1.63258	0.0956166	2.24548	0.328337	2.49652	3.15441	3.266	1.99449
ENSG00000088538	DOCK3	60	402	40	954	264	82	50	28	44	30	1324	127	219	1.19832	13.972	0.837297	16.8308	7.66394	3.31261	0.856525	0.534565	0.803205	0.616356	31.9041	2.92703	4.03494	1.1364	3.9042	0.877585	4.1563	3.11502	2.10856	0.892605	0.61783	0.850564	0.692745	5.0402	1.97344	2.33197
ENSG00000137460	FHDC1	1022	1334	556	5435	880	425	566	1040	50	1234	7372	1977	2168	20.4114	46.3648	11.6384	95.8861	25.5465	17.169	9.69586	19.8553	0.912733	25.3528	177.641	45.5648	39.9441	4.4203	5.56574	3.65974	6.59822	4.73045	4.18341	3.41898	4.38234	0.935636	4.71988	7.48092	5.54117	5.35558
ENSG00000170955	PRKCDBP	266	762	50	22	0	168	4	4	0	0	216	616	725	5.31254	26.4842	1.04662	0.388131	0	6.7868	0.068522	0.0763665	0	0	5.2049	14.1972	13.3577	2.65822	4.78053	1.03324	0.473144	0	2.96103	0.0956166	0.106169	0	0	2.63341	3.92574	3.84375
ENSG00000118971	CCND2	418	2309	30	18	0	6	0	0	0	0	167	1701	9332	8.34828	80.2521	0.627973	0.317562	0	0.242386	0	0	0	0	4.02416	39.2037	171.936	3.2247	6.34433	0.703076	0.397871	0	0.313113	0	0	0	0	2.32888	5.32926	7.4341
ENSG00000136114	THSD1	44	386	70	52	30	144	100	58	86	80	370	428	1565	0.878767	13.4159	1.46527	0.917401	0.870902	5.81726	1.71305	1.10731	1.5699	1.64362	8.91581	9.86432	28.8342	0.909786	3.84959	1.30175	0.939152	0.903734	2.76919	1.43992	1.07541	1.36171	1.40251	3.30973	3.44153	4.89889
ENSG00000114270	COL7A1	512	52031	46	3668	170	1296	205	114	1298	994	25651	63209	69346	10.2256	1808.4	0.962891	64.7121	4.93511	52.3553	3.51175	2.17644	23.6946	20.4219	618.106	1456.81	1277.66	3.48873	10.8213	0.97298	6.03809	2.56927	5.73756	2.17369	1.66741	4.62612	4.42102	9.27404	10.5096	10.3204
ENSG00000145040	UCN2	2	629	0	54	0	14	8	1	0	0	334	885	934	0.0399439	21.8617	0	0.952686	0	0.565567	0.137044	0.0190916	0	0	8.04832	20.397	17.2084	0.0565058	4.51486	0	0.96546	0	0.646685	0.185288	0.0272838	0	0	3.17765	4.41934	4.18653
ENSG00000197565	COL4A6	50	3277	0	201	38	36	0	0	16	30	645	1417	8117	0.998598	113.896	0	3.54611	1.10314	1.45431	0	0	0.292075	0.616356	15.5424	32.6583	149.551	0.998989	6.84419	0	2.18463	1.07255	1.29532	0	0	0.369689	0.692745	4.0481	5.07289	7.23411
ENSG00000275216	NA	6756	5100	66	18	0	174	0	2	0	0	4394	812	2258	134.931	177.257	1.38154	0.317562	0	7.02919	0	0.0381832	0	0	105.881	18.7145	41.6023	7.08673	7.47781	1.25189	0.397871	0	3.00525	0	0.0540611	0	0	6.73986	4.30119	5.41286
ENSG00000104324	CPQ	1372	2178	150	82	48	639	16	8	52	146	600	300	628	27.4015	75.6991	3.13986	1.44667	1.39344	25.8141	0.274088	0.152733	0.949242	2.9996	14.4581	6.91424	11.5705	4.8279	6.26114	2.04958	1.29082	1.25909	4.74492	0.349465	0.205058	0.962914	1.99986	3.95029	2.98445	3.65197
ENSG00000188153	COL4A5	2511	10322	14	1963	1023	912	0	0	168	1050	5070	5018	16879	50.1496	358.754	0.293054	34.6319	29.6978	36.8426	0	0	3.06678	21.5725	122.171	115.652	310.985	5.67665	8.49087	0.370782	5.1551	4.94006	5.24194	0	0	2.02389	4.49649	6.94451	6.86607	8.28533
ENSG00000159403	C1R	1828	1827	18	349	131	327	18	38	54	83	667	224	2902	36.5088	63.4996	0.376784	6.15717	3.80294	13.21	0.308349	0.725482	0.985752	1.70525	16.0725	5.16263	53.4676	5.22916	6.01122	0.461302	2.83939	2.26392	3.82884	0.387747	0.786999	0.989685	1.43576	4.09361	2.62355	5.76733
ENSG00000196628	TCF4	1774	756	20	282	62	324	0	0	40	284	936	516	2414	35.4303	26.2757	0.418648	4.97514	1.79986	13.0888	0	0	0.730186	5.83484	22.5546	11.8925	44.4765	5.18707	4.76954	0.504517	2.57897	1.48536	3.81648	0	0	0.790928	2.77291	4.55794	3.68846	5.50705
ENSG00000198185	ZNF334	12	873	0	1741	0	20	4	0	0	0	310	104	326	0.239664	30.3422	0	30.7153	0	0.807953	0.068522	0	0	0	7.47	2.39694	6.00635	0.309949	4.97003	0	4.98711	0	0.854357	0.0956166	0	0	0	3.08236	1.76423	2.80866
ENSG00000101680	LAMA1	30	1483	0	2702	0	34	0	0	0	0	207	212	1421	0.599159	51.5435	0	47.6696	0	1.37352	0	0	0	0	4.98803	4.88606	26.181	0.677313	5.71544	0	5.60495	0	1.24703	0	0	0	0	2.58208	2.5573	4.76453
ENSG00000184500	PROS1	90	1620	30	6244	6	94	84	18	4	24	495	415	2105	1.79748	56.3051	0.627973	110.159	0.17418	3.79738	1.43896	0.343649	0.0730186	0.493085	11.9279	9.5647	38.7833	1.48413	5.84059	0.703076	6.79648	0.231654	2.26225	1.28627	0.426157	0.101675	0.578296	3.69242	3.40118	5.31409
ENSG00000261175	CTD-2015G9.2	2	1210	4	995	0	128	0	0	0	14	224	435	212	0.0399439	42.055	0.0837297	17.5541	0	5.1709	0	0	0	0.287633	5.39768	10.0256	3.90597	0.0565058	5.42811	0.116005	4.21367	0	2.62548	0	0	0	0.364721	2.67755	3.46279	2.29454
ENSG00000064300	NGFR	91	1800	4	3847	2	55	0	10	16	18	863	638	284	1.81745	62.5612	0.0837297	67.8701	0.0580601	2.22187	0	0.190916	0.292075	0.369814	20.7955	14.7043	5.23252	1.49439	5.99007	0.116005	6.1058	0.0814216	1.6879	0	0.252072	0.369689	0.45398	4.44596	3.97309	2.63982
ENSG00000183087	GAS6	5480	31775	179	5589	44	1291	735	359	2	83	5953	4280	6454	109.446	1104.38	3.7469	98.603	1.27732	52.1533	12.5909	6.85389	0.0365093	1.70525	143.448	98.6432	118.911	6.7872	10.1103	2.24699	6.63812	1.18734	5.73209	3.76457	2.97341	0.0517331	1.43576	7.17441	6.6387	6.90582
ENSG00000173918	C1QTNF1	386	1669	4	580	24	275	5	55	0	10	418	278	1470	7.70918	58.0081	0.0837297	10.2326	0.696721	11.1093	0.0856525	1.05004	0	0.205452	10.0725	6.4072	27.0838	3.12254	5.88284	0.116005	3.48961	0.76275	3.59805	0.118562	1.03565	0	0.269574	3.4689	2.88893	4.81167
ENSG00000137462	TLR2	386	1633	16	481	0	218	4	2	12	86	957	437	2340	7.70918	56.7569	0.334919	8.48596	0	8.80668	0.068522	0.0381832	0.219056	1.76689	23.0606	10.0717	43.1131	3.12254	5.85192	0.416752	3.24579	0	3.29377	0.0956166	0.0540611	0.285764	1.46826	4.5886	3.46881	5.46313
ENSG00000128346	C22orf23	344	982	41	802	14	168	19	18	106	54	613	504	537	6.87036	34.1306	0.858229	14.1492	0.406421	6.7868	0.325479	0.343649	1.93499	1.10944	14.7713	11.6159	9.89389	2.97643	5.13466	0.893928	3.92117	0.492028	2.96103	0.406514	0.426157	1.55336	1.07686	3.97923	3.65717	3.44545
ENSG00000144642	RBMS3	851	1291	4	810	0	254	0	2	4	0	777	392	400	16.9961	44.8703	0.0837297	14.2903	0	10.261	0	0.0381832	0.0730186	0	18.7232	9.03461	7.36975	4.16962	5.51949	0.116005	3.93454	0	3.49326	0	0.0540611	0.101675	0	4.30182	3.32691	3.06519
ENSG00000134775	FHOD3	1620	2771	23	1104	0	290	8	0	0	12	555	1446	972	32.3546	96.3095	0.481446	19.4771	0	11.7153	0.137044	0	0	0.246542	13.3737	33.3266	17.9085	5.05981	6.60451	0.567006	4.35594	0	3.6685	0.185288	0	0	0.317932	3.84536	5.10126	4.24096
ENSG00000183853	KIRREL	2776	11469	8	6974	0	436	0	0	2	46	1406	1929	5137	55.4422	398.619	0.167459	123.038	0	17.6134	0	0	0.0365093	0.945079	33.8801	44.4586	94.646	5.8187	8.64248	0.223372	6.95463	0	4.21827	0	0	0.0517331	0.959829	5.12433	5.50648	6.57963
ENSG00000113430	IRX4	3451	4779	0	7295	0	821	0	6	0	0	2170	2547	3840	68.9233	166.1	0	128.701	0	33.1665	0	0.11455	0	0	52.29	58.7019	70.7496	6.1277	7.38457	0	7.01904	0	5.09451	0	0.156461	0	0	5.73579	5.8997	6.1649
ENSG00000024422	EHD2	70	3576	90	10445	8	2182	46	244	1532	6	4948	4015	10620	1.39804	124.288	1.88392	184.274	0.23224	88.1476	0.788003	4.65836	27.9661	0.123271	119.231	92.5356	195.667	1.26185	6.96911	1.52803	7.53352	0.301284	6.47812	0.838349	2.50038	4.8563	0.167706	6.90966	6.54744	7.61961
ENSG00000225950	NTF4	41	673	18	1015	0	128	7	0	0	2	474	248	531	0.818851	23.3909	0.376784	17.907	0	5.1709	0.119913	0	0	0.0410904	11.4219	5.71577	9.78335	0.863027	4.60827	0.461302	4.24085	0	2.62548	0.163387	0	0	0.0580953	3.63481	2.74755	3.43073
ENSG00000180447	GAS1	6	1844	12	1252	0	602	0	0	0	10	2010	360	938	0.119832	64.0905	0.251189	22.0882	0	24.3194	0	0	0	0.205452	48.4345	8.29709	17.2821	0.163282	6.02437	0.3233	4.52908	0	4.66217	0	0	0	0.269574	5.62745	3.21678	4.19236
ENSG00000128805	ARHGAP22	62	597	60	464	10	112	28	4	0	6	420	533	410	1.23826	20.7495	1.25595	8.18604	0.290301	4.52453	0.479654	0.0763665	0	0.123271	10.1206	12.2843	7.554	1.16238	4.44291	1.17373	3.19944	0.367707	2.46585	0.56526	0.106169	0	0.167706	3.47517	3.73165	3.0966
ENSG00000086570	FAT2	293	3980	645	8378	30	3706	44	108	47	250	10366	22280	17573	5.85179	138.33	13.5014	147.807	0.870902	149.714	0.753742	2.0619	0.857969	5.1363	249.787	513.498	323.772	2.77648	7.12236	3.85812	7.2173	0.903734	7.23567	0.810436	1.61442	0.893727	2.61737	7.97032	9.00702	8.34328
ENSG00000166033	HTRA1	1343	5014	74	8847	8	10584	90	78	36	87	4157	3792	5619	26.8224	174.268	1.549	156.082	0.23224	427.569	1.54174	1.48915	0.657168	1.78743	100.17	87.396	103.527	4.79817	7.45342	1.34993	7.29537	0.301284	8.74338	1.34582	1.31565	0.72872	1.47894	6.66064	6.46591	6.70773
ENSG00000159228	CBR1	1286	2476	8	9895	8	3429	4	12	4	8	3484	3491	3100	25.6839	86.0564	0.167459	174.571	0.23224	138.523	0.068522	0.229099	0.0730186	0.164362	83.9532	80.4587	57.1156	4.7379	6.44388	0.223372	7.45591	0.301284	7.12436	0.0956166	0.297602	0.101675	0.219539	6.4086	6.348	5.86085
ENSG00000141639	MAPK4	364	394	0	1060	0	1814	0	0	0	6	3905	1788	500	7.2698	13.694	0	18.7009	0	73.2813	0	0	0	0.123271	94.0979	41.2089	9.21219	3.04785	3.87715	0	4.30019	0	6.21493	0	0	0	0.167706	6.57134	5.39947	3.35222
ENSG00000141753	IGFBP4	6108	5719	0	21734	4	28415	0	0	2	28	11735	8186	669	121.989	198.771	0	383.438	0.11612	1147.9	0	0	0.0365093	0.575266	282.776	188.667	12.3259	6.94238	7.6422	0	8.58661	0.158492	10.166	0	0	0.0517331	0.655595	8.14861	7.56732	3.73616
ENSG00000100979	PLTP	1353	1357	32	3652	14	3204	53	10	0	0	3241	7685	401	27.0221	47.1642	0.669837	64.4298	0.406421	129.434	0.907916	0.190916	0	0	78.0976	177.12	7.38818	4.80849	5.58989	0.739708	6.03188	0.492028	7.02718	0.931998	0.252072	0	0	6.30556	7.4767	3.06836
ENSG00000115041	KCNIP3	454	1292	364	4307	12	2456	76	52	16	159	13533	4125	939	9.06727	44.905	7.6194	75.9855	0.348361	99.2166	1.30192	0.992764	0.292075	3.26669	326.102	95.0708	17.3005	3.3316	5.52058	3.10759	6.26652	0.431207	6.64698	1.20284	0.994771	0.369689	2.09312	8.3536	6.58603	4.19381
ENSG00000101443	WFDC2	744	4883	190	1723	18	8132	39	0	72	68	33844	6031	437	14.8591	169.715	3.97716	30.3977	0.522541	328.514	0.668089	0	1.31434	1.39707	815.531	138.999	8.05145	3.98724	7.41544	2.31532	4.97259	0.606481	8.36419	0.738197	0	1.2106	1.26127	9.67336	7.12928	3.17815
ENSG00000235098	ANKRD65	575	1681	18	552	20	1056	14	0	24	176	1503	2103	733	11.4839	58.4252	0.376784	9.73857	0.580601	42.6599	0.239827	0	0.438112	3.61595	36.2175	48.4688	13.5051	3.64199	5.893	0.461302	3.42473	0.660473	5.44824	0.310139	0	0.524176	2.20663	5.21791	5.62845	3.85849
ENSG00000166405	RIC3	40	1137	6	920	0	459	0	0	4	181	1401	1377	182	0.798879	39.5178	0.125595	16.2309	0	18.5425	0	0	0.0730186	3.71868	33.7596	31.7364	3.35324	0.847098	5.34048	0.170687	4.10693	0	4.28854	0	0	0.101675	2.23838	5.11934	5.03282	2.12209
ENSG00000118257	NRP2	2899	19288	104	4863	29	523	161	71	1318	10	6217	5999	1071	57.8987	670.378	2.17697	85.7947	0.841872	21.128	2.75801	1.35551	24.0596	0.205452	149.81	138.262	19.7325	5.88016	9.39098	1.66765	6.43953	0.881173	4.4678	1.90997	1.23604	4.64729	0.269574	7.23658	7.12166	4.37382
ENSG00000137801	THBS1	8415	11457	1428	9242	46	9789	6	134	3446	389	34463	7724	12101	168.064	398.202	29.8915	163.05	1.33538	395.452	0.102783	2.55828	62.9056	7.99208	830.447	178.019	222.953	7.40143	8.64098	4.94914	7.358	1.22366	8.631	0.141149	1.83118	5.99787	3.16866	9.69948	7.48397	7.80706
ENSG00000071967	CYBRD1	1782	2063	4	5687	38	3890	6	4	661	82	9602	3360	14825	35.59	71.7021	0.0837297	100.332	1.10314	157.147	0.102783	0.0763665	12.0663	1.68471	231.377	77.4395	273.141	5.19338	6.18392	0.116005	6.66295	1.07255	7.30512	0.141149	0.106169	3.70778	1.42476	7.86032	6.29351	8.09878
ENSG00000104332	SFRP1	2141	6664	0	17944	2	10717	0	0	1501	230	32797	22340	9132	42.76	231.615	0	316.574	0.0580601	432.941	0	0	27.4002	4.7254	790.302	514.88	168.251	5.45154	7.8618	0	8.31095	0.0814216	8.76136	0	0	4.82783	2.51738	9.62808	9.01089	7.40302
ENSG00000279806	NA	366	673	4	1661	32	986	0	0	193	0	5497	5951	2266	7.30974	23.3909	0.0837297	29.3039	0.928962	39.8321	0	0	3.52315	0	132.46	137.155	41.7496	3.0548	4.60827	0.116005	4.92143	0.947825	5.35163	0	0	2.17733	0	7.06026	7.11015	5.41784
ENSG00000131746	TNS4	8712	8853	102	20601	495	16858	0	1	8937	18	75743	62862	33184	173.996	307.697	2.13511	363.45	14.3699	681.023	0	0.0190916	163.142	0.369814	1825.16	1448.81	611.395	7.45118	8.27005	1.64851	8.50958	3.94203	9.41368	0	0.0272838	7.3588	0.45398	10.8346	10.5016	9.25832
ENSG00000134757	DSG3	4152	202	64	2948	16	1402	0	0	6	248	1814	9263	30531	82.9236	7.02076	1.33967	52.0096	0.464481	56.6375	0	0	0.109528	5.09521	43.7115	213.489	562.515	6.391	3.00374	1.22631	5.72818	0.550389	5.84894	0	0	0.149946	2.60768	5.48258	7.74476	9.13831
ENSG00000105928	DFNA5	1447	164	34	376	26	1600	140	68	34	163	1390	4119	2763	28.8994	5.70002	0.711702	6.63352	0.754782	64.6362	2.39827	1.29823	0.620658	3.34887	33.4945	94.9325	50.9066	4.90205	2.74417	0.775432	2.93235	0.811291	6.03642	1.7648	1.20052	0.69658	2.12064	5.1083	6.58395	5.69785
ENSG00000171992	SYNPO	905	274	282	1243	340	2044	50	22	42	118	3268	1988	3554	18.0746	9.52321	5.90294	21.9294	9.87022	82.5728	0.856525	0.420016	0.766696	2.42433	78.7483	45.8184	65.4803	4.25358	3.3955	2.78721	4.51913	3.44231	6.38496	0.892605	0.505907	0.821054	1.77582	6.31738	5.549	6.05485
ENSG00000196754	S100A2	5386	275	103	6635	472	12584	34	23	924	183	7357	22857	35157	107.569	9.55796	2.15604	117.057	13.7022	508.364	0.582437	0.439107	16.8673	3.75977	177.28	526.796	647.746	6.76247	3.40026	1.65812	6.88334	3.87796	8.99255	0.662148	0.525174	4.15925	2.25089	7.478	9.04384	9.34151
ENSG00000128422	KRT17	118523	9363	1116	81832	1899	204032	0	1	2924	344	75990	136774	94929	2367.14	325.423	23.3606	1443.71	55.1281	8242.41	0	0.0190916	53.3766	7.06755	1831.11	3152.29	1749.01	11.2095	8.3506	4.60648	10.4966	5.81065	13.009	0	0.0272838	5.76491	3.01213	10.8393	11.6226	10.7731
ENSG00000145335	SNCA	10	66	0	853	0	750	0	0	0	0	265	421	890	0.19972	2.29391	0	15.0489	0	30.2982	0	0	0	0	6.38565	9.70298	16.3977	0.262697	1.7198	0	4.0044	0	4.96801	0	0	0	0	2.88472	3.41994	4.12082
ENSG00000167779	IGFBP6	66	82	8	516	2	612	0	2	6	12	1058	859	4386	1.31815	2.85001	0.167459	9.10344	0.0580601	24.7234	0	0.0381832	0.109528	0.246542	25.4944	19.7978	80.8093	1.21297	1.94486	0.223372	3.33678	0.0814216	4.68501	0	0.0540611	0.149946	0.317932	4.72761	4.37836	6.35419
ENSG00000182463	TSHZ2	68	138	42	320	28	397	42	20	0	10	219	215	1341	1.35809	4.79636	0.879162	5.64555	0.812842	16.0379	0.719481	0.381832	0	0.205452	5.27719	4.95521	24.7071	1.23762	2.53515	0.910089	2.73239	0.858253	4.09067	0.781973	0.466583	0	0.269574	2.65012	2.57415	4.68409
ENSG00000133048	CHI3L1	772	297	117	7262	0	20729	2	6	0	20	5163	683	6038	15.4184	10.3226	2.44909	128.119	0	837.403	0.034261	0.11455	0	0.410904	124.412	15.7414	111.246	4.03724	3.50113	1.78622	7.01255	0	9.7115	0.0486003	0.156461	0	0.49662	6.97053	4.06535	6.81053
ENSG00000166073	GPR176	286	161	24	887	2	1021	51	45	12	251	643	575	735	5.71198	5.59575	0.502378	15.6488	0.0580601	41.246	0.873655	0.859123	0.219056	5.15684	15.4942	13.2523	13.5419	2.74674	2.72154	0.587248	4.05734	0.0814216	5.40074	0.905856	0.894622	0.285764	2.62219	4.04389	3.83312	3.86215
ENSG00000276600	NA	108	278	66	684	0	270	6	12	2	12	181	890	3405	2.15697	9.66223	1.38154	12.0674	0	10.9074	0.102783	0.229099	0.0365093	0.246542	4.36152	20.5122	62.735	1.65854	3.41444	1.25189	3.7079	0	3.57378	0.141149	0.297602	0.0517331	0.317932	2.42264	4.42709	5.99401
ENSG00000111799	COL12A1	694	1490	110	938	2	494	24	2	29	22	1716	1966	2973	13.8605	51.7868	2.30257	16.5485	0.0580601	19.9564	0.411132	0.0381832	0.529385	0.451994	41.3501	45.3113	54.7757	3.89342	5.7221	1.72359	4.13328	0.0814216	4.38932	0.496853	0.0540611	0.612952	0.538036	5.40429	5.53329	5.80156
ENSG00000090530	LEPREL1	317	396	12	911	0	378	0	0	2	0	1341	1106	6801	6.33111	13.7635	0.251189	16.0722	0	15.2703	0	0	0.0365093	0	32.3138	25.4905	125.304	2.87403	3.88396	0.3233	4.09357	0	4.02417	0	0	0.0517331	0	5.05805	4.7274	6.98076
ENSG00000115380	EFEMP1	342	1079	12	3364	6	1148	0	22	4	10	1327	3233	9200	6.83041	37.502	0.251189	59.3488	0.17418	46.3765	0	0.420016	0.0730186	0.205452	31.9764	74.5125	169.504	2.96909	5.26686	0.3233	5.91525	0.231654	5.5661	0	0.505907	0.101675	0.269574	5.04336	6.23864	7.41366
ENSG00000073282	TP63	729	2602	36	5396	22	2976	8	0	2	0	5015	9304	7692	14.5596	90.4357	0.753567	95.198	0.638661	120.223	0.137044	0	0.0365093	0	120.845	214.434	141.72	3.95973	6.51469	0.810293	6.58794	0.712518	6.92152	0.185288	0	0.0517331	0	6.92891	7.7511	7.15705
ENSG00000120162	MOB3B	166	228	58	2468	0	176	2	92	14	84	368	328	1675	3.31535	7.92442	1.21408	43.5413	0	7.10998	0.034261	1.75643	0.255565	1.7258	8.86761	7.55957	30.8608	2.10948	3.15776	1.14671	5.47707	0	3.0197	0.0486003	1.4628	0.328337	1.44668	3.3027	3.09754	4.99371
ENSG00000079308	TNS1	213	1880	324	10839	356	1460	20	6	28	479	1281	2081	7734	4.25403	65.3417	6.7821	191.225	10.3347	58.9805	0.34261	0.11455	0.511131	9.84115	30.868	47.9618	142.494	2.39342	6.05184	2.96016	7.58665	3.50267	5.90642	0.42504	0.156461	0.595628	3.43845	4.99404	5.61358	7.16485
ENSG00000019549	SNAI2	338	1309	8	8306	0	442	0	0	0	65	952	1790	2763	6.75052	45.4959	0.167459	146.537	0	17.8558	0	0	0	1.33544	22.9401	41.255	50.9066	2.95429	5.53903	0.223372	7.20494	0	4.23693	0	0	0	1.22369	4.58136	5.40105	5.69785
ENSG00000134762	DSC3	1912	2282	20	9920	188	1556	0	2	4	190	1928	4154	19965	38.1864	79.3137	0.418648	175.012	5.45765	62.8587	0	0.0381832	0.0730186	3.90359	46.4586	95.7392	367.843	5.29228	6.32757	0.504517	7.45953	2.69101	5.99681	0	0.0540611	0.101675	2.29384	5.5686	6.59603	8.52686
ENSG00000105974	CAV1	3442	2684	118	16630	250	1678	0	8	76	422	4162	4864	11738	68.7435	93.2857	2.47003	293.392	7.25752	67.7872	0	0.152733	1.38735	8.67007	100.291	112.103	216.265	6.12399	6.55897	1.79495	8.20159	3.04571	6.10407	0	0.205058	1.25541	3.27353	6.66236	6.82149	7.76331
ENSG00000105329	TGFB1	770	470	79	448	456	420	37	14	29	3502	1344	454	2236	15.3784	16.3354	1.65366	7.90377	13.2377	16.967	0.633828	0.267283	0.529385	71.9493	32.3861	10.4636	41.1969	4.03372	4.11565	1.40798	3.15442	3.83164	4.16728	0.708256	0.341738	0.612952	6.18882	5.06117	3.51898	5.39907
ENSG00000102038	SMARCA1	4426	1262	478	2071	584	5872	110	121	76	1806	2476	987	3544	88.3959	43.8624	10.0057	36.5373	16.9536	237.215	1.88435	2.31009	1.38735	37.1046	59.6636	22.7479	65.296	6.48214	5.48743	3.46018	5.23025	4.1662	7.89612	1.52825	1.72687	1.25541	5.25189	5.92276	4.56973	6.05085
ENSG00000168453	HR	12732	933	392	8926	428	830	248	2	496	3944	956	2077	9489	254.283	32.4276	8.20551	157.475	12.4249	33.53	4.24836	0.0381832	9.05431	81.0303	23.0365	47.8696	174.829	7.99595	5.06297	3.2025	7.30812	3.74684	5.10978	2.39187	0.0540611	3.32974	6.35808	4.58716	5.61087	7.45803
ENSG00000117519	CNN3	18992	4502	1260	5349	2765	1654	76	248	705	1971	3890	1961	4667	379.308	156.473	26.3748	94.3688	80.2681	66.8177	1.30192	4.73472	12.8695	40.4946	93.7365	45.1961	85.9866	8.57102	7.29896	4.77478	6.57545	6.34462	6.08359	1.20284	2.51972	3.79385	5.37485	6.56585	5.5297	6.44272
ENSG00000081277	PKP1	26550	3055	2202	24001	3501	4690	8	154	117	28752	1972	2950	13708	530.256	106.18	46.0932	423.434	101.634	189.465	0.137044	2.94011	2.1358	590.716	47.5188	67.99	252.561	9.05326	6.7439	5.55745	8.7294	6.68137	7.57338	0.185288	1.97824	1.64883	9.20876	5.60047	6.10832	7.98619
ENSG00000156535	CD109	3824	860	138	1896	4856	634	2	115	1565	692	3492	7854	14726	76.3728	29.8904	2.88867	33.4499	140.97	25.6121	0.034261	2.19554	28.5685	14.2173	84.1459	181.015	271.317	6.27375	4.94908	1.95928	5.10643	7.14944	4.73401	0.0486003	1.67606	4.88599	3.92764	6.41187	7.50791	8.08915
ENSG00000111275	ALDH2	2331	506	63	2909	1001	490	258	46	363	322	2713	7294	11392	46.5547	17.5866	1.31874	51.3215	29.0591	19.7948	4.41967	0.878215	6.62644	6.61555	65.3745	168.108	209.891	5.57151	4.21619	1.21334	5.70933	4.90973	4.37815	2.4382	0.909362	2.93101	2.92895	6.05256	7.4018	7.72035
ENSG00000145623	OSMR	1015	608	8	12111	616	454	6	2	512	412	5566	5569	2849	20.2715	21.1318	0.167459	213.666	17.8825	18.3405	0.102783	0.0381832	9.34639	8.46462	134.123	128.351	52.4911	4.41085	4.46805	0.223372	7.74595	4.23898	4.27356	0.141149	0.0540611	3.37106	3.24254	7.07813	7.01515	5.74123
ENSG00000244242	IFITM10	2223	173	2	296	207	104	18	8	6	98	1091	1664	190	44.3977	6.01283	0.0418648	5.22213	6.00922	4.20135	0.308349	0.152733	0.109528	2.01343	26.2896	38.351	3.50063	5.50455	2.81	0.0591681	2.63741	2.80925	2.37889	0.387747	0.205058	0.149946	1.59141	4.77028	5.29833	2.17013
ENSG00000166833	NAV2	22488	3514	229	3827	577	864	8	0	883	638	3751	5346	4869	449.13	122.133	4.79352	67.5172	16.7503	34.9036	0.137044	0	16.1189	13.1078	90.387	123.212	89.7083	8.8142	6.94408	2.53444	6.09839	4.14978	5.16605	0.185288	0	4.09752	3.81842	6.51392	6.95666	6.50316
ENSG00000115112	TFCP2L1	41227	2239	194	5861	1240	5044	49	6	1888	1718	20851	8721	6055	823.384	77.8192	4.06089	103.402	35.9973	203.766	0.839394	0.11455	34.4648	35.2966	502.442	200.997	111.56	9.68717	6.30047	2.33939	6.706	5.20935	7.67783	0.879231	0.156461	5.14832	5.18176	8.97568	7.65819	6.81455
ENSG00000186197	EDARADD	121	26	40	362	6	467	16	26	0	1067	744	1298	154	2.41661	0.903662	0.837297	6.38652	0.17418	18.8657	0.274088	0.496382	0	21.9217	17.928	29.9156	2.83735	1.77256	0.928777	0.877585	2.8849	0.231654	4.31221	0.349465	0.581479	0	4.51864	4.24245	4.95026	1.94011
ENSG00000183250	C21orf67	527	294	152	2390	304	401	430	536	309	865	5954	1730	443	10.5252	10.2183	3.18173	42.1652	8.82514	16.1995	7.36611	10.2331	5.64069	17.7716	143.472	39.8721	8.162	3.52672	3.48779	2.0641	5.4318	3.29648	4.10429	3.06456	3.48969	2.73133	4.23048	7.17465	5.35305	3.19566
ENSG00000219438	FAM19A5	6	78	0	4790	6	419	0	0	13	544	1857	488	38	0.119832	2.71099	0	84.5068	0.17418	16.9266	0	0	0.237311	11.1766	44.7477	11.2472	0.700127	0.163282	1.8918	0	6.41797	0.231654	4.16403	0	0	0.307208	3.60604	5.51563	3.61438	0.765642
ENSG00000189431	RASSF10	113	276	0	3208	0	589	278	0	0	0	1714	1327	68	2.25683	9.59272	0	56.5966	0	23.7942	4.76228	0	0	0	41.3019	30.584	1.25286	1.70347	3.405	0	5.84791	0	4.63193	2.52664	0	0	0	5.40265	4.98112	1.17176
ENSG00000128274	A4GALT	378	320	288	1895	38	2650	548	160	48	14	4627	2267	781	7.5494	11.122	6.02854	33.4322	1.10314	107.054	9.38751	3.05466	0.876224	0.287633	111.496	52.2486	14.3894	3.09582	3.59955	2.81322	5.10569	1.07255	6.75561	3.37678	2.01958	0.907832	0.364721	6.81373	5.73467	3.94387
ENSG00000090376	IRAK3	256	7	0	797	0	197	0	12	2	47	1792	2136	147	5.11282	0.243294	0	14.0609	0	7.95833	0	0.229099	0.0365093	0.965624	43.1814	49.2294	2.70838	2.61184	0.314167	0	3.91274	0	3.16323	0	0.297602	0.0517331	0.974988	5.46537	5.65046	1.89079
ENSG00000084453	SLCO1A2	278	18	0	543	0	984	0	0	0	22	1407	855	145	5.55221	0.625612	0	9.57979	0	39.7513	0	0	0	0.451994	33.9042	19.7056	2.67154	2.71198	0.700983	0	3.40324	0	5.34877	0	0	0	0.538036	5.12533	4.37195	1.87638
ENSG00000165152	TMEM246	332	46	0	998	0	654	4	0	0	0	1336	1745	390	6.63069	1.59879	0	17.607	0	26.4201	0.068522	0	0	0	32.1933	40.2178	7.18551	2.93181	1.37784	0	4.21778	0	4.77716	0.0956166	0	0	0	5.05282	5.3652	3.03307
ENSG00000116661	FBXO2	554	125	40	4678	32	4657	14	22	0	107	6990	3410	6324	11.0645	4.34453	0.837297	82.5308	0.928962	188.132	0.239827	0.420016	0	2.19834	168.436	78.5919	116.516	3.59269	2.41806	0.877585	6.38424	0.947825	7.56325	0.310139	0.505907	0	1.67732	7.4046	6.31455	6.87671
ENSG00000163453	IGFBP7	686	8	32	3436	4	1588	2	7	2	2	5623	4158	3027	13.7008	0.27805	0.669837	60.6191	0.11612	64.1514	0.034261	0.133641	0.0365093	0.0410904	135.496	95.8314	55.7706	3.87782	0.353944	0.739708	5.9453	0.158492	6.02573	0.0486003	0.180964	0.0517331	0.0580953	7.09272	6.5974	5.82707
ENSG00000134955	SLC37A2	86	72	110	1059	16	680	68	24	38	91	2609	2802	1215	1.71759	2.50245	2.30257	18.6832	0.464481	27.4704	1.16487	0.458199	0.693677	1.86961	62.8685	64.579	22.3856	1.44233	1.80836	1.72359	4.2989	0.550389	4.83139	1.11428	0.544188	0.760159	1.52086	5.99703	6.03516	4.54755
ENSG00000149557	FEZ1	72	47	34	528	2	1507	10	0	6	2	1102	3565	727	1.43798	1.63354	0.711702	9.31515	0.0580601	60.8792	0.171305	0	0.109528	0.0410904	26.5546	82.1642	13.3945	1.28569	1.397	0.775432	3.36669	0.0814216	5.95138	0.228117	0	0.149946	0.0580953	4.78422	6.37789	3.84745
ENSG00000135925	WNT10A	108	12	6	390	0	902	0	4	2	24	1549	2419	694	2.15697	0.417075	0.125595	6.88051	0	36.4387	0	0.0763665	0.0365093	0.493085	37.3259	55.7518	12.7865	1.65854	0.502916	0.170687	2.97829	0	5.22646	0	0.106169	0.0517331	0.578296	5.26025	5.82659	3.78519
ENSG00000152229	PSTPIP2	297	599	636	600	10	700	164	202	12	192	2731	4141	1032	5.93167	20.819	13.313	10.5854	0.290301	28.2783	2.8094	3.85651	0.219056	3.94468	65.8083	95.4396	19.014	2.7932	4.44751	3.83926	3.53424	0.367707	4.87176	1.92956	2.27992	0.285764	2.30588	6.06196	6.59155	4.32293
ENSG00000001617	SEMA3F	2393	1469	1790	3689	441	7099	2328	1501	571	2388	14599	16636	7998	47.7929	51.0569	37.469	65.0826	12.8023	286.783	39.8798	28.6565	10.4234	49.0619	351.789	383.418	147.358	5.6086	5.70202	5.26563	6.0462	3.78683	8.16884	5.35332	4.89028	3.51392	5.64564	8.46266	8.58653	7.21294
ENSG00000141068	KSR1	671	1615	419	1905	115	2278	107	1012	290	854	12431	4365	430	13.4012	56.1313	8.77068	33.6086	3.33846	92.0258	1.83296	19.3207	5.29385	17.5456	299.547	100.602	7.92248	3.84812	5.83621	3.28846	5.11306	2.11718	6.53956	1.50231	4.34488	2.65394	4.213	8.23145	6.66679	3.15745
ENSG00000118596	SLC16A7	62	80	48	706	18	170	0	0	14	10	2284	2348	264	1.23826	2.7805	1.00476	12.4555	0.522541	6.8676	0	0	0.255565	0.205452	55.037	54.1155	4.86404	1.16238	1.91858	1.00343	3.75012	0.606481	2.97592	0	0	0.328337	0.269574	5.80831	5.78439	2.55189
ENSG00000184557	SOCS3	304	166	76	916	102	110	16	16	26	120	9074	2557	304	6.07148	5.76953	1.59086	16.1604	2.96107	4.44374	0.274088	0.305466	0.474621	2.46542	218.654	58.9324	5.60101	2.82201	2.75906	1.37343	4.10101	1.98589	2.4446	0.349465	0.384565	0.560344	1.79303	7.77909	5.90526	2.72269
ENSG00000116106	EPHA4	224	3278	206	894	353	458	8	200	297	443	1726	688	664	4.47372	113.931	4.31208	15.7722	10.2476	18.5021	0.137044	3.81832	5.42163	9.10152	41.591	15.8567	12.2338	2.45252	6.84462	2.40928	4.068	3.49155	4.28556	0.185288	2.26853	2.68294	3.3365	5.41248	4.07525	3.72615
ENSG00000147408	CSGALNACT1	105	476	124	348	272	206	9	21	367	548	1933	921	188	2.09706	16.544	2.59562	6.13953	7.89618	8.32191	0.154174	0.400924	6.69946	11.2588	46.5791	21.2267	3.46378	1.6309	4.1329	1.84624	2.83583	3.15319	3.22063	0.206861	0.486379	2.94476	3.61574	5.57226	4.47422	2.15827
ENSG00000077942	FBLN1	709	2626	212	8889	1765	4404	244	696	401	4553	59979	24718	2801	14.1601	91.2698	4.43767	156.823	51.2381	177.911	4.17984	13.2878	7.32012	93.5423	1445.3	569.687	51.6067	3.92221	6.52779	2.44299	7.30216	5.70703	7.4831	2.37291	3.83671	3.0566	6.56289	10.4982	9.15656	5.71717
ENSG00000198053	SIRPA	137	2435	184	6276	986	3030	0	0	270	1375	15402	9238	4974	2.73616	84.6314	3.85156	110.723	28.6236	122.405	0	0	4.92876	28.2496	371.139	212.913	91.6429	1.90156	6.42007	2.27845	6.80379	4.88868	6.94726	0	0	2.56773	4.87035	8.5397	7.74088	6.53361
ENSG00000233901	RP11-65J3.1	31	422	63	906	116	428	28	11	215	258	1357	2150	546	0.619131	14.6671	1.31874	15.984	3.36749	17.2902	0.479654	0.210008	3.92475	5.30066	32.6993	49.5521	10.0597	0.69522	3.96967	1.21334	4.0861	2.1268	4.193	0.56526	0.275016	2.30005	2.6555	5.07465	5.6597	3.46724
ENSG00000020633	RUNX3	6110	112	0	2394	510	5488	0	0	1012	962	5082	3288	723	122.029	3.8927	0	42.2357	14.8053	221.702	0	0	18.4737	19.7645	122.46	75.7801	13.3208	6.94285	2.29063	0	5.43415	3.98234	7.79897	0	0	4.28346	4.37605	6.9479	6.26266	3.84004
ENSG00000116039	ATP6V1B1	1842	1195	14	707	303	1800	10	2	816	509	5303	1385	2937	36.7884	41.5337	0.293054	12.4731	8.79611	72.7157	0.171305	0.0381832	14.8958	10.4575	127.785	31.9207	54.1124	5.23987	5.41053	0.370782	3.75201	3.29221	6.2039	0.228117	0.0540611	3.99057	3.51822	7.00882	5.04092	5.78431
ENSG00000177706	FAM20C	1976	436	18	1032	162	2822	10	2	1372	1716	4916	1397	1070	39.4646	15.1537	0.376784	18.2069	4.70287	114.002	0.171305	0.0381832	25.0454	35.2556	118.46	32.1973	19.7141	5.33859	4.01379	0.461302	4.26355	2.51169	6.84552	0.228117	0.0540611	4.70296	5.18013	6.90038	5.05299	4.37254
ENSG00000171310	CHST11	150	222	64	849	122	1366	0	6	588	307	943	1235	438	2.9958	7.71588	1.33967	14.9783	3.54167	55.1832	0	0.11455	10.7337	6.30738	22.7233	28.4636	8.06988	1.99848	3.12365	1.22631	3.99805	2.18322	5.81207	0	0.156461	3.55259	2.86935	4.56823	4.88086	3.18108
ENSG00000184792	OSBP2	1395	528	108	2267	525	4471	35	178	1562	945	8594	12377	391	27.8609	18.3513	2.2607	39.9952	15.2408	180.618	0.599567	3.39831	28.5138	19.4152	207.088	285.259	7.20393	4.85104	4.27436	1.70518	5.35738	4.02155	7.50476	0.677682	2.13695	4.88332	4.35157	7.70105	8.16117	3.03632
ENSG00000063660	GPC1	2854	2291	477	6886	2089	13385	989	100	2603	1920	24837	25103	14445	57	79.6265	9.98476	121.485	60.6438	540.722	16.9421	1.90916	47.5169	39.4468	598.492	578.561	266.14	5.85798	6.33318	3.45743	6.93646	5.94588	9.08141	4.16527	1.5406	5.60042	5.33795	9.2276	9.17882	8.06145
ENSG00000057019	DCBLD2	1852	882	327	2780	581	6746	1651	620	1711	2080	7346	4551	2596	36.9881	30.655	6.8449	49.0457	16.8665	272.522	28.2824	11.8368	31.2337	42.734	177.015	104.889	47.8297	5.24748	4.98436	2.97176	5.64517	4.15918	8.09552	4.87196	3.68221	5.0105	5.45068	7.47585	6.72641	5.60969
ENSG00000136542	GALNT5	12	519	6	34	270	2475	48	6	652	0	2373	2221	579	0.239664	18.0385	0.125595	0.599839	7.83812	99.9841	0.822264	0.11455	11.902	0	57.1816	51.1884	10.6677	0.309949	4.25085	0.170687	0.677927	3.14374	6.65798	0.865732	0.156461	3.68953	0	5.86249	5.70566	3.54445
ENSG00000138131	LOXL4	78	1420	58	974	36	3157	20	8	1061	32	8200	4951	146	1.55781	49.3538	1.21408	17.1836	1.04508	127.535	0.34261	0.152733	19.3682	0.657446	197.594	114.108	2.68996	1.35491	5.65403	1.14671	4.18457	1.03216	7.00602	0.42504	0.205058	4.34825	0.728962	7.63367	6.84684	1.88361
ENSG00000268104	SLC6A14	8	986	138	1606	616	6530	78	90	1049	256	19624	13074	914	0.159776	34.2696	2.88867	28.3336	17.8825	263.797	1.33618	1.71825	19.1491	5.25957	472.875	301.323	16.8399	0.213846	5.14035	1.95928	4.87448	4.23898	8.04874	1.22415	1.44268	4.33265	2.64606	8.88836	8.23995	4.15703
ENSG00000237989	AP001046.5	0	148	4	8	120	407	0	0	0	24	1261	586	12	0	5.14392	0.0837297	0.141139	3.48361	16.4418	0	0	0	0.493085	30.386	13.5058	0.221093	0	2.61916	0.116005	0.190474	2.16466	4.12448	0	0	0	0.578296	4.97205	3.85856	0.288173
ENSG00000170458	CD14	42	266	8	126	120	4054	4	4	54	82	3130	1088	20	0.838823	9.24516	0.167459	2.22293	3.48361	163.772	0.068522	0.0763665	0.985752	1.68471	75.4229	25.0756	0.368488	0.878782	3.35687	0.223372	1.68837	2.16466	7.36433	0.0956166	0.106169	0.989685	1.42476	6.25593	4.70463	0.452582
ENSG00000012171	SEMA3B	692	1065	135	1163	246	3439	351	261	1278	1004	45370	26945	253	13.8206	37.0154	2.82588	20.518	7.14139	138.927	6.0128	4.98291	23.3295	20.6274	1093.27	621.014	4.66137	3.88953	5.24851	1.93579	4.42747	3.02528	7.12854	2.80999	2.58085	4.60463	4.43479	10.0958	9.2808	2.50115
ENSG00000160255	ITGB2	775	436	228	445	303	6814	372	360	871	349	10989	5755	72	15.4783	15.1537	4.77259	7.85084	8.79611	275.269	6.37254	6.87298	15.8998	7.17027	264.799	132.638	1.32656	4.04249	4.01379	2.52922	3.14581	3.29221	8.10993	2.88216	2.97691	4.07894	3.03038	8.05419	7.06219	1.2182
ENSG00000153815	CMIP	2917	2541	2366	5010	2092	15694	4438	1781	7941	2476	39194	25802	3036	58.2582	88.3156	49.5261	88.3881	60.7309	634	76.0251	34.0022	144.96	50.8699	944.449	594.671	55.9364	5.88894	6.48084	5.65896	6.48201	5.94792	9.31061	6.26726	5.12937	7.18943	5.69683	9.88486	9.21837	5.83128
ENSG00000268621	AC006262.5	96	198	12	108	18	1883	2	0	478	19	7398	1117	7	1.91731	6.88173	0.251189	1.90537	0.522541	76.0687	0.034261	0	8.72573	0.390359	178.268	25.744	0.128971	1.54464	2.97851	0.3233	1.53872	0.606481	6.26807	0.0486003	0	3.28181	0.475457	7.48597	4.74114	0.175008
ENSG00000134339	SAA2	25	101	20	34	4	536	0	0	0	0	6046	3749	295	0.499299	3.51038	0.418648	0.599839	0.11612	21.6531	0	0	0	0	145.689	86.405	5.43519	0.584288	2.17325	0.504517	0.677927	0.158492	4.50164	0	0	0	0	7.19662	6.44964	2.68598
ENSG00000124102	PI3	0	512	102	92	20	4948	4	4	64	68	27853	7090	446	0	17.7952	2.13511	1.62309	0.580601	199.887	0.068522	0.0763665	1.1683	1.39707	671.167	163.407	8.21727	0	4.23229	1.64851	1.39127	0.660473	7.65024	0.0956166	0.106169	1.11656	1.26127	9.39268	7.36112	3.20434
ENSG00000140519	RHCG	0	50	46	26	64	22888	11	34	96	69	26025	14930	2076	0	1.73781	0.962891	0.458701	1.85792	924.621	0.188435	0.649115	1.75245	1.41762	627.119	344.099	38.249	0	1.45302	0.97298	0.544684	1.51497	9.85428	0.249064	0.721692	1.46072	1.27359	9.29489	8.43087	5.29458
ENSG00000016602	CLCA4	2	0	18	16	2	1435	18	6	4	12	6081	1010	188	0.0399439	0	0.376784	0.282277	0.0580601	57.9706	0.308349	0.11455	0.0730186	0.246542	146.532	23.2779	3.46378	0.0565058	0	0.461302	0.358708	0.0814216	5.88192	0.387747	0.156461	0.101675	0.317932	7.20489	4.60157	2.15827
ENSG00000167992	VWCE	29	70	16	104	71	1644	217	44	27	82	7845	1302	401	0.579187	2.43294	0.334919	1.8348	2.06113	66.4137	3.71732	0.840031	0.492876	1.68471	189.039	30.0078	7.38818	0.659182	1.77944	0.416752	1.50325	1.61407	6.07497	2.23797	0.87973	0.578094	1.42476	7.57015	4.95456	3.06836
ENSG00000064655	EYA2	46	177	356	1323	46	3113	89	29	38	12	4739	2663	319	0.91871	6.15185	7.45194	23.3408	1.33538	125.758	1.52461	0.553657	0.693677	0.246542	114.195	61.3754	5.87738	0.940137	2.83832	3.07928	4.60531	1.22366	6.98593	1.33606	0.635668	0.760159	0.317932	6.84793	5.96291	2.78186
ENSG00000275993	NA	96	450	372	1604	245	3205	224	162	258	142	7505	5175	858	1.91731	15.6403	7.78686	28.2983	7.11236	129.474	3.83723	3.09284	4.7097	2.91742	180.846	119.271	15.8081	1.54464	4.05661	3.13535	4.87275	3.02012	7.02762	2.27418	2.0331	2.51342	1.9699	7.50658	6.91014	4.07109
ENSG00000196581	AJAP1	0	62	0	618	0	1397	0	0	0	0	11914	979	370	0	2.15489	0	10.903	0	56.4355	0	0	0	0	287.089	22.5635	6.81702	0	1.65759	0	3.57325	0	5.84387	0	0	0	0	8.17037	4.55848	2.96662
ENSG00000126391	FRMD8	2295	1780	2956	8647	2021	6869	2921	2417	2474	3753	24008	17384	3984	45.8357	61.8661	61.8762	152.553	58.6698	277.491	50.0382	46.1445	45.162	77.1061	578.515	400.657	73.4027	5.54954	5.97421	5.97444	7.2626	5.89893	8.12149	5.6735	5.55902	5.52863	6.28736	9.1787	8.64982	6.21728
ENSG00000118503	TNFAIP3	1265	564	620	324	255	248	198	464	950	338	2388	1365	5379	25.2645	19.6025	12.9781	5.71612	7.40267	10.0186	3.39184	8.85851	17.3419	6.94428	57.5431	31.4598	99.1048	4.71504	4.36475	3.8051	2.74763	3.07085	3.46187	2.13482	3.30137	4.19707	2.98992	5.87143	5.02058	6.64537
ENSG00000143382	ADAMTSL4	309	100	97	67	97	232	85	103	217	418	447	489	4805	6.17134	3.47562	2.03044	1.18204	2.81592	9.37225	1.45609	1.96644	3.96126	8.58789	10.7713	11.2702	88.5292	2.84224	2.16209	1.59953	1.12568	1.93203	3.37466	1.29636	1.56873	2.31071	3.26121	3.5572	3.61709	6.48429
ENSG00000203837	PNLIPRP3	0	0	0	6	0	56	0	0	14	52	1501	2941	6368	0	0	0	0.105854	0	2.26227	0	0	0.255565	1.06835	36.1693	67.7826	117.326	0	0	0	0.145161	0	1.70588	0	0	0.328337	1.04848	5.21604	6.10397	6.88663
ENSG00000086696	HSD17B2	0	2	0	71	20	14	2	0	75	41	386	434	2271	0	0.0695124	0	1.25261	0.580601	0.565567	0.034261	0	1.3691	0.842353	9.30136	10.0026	41.8418	0	0.0969533	0	1.17159	0.660473	0.646685	0.0486003	0	1.24434	0.88155	3.36476	3.45977	5.42095
ENSG00000137440	FGFBP1	982	48	271	310	182	1168	0	40	972	110	16423	3818	776	19.6125	1.6683	5.67269	5.46912	5.28347	47.1844	0	0.763665	17.7435	2.25997	395.741	87.9952	14.2973	4.36545	1.41592	2.73827	2.69357	2.65156	5.5905	0	0.818576	4.22832	1.70486	8.63205	6.47566	3.93521
ENSG00000275832	NA	158	44	28	378	56	226	6	14	200	48	886	802	305	3.15557	1.52927	0.586108	6.6688	1.62568	9.12987	0.102783	0.267283	3.65093	0.986169	21.3497	18.4841	5.61944	2.05505	1.33872	0.665491	2.939	1.39269	3.34054	0.141149	0.341738	2.21752	0.989989	4.48219	4.28422	2.72671
ENSG00000157557	ETS2	11356	1493	1563	5083	2345	9661	1001	738	12373	2491	31487	39293	8412	226.802	51.891	32.7174	89.676	68.0755	390.282	17.1476	14.0896	225.865	51.1781	758.735	905.604	154.986	7.83163	5.72495	5.07542	6.50265	6.1101	8.61206	4.18171	3.91548	7.82569	5.70537	9.56935	9.82433	7.28527
ENSG00000174564	IL20RB	110	22	110	96	46	2168	124	83	766	80	6050	7821	6710	2.19692	0.764637	2.30257	1.69366	1.33538	87.5821	2.12418	1.5846	13.9831	1.64362	145.785	180.254	123.628	1.67668	0.819371	1.72359	1.42957	1.22366	6.46894	1.64348	1.36994	3.90526	1.40251	7.19757	7.50187	6.96148
ENSG00000079215	SLC1A3	14	16	62	70	26	2466	0	0	442	26	1864	6984	857	0.279608	0.5561	1.29781	1.23496	0.754782	99.6206	0	0	8.06856	0.534175	44.9164	160.964	15.7897	0.355701	0.637934	1.20026	1.16025	0.811291	6.65278	0	0	3.18087	0.617463	5.52094	7.33953	4.0695
ENSG00000188641	DPYD	103	6	0	64	60	366	5	0	85	89	1395	1352	854	2.05711	0.208537	0	1.12911	1.7418	14.7855	0.0856525	0	1.55165	1.82852	33.615	31.1602	15.7344	1.61217	0.273262	0	1.09025	1.45513	3.98053	0.118562	0	1.35143	1.50005	5.11333	5.0072	4.06475
ENSG00000073756	PTGS2	8	8	10	126	114	404	100	0	620	42	5257	4500	936	0.159776	0.27805	0.209324	2.22293	3.30943	16.3206	1.71305	0	11.3179	0.862898	126.677	103.714	17.2452	0.213846	0.353944	0.274201	1.68837	2.1075	4.11442	1.43992	0	3.62268	0.897549	6.99635	6.71031	4.18945
ENSG00000115008	IL1A	0	0	0	0	7	100	0	8	68	4	1781	2985	301	0	0	0	0	0.20321	4.03976	0	0.152733	1.24132	0.0821808	42.9164	68.7967	5.54574	0	0	0	0	0.266889	2.33336	0	0.205058	1.16435	0.113942	5.45669	6.12509	2.71056
ENSG00000251095	RP11-115D19.1	300	52	2	0	0	659	0	12	0	0	2052	2226	472	5.99159	1.80732	0.0418648	0	0	26.622	0	0.229099	0	0	49.4466	51.3037	8.69631	2.80562	1.4892	0.0591681	0	0	4.78775	0	0.297602	0	0	5.65668	5.70884	3.27744
ENSG00000265190	ANXA8	505	73	138	174	14	3836	4	2	0	149	9252	15798	5138	10.0858	2.5372	2.88867	3.06977	0.406421	154.965	0.068522	0.0381832	0	3.06123	222.943	364.104	94.6645	3.47065	1.82261	1.95928	2.02495	0.492028	7.28508	0.0956166	0.0540611	0	2.02192	7.80699	8.51216	6.57991
ENSG00000276850	NA	114	29	16	2	0	375	0	0	6	2	1431	2310	1094	2.2768	1.00793	0.334919	0.0352847	0	15.1491	0	0	0.109528	0.0410904	34.4825	53.2397	20.1563	1.71229	1.00571	0.416752	0.0500275	0	4.01338	0	0	0.149946	0.0580953	5.14904	5.76128	4.40301
ENSG00000102181	CD99L2	1618	889	848	507	548	3812	609	942	945	895	6195	5770	1662	32.3146	30.8983	17.7507	8.94466	15.9085	153.996	10.4325	17.9843	17.2507	18.388	149.28	132.984	30.6213	5.05808	4.99541	4.22887	3.31392	4.07967	7.27609	3.51507	4.24674	4.18988	4.27709	7.2315	7.06592	4.98283
ENSG00000119986	AVPI1	1008	424	290	787	72	7860	274	233	438	78	17943	15058	1617	20.1317	14.7366	6.0704	13.8845	2.09016	317.525	4.69376	4.44835	7.99554	1.60253	432.368	347.049	29.7922	4.40134	3.97606	2.82179	3.89574	1.62768	8.31526	2.50938	2.44582	3.16921	1.37991	8.75945	8.44315	4.94449
ENSG00000102854	MSLN	6287	222	200	260	15	87133	130	73	136	22	95687	29715	3419	125.564	7.71588	4.18648	4.58701	0.435451	3519.97	2.22696	1.39369	2.48263	0.451994	2305.75	684.856	62.993	6.98372	3.12365	2.37476	2.48208	0.521504	11.7818	1.69018	1.25924	1.80018	0.538036	11.1716	9.42176	5.99984
ENSG00000185761	ADAMTSL5	159	28	64	14	219	1742	76	95	454	90	1548	889	742	3.17554	0.973174	1.33967	0.246993	6.35758	70.3727	1.30192	1.8137	8.28762	1.84907	37.3018	20.4892	13.6709	2.06196	0.980518	1.22631	0.318453	2.87923	6.1573	1.20284	1.49247	3.21531	1.51049	5.25934	4.42554	3.87488
ENSG00000166401	SERPINB8	921	214	71	44	212	756	37	38	470	155	1326	2219	979	18.3942	7.43783	1.4862	0.776263	6.15437	30.5406	0.633828	0.725482	8.57969	3.18451	31.9523	51.1423	18.0375	4.27755	3.07687	1.31394	0.828845	2.83883	4.97914	0.708256	0.786999	3.25998	2.06506	5.04231	5.70438	4.25077
ENSG00000070404	FSTL3	7165	300	534	384	713	5371	262	635	1022	752	12558	8210	4247	143.099	10.4269	11.1779	6.77466	20.6984	216.976	4.48819	12.1232	18.6563	15.45	302.607	189.22	78.2483	7.17092	3.51436	3.60619	2.95878	4.43952	7.76802	2.45633	3.71405	4.29692	4.04001	8.24606	7.57152	6.30831
ENSG00000049130	KITLG	54	354	186	216	96	481	56	114	272	110	3605	2034	2229	1.07849	12.3037	3.89343	3.81074	2.78689	19.4313	0.959308	2.17644	4.96527	2.25997	86.8689	46.8785	41.0679	1.05553	3.73376	2.29085	2.26626	1.92101	4.35271	0.970344	1.66741	2.57659	1.70486	6.45728	5.58131	5.39465
ENSG00000173432	SAA1	324	1214	54	237	0	4509	8	0	0	0	44123	17240	12097	6.47092	42.1941	1.13035	4.18123	0	182.153	0.137044	0	0	0	1063.22	397.338	222.88	2.90129	5.43276	1.09109	2.3733	0	7.5169	0.185288	0	0	0	10.0556	8.63785	7.80658
ENSG00000125730	C3	168	1745	12	624	8	5900	2	7	338	112	221092	116252	44301	3.35529	60.6496	0.251189	11.0088	0.23224	238.346	0.034261	0.133641	6.17008	2.30106	5327.6	2679.31	816.219	2.12277	5.94602	0.3233	3.58602	0.301284	7.90295	0.0486003	0.180964	2.84199	1.72293	12.3795	11.3882	9.67458
ENSG00000135218	CD36	2	4	326	114	4	564	12	14	0	72	1175	3089	5063	0.0399439	0.139025	6.82397	2.01123	0.11612	22.7843	0.205566	0.267283	0	1.47925	28.3137	71.1936	93.2826	0.0565058	0.187799	2.9679	1.59035	0.158492	4.57194	0.269711	0.341738	0	1.30991	4.8735	6.1738	6.55892
ENSG00000197641	SERPINB13	0	4	0	26	0	181	0	0	0	0	710	7974	1867	0	0.139025	0	0.458701	0	7.31197	0	0	0	0	17.1087	183.781	34.3983	0	0.187799	0	0.544684	0	3.05519	0	0	0	0	4.17861	7.52967	5.14561
ENSG00000166396	SERPINB7	2	14	0	38	0	144	0	0	0	0	140	630	2184	0.0399439	0.486587	0	0.670409	0	5.81726	0	0	0	0	3.37355	14.5199	40.2388	0.0565058	0.572004	0	0.740201	0	2.76919	0	0	0	0	2.1288	3.95605	5.36593
ENSG00000166741	NNMT	422	4	42	8	0	58	0	4	0	74	2115	2300	1254	8.42817	0.139025	0.879162	0.141139	0	2.34306	0	0.0763665	0	1.52034	50.9647	53.0092	23.1042	3.23698	0.187799	0.910089	0.190474	0	1.74117	0	0.106169	0	1.33362	5.69946	5.75513	4.59121
ENSG00000135679	MDM2	3044	1577	2868	2307	1474	1282	1622	2291	2072	1693	9691	17246	5157	60.7947	54.8106	60.0342	40.7009	42.7903	51.7898	27.7857	43.7389	37.8237	34.783	233.522	397.477	95.0145	5.94941	5.80247	5.93155	5.38201	5.45254	5.72219	4.84728	5.48346	5.27886	5.1612	7.87358	8.63835	6.58518
ENSG00000170835	CEL	198	93	652	170	78	234	77	52	225	153	992	1823	971	3.95445	3.23233	13.6479	2.9992	2.26434	9.45305	1.31905	0.992764	4.1073	3.14342	23.904	42.0155	17.8901	2.30872	2.08145	3.87263	1.99971	1.70679	3.38585	1.21353	0.994771	2.35256	2.05082	4.63831	5.42679	4.23956
ENSG00000112096	SOD2	6515	3335	7834	4134	2266	5617	3242	3111	1888	2015	36460	35320	49559	130.117	115.912	163.985	72.9334	65.7821	226.914	55.5371	59.394	34.4648	41.3986	878.568	814.037	913.094	7.03471	6.86928	7.36619	6.20815	6.06139	7.83234	5.82113	5.91633	5.14832	5.40594	9.78065	9.67072	9.8362
ENSG00000026103	FAS	128	300	330	60	50	176	73	96	22	46	989	1616	1154	2.55641	10.4269	6.9077	1.05854	1.4515	7.10998	1.25053	1.8328	0.401603	0.945079	23.8317	37.2447	21.2617	1.83042	3.51436	2.98326	1.04162	1.29367	3.0197	1.17026	1.50223	0.487077	0.959829	4.63411	5.25719	4.47649
ENSG00000168918	INPP5D	452	636	612	14	62	1305	175	14	6	32	5996	14570	4296	9.02733	22.105	12.8106	0.246993	1.79986	52.7189	2.99784	0.267283	0.109528	0.657446	144.484	335.802	79.1511	3.32587	4.53013	3.78771	0.318453	1.48536	5.74736	1.99922	0.341738	0.149946	0.728962	7.18472	8.39576	6.32465
ENSG00000261534	RP11-244O19.1	134	172	30	162	190	94	110	140	40	429	282	170	1745	2.67624	5.97807	0.627973	2.85806	5.51571	3.79738	1.88435	2.67283	0.730186	8.81389	6.79529	3.91807	32.1505	1.87823	2.80283	0.703076	1.94787	2.70392	2.26225	1.52825	1.87689	0.790928	3.29483	2.9626	2.29809	5.05096
ENSG00000068078	FGFR3	947	241	578	10764	2448	3082	526	199	320	9807	7011	9370	30305	18.9135	8.37625	12.0989	189.902	71.0656	124.506	9.01064	3.79923	5.84149	201.487	168.942	215.955	558.351	4.31567	3.22901	3.71138	7.57669	6.17124	6.97161	3.32346	2.2628	2.77431	7.66168	7.4089	7.76125	9.12761
ENSG00000180155	LYNX1	266	274	169	776	84	754	32	103	64	1755	3485	2092	14204	5.31254	9.52321	3.53758	13.6905	2.43853	30.4598	0.548176	1.96644	1.1683	36.0568	83.9773	48.2153	261.7	2.65822	3.3955	2.18192	3.87681	1.78179	4.97544	0.630569	1.56873	1.11656	5.21167	6.409	5.62104	8.03727
ENSG00000205420	KRT6A	8605	779	644	2190	713	16133	0	10	306	18336	22513	39780	136450	171.859	27.0751	13.4805	38.6367	20.6984	651.735	0	0.190916	5.58593	376.717	542.491	916.828	2514.01	7.43345	4.81122	3.85604	5.30877	4.43952	9.35035	0	0.252072	2.71939	8.56116	9.08611	9.84208	11.2963
ENSG00000172824	CES4A	387	103	0	127	68	176	22	12	70	875	567	483	1795	7.72915	3.57989	0	2.24058	1.97404	7.10998	0.376871	0.229099	1.27783	17.977	13.6629	11.1319	33.0718	3.12584	2.19531	0	1.69625	1.57243	3.0197	0.461393	0.297602	1.18766	4.24618	3.8741	3.60074	5.0905
ENSG00000109193	SULT1E1	0	4	58	48	46	2155	32	26	2	679	2266	132	1632	0	0.139025	1.21408	0.846832	1.33538	87.0569	0.548176	0.496382	0.0365093	13.9502	54.6033	3.04227	30.0686	0	0.187799	1.14671	0.885053	1.22366	6.46036	0.630569	0.581479	0.0517331	3.90209	5.7971	2.01516	4.95738
ENSG00000087494	PTHLH	5	17	6	33	1	902	0	0	18	10	674	108	1157	0.0998598	0.590856	0.125595	0.582197	0.0290301	36.4387	0	0	0.328584	0.205452	16.2412	2.48913	21.317	0.13732	0.669803	0.170687	0.661929	0.0412851	5.22646	0	0	0.409889	0.269574	4.10779	1.80287	4.48007
ENSG00000144810	COL8A1	14	18	0	462	0	38645	0	28	0	0	718	1057	4040	0.279608	0.625612	0	8.15076	0	1561.17	0	0.534565	0	0	17.3015	24.3612	74.4345	0.355701	0.700983	0	3.19389	0	10.6093	0	0.61783	0	0	4.19389	4.66455	6.23715
ENSG00000121552	CSTA	24	522	478	382	470	1476	252	58	731	862	1128	5094	1883	0.479327	18.1427	10.0057	6.73937	13.6441	59.6269	4.31688	1.10731	13.3442	17.71	27.1812	117.404	34.6931	0.564941	4.25873	3.46018	2.95222	3.87225	5.92189	2.41058	1.07541	3.84239	4.22573	4.81666	6.88757	5.15757
ENSG00000128510	CPA4	25	42	164	96	142	494	0	0	0	347	52	408	1392	0.499299	1.45976	3.43292	1.69366	4.12227	19.9564	0	0	0	7.12918	1.25303	9.40337	25.6467	0.584288	1.29852	2.14826	1.42957	2.35678	4.38932	0	0	0	3.02311	1.17187	3.37898	4.73589
ENSG00000157613	CREB3L1	6	248	64	32	5471	6580	302	830	6078	1178	721	934	1794	0.119832	8.61954	1.33967	0.564555	158.823	265.816	5.17341	15.846	110.952	24.2022	17.3738	21.5263	33.0533	0.163282	3.26597	1.22631	0.645752	7.32034	8.0597	2.62607	4.07434	6.80673	4.65548	4.19958	4.49354	5.08972
ENSG00000127324	TSPAN8	8	166	42	0	1570	3363	189	2	2297	1654	62	122	90	0.159776	5.76953	0.879162	0	45.5772	135.857	3.23766	0.0381832	41.931	33.9818	1.494	2.81179	1.65819	0.213846	2.75906	0.910089	0	5.54155	7.09653	2.08327	0.0540611	5.42395	5.12853	1.31846	1.93047	1.41045
ENSG00000168961	LGALS9	265	452	382	118	4207	754	82	48	785	489	1394	507	17	5.29257	15.7098	7.99618	2.0818	122.129	30.4598	1.4047	0.916398	14.3299	10.0466	33.5909	11.6851	0.313214	2.65365	4.06262	3.16931	1.62377	6.94403	4.97544	1.26586	0.938397	3.93828	3.46553	5.11232	3.66506	0.393103
ENSG00000169116	PARM1	106	426	218	928	7775	4624	4	6	5554	197	2144	1478	104	2.11703	14.8062	4.56327	16.3721	225.709	186.799	0.068522	0.11455	101.386	4.0474	51.6635	34.0642	1.91614	1.64017	3.98241	2.47593	4.1187	7.8247	7.55304	0.0956166	0.156461	6.67788	2.33554	5.71873	5.13193	1.54406
ENSG00000166961	MS4A15	26	96	72	0	1115	438	0	4	2100	84	16	4	4	0.519271	3.3366	1.50713	0	32.3685	17.6942	0	0.0763665	38.3348	1.7258	0.385548	0.0921899	0.0736975	0.603379	2.11656	1.32604	0	5.06042	4.22452	0	0.106169	5.29773	1.44668	0.470457	0.127224	0.102588
ENSG00000171124	FUT3	0	346	384	42	6031	2226	102	458	12718	205	727	759	357	0	12.0257	8.03805	0.740978	175.08	89.9251	1.74731	8.74396	232.163	4.21177	17.5184	17.493	6.5775	0	3.70328	3.17601	0.799898	7.46009	6.50661	1.45802	3.28451	7.86519	2.38177	4.21088	4.20891	2.92172
ENSG00000170608	FOXA3	8	32	10	8	1098	552	0	56	2542	312	72	250	8	0.159776	1.1122	0.209324	0.141139	31.875	22.2995	0	1.06913	46.4033	6.4101	1.73497	5.76187	0.147395	0.213846	1.07875	0.274201	0.190474	5.03892	4.54223	0	1.04902	5.56692	2.88949	1.45152	2.75742	0.198362
ENSG00000160182	TFF1	0	80	2	0	658	1878	4	10	3859	40	96	242	0	0	2.7805	0.0418648	0	19.1018	75.8668	0.068522	0.190916	70.4447	0.821808	2.31329	5.57749	0	0	1.91858	0.0591681	0	4.32925	6.26429	0.0956166	0.252072	6.15876	0.865371	1.72826	2.71754	0
ENSG00000102962	CCL22	108	32	564	46	324	616	16	22	5555	256	349	106	85	2.15697	1.1122	11.8059	0.811547	9.40574	24.8849	0.274088	0.420016	101.405	5.25957	8.40977	2.44303	1.56607	1.65854	1.07875	3.67873	0.857223	3.37931	4.69404	0.349465	0.505907	6.67814	2.64606	3.23416	1.78368	1.35956
ENSG00000198488	B3GNT6	0	101	38	2	375	246	0	4	3593	0	222	382	0	0	3.51038	0.795432	0.0352847	10.8863	9.93782	0	0.0763665	65.589	0	5.34948	8.80413	0	0	2.17325	0.844331	0.0500275	3.57122	3.45125	0	0.106169	6.05721	0	2.66664	3.29339	0
ENSG00000181577	C6orf223	213	185	65	27	2706	232	10	21	11597	151	729	403	12	4.25403	6.4299	1.36061	0.476343	78.5553	9.37225	0.171305	0.400924	211.699	3.10232	17.5665	9.28813	0.221093	2.39342	2.89334	1.23916	0.562028	6.31389	3.37466	0.228117	0.486379	7.73267	2.03644	4.21463	3.36291	0.288173
ENSG00000170745	KCNS3	664	576	523	489	823	70	30	6	5403	740	1498	1158	1604	13.2614	20.0196	10.9477	8.6271	23.8917	2.82783	0.513915	0.11455	98.6299	15.2034	36.097	26.689	29.5527	3.83404	4.39366	3.57866	3.2671	4.6376	1.93653	0.598284	0.156461	6.63851	4.01823	5.21323	4.79124	4.93323
ENSG00000101104	PABPC1L	2443	1788	713	821	1102	246	587	360	36032	4485	1829	1446	5603	48.7915	62.1441	14.9248	14.4844	31.9911	9.93782	10.0556	6.87298	657.752	92.1452	44.073	33.3266	103.232	5.63783	5.98058	3.9932	3.95274	5.04401	3.45125	3.46671	2.97691	9.36359	6.54141	5.49419	5.10126	6.70365
ENSG00000108846	ABCC3	215	262	38	33	8862	773	76	68	32821	15352	4023	2992	2926	4.29397	9.10613	0.795432	0.582197	257.264	31.2274	1.30192	1.29823	599.136	315.41	96.9413	68.958	53.9097	2.40435	3.33716	0.844331	0.661929	8.0127	5.01021	1.20284	1.20052	9.22915	8.30565	6.61385	6.12842	5.77899
ENSG00000277196	NA	122	150	26	92	2112	135	3	8	1253	1652	289	621	1850	2.43658	5.21343	0.544243	1.62309	61.3115	5.45368	0.0513915	0.152733	22.8731	33.9407	6.96397	14.3125	34.0851	1.78097	2.63539	0.6269	1.39127	5.96143	2.69012	0.0723	0.205058	4.57731	5.12684	2.99349	3.93664	5.13279
ENSG00000164430	MB21D1	159	64	2	92	881	78	4	4	710	693	131	250	224	3.17554	2.2244	0.0418648	1.62309	25.5755	3.15102	0.068522	0.0763665	12.9608	14.2378	3.15668	5.76187	4.12706	2.06196	1.68903	0.0591681	1.39127	4.73202	2.05346	0.0956166	0.106169	3.80331	3.92958	2.05543	2.75742	2.35813
ENSG00000139117	CPNE8	46	587	4	172	315	221	0	0	2745	881	385	395	216	0.91871	20.4019	0.0837297	3.03448	9.14447	8.92788	0	0	50.109	18.1003	9.27726	9.10375	3.97967	0.940137	4.41967	0.116005	2.01238	3.34262	3.31149	0	0	5.67551	4.25552	3.36138	3.33682	2.31605
ENSG00000206503	HLA-A	156	140	0	54	968	347	0	0	2329	292	524	200	268	3.11563	4.86587	0	0.952686	28.1011	14.018	0	0	42.5151	5.9992	12.6267	4.60949	4.93773	2.04111	2.55235	0	0.96546	4.863	3.90862	0	0	5.44344	2.80719	3.76837	2.48787	2.56991
ENSG00000135477	KRT121P	19	148	164	376	235	133	91	5	620	134	1422	458	409	0.379467	5.14392	3.43292	6.63352	6.82206	5.37289	1.55888	0.0954581	11.3179	2.75306	34.2656	10.5557	7.53557	0.464111	2.61916	2.14826	2.93235	2.96755	2.67195	1.35551	0.131534	3.62268	1.90807	5.14019	3.53054	3.09349
ENSG00000149289	ZC3H12C	62	426	106	180	234	198	18	26	9967	424	3099	3067	4211	1.23826	14.8062	2.21884	3.17562	6.79303	7.99873	0.308349	0.496382	181.944	8.71116	74.6759	70.6866	77.5851	1.16238	3.98241	1.68654	2.06199	2.96219	3.16972	0.387747	0.581479	7.51526	3.27964	6.24176	6.16363	6.29618
ENSG00000111962	UST	213	545	216	238	128	266	60	17	3543	312	1658	1367	876	4.25403	18.9421	4.5214	4.19888	3.71585	10.7458	1.02783	0.324558	64.6763	6.4101	39.9525	31.5059	16.1398	2.39342	4.31775	2.46503	2.3782	2.23752	3.55407	1.01994	0.405511	6.0373	2.88949	5.35588	5.02263	4.09927
ENSG00000230937	MIR205HG	321	2302	534	3599	424	2707	501	72	28028	586	5206	13294	13892	6.411	80.0088	11.1779	63.4948	12.3087	109.356	8.58238	1.3746	511.642	12.0395	125.448	306.393	255.952	2.88967	6.34001	3.60619	6.01111	3.7343	6.78603	3.26038	1.24768	9.00181	3.70482	6.9824	8.26394	8.00535
ENSG00000163347	CLDN1	160	220	60	326	130	2922	0	0	9114	32	8815	6607	15891	3.19551	7.64637	1.25595	5.7514	3.77391	118.042	0	0	166.373	0.657446	212.413	152.275	292.782	2.06885	3.11209	1.17373	2.75519	2.25517	6.89533	0	0	7.38692	0.728962	7.7375	7.25998	8.1986
ENSG00000181104	F2R	14	46	80	356	616	1398	28	389	13977	1164	7425	5194	1940	0.279608	1.59879	1.67459	6.28067	17.8825	56.4759	0.479654	7.42664	255.145	23.9146	178.919	119.709	35.7433	0.355701	1.37784	1.41932	2.86407	4.23898	5.84489	0.56526	3.07496	8.00082	4.63892	7.4912	6.91538	5.19941
ENSG00000120875	DUSP4	44	682	162	2329	14328	7964	575	686	37456	5540	24629	9751	5096	0.878767	23.7037	3.39105	41.089	415.943	321.727	9.85003	13.0969	683.747	113.82	593.479	224.736	93.8906	0.909786	4.62666	2.13457	5.39537	8.70371	8.33417	3.43963	3.8173	9.41943	6.84324	9.21548	7.81849	6.56819
ENSG00000184588	PDE4B	198	394	2	154	1818	974	0	0	1746	3912	1519	1249	6553	3.95445	13.694	0.0418648	2.71692	52.7767	39.3473	0	0	31.8726	80.3728	36.603	28.7863	120.735	2.30872	3.87715	0.0591681	1.89411	5.74891	5.3344	0	0	5.03882	6.34647	5.23278	4.89658	6.9276
ENSG00000132746	ALDH3B2	4	650	82	1424	3650	1903	84	141	6604	29833	2916	3144	37508	0.0798879	22.5915	1.71646	25.1227	105.96	76.8767	1.43896	2.69192	120.554	612.925	70.2662	72.4612	691.062	0.110882	4.5602	1.44173	4.70723	6.74092	6.28312	1.28627	1.88437	6.92545	9.26192	6.15515	6.19891	9.43476
ENSG00000147883	CDKN2B	572	36	3112	804	624	1586	1372	151	14682	1333	2744	2199	3227	11.424	1.25122	65.1417	14.1844	18.1148	64.0706	23.503	2.88284	268.015	27.3867	66.1215	50.6814	59.4555	3.63505	1.17071	6.04749	3.92452	4.25662	6.02393	4.61489	1.95711	8.07154	4.82715	6.0687	5.69157	5.9178
ENSG00000136826	KLF4	1828	390	2442	496	2713	2336	5980	3000	23605	2557	6519	2128	3090	36.5088	13.5549	51.117	8.7506	78.7586	94.3689	102.44	57.2749	430.901	52.5341	157.087	49.045	56.9313	5.22916	3.86344	5.70368	3.28549	6.31757	6.57545	6.69266	5.8648	8.75456	5.74239	7.30457	5.64515	5.85627
ENSG00000196954	CASP4	680	948	1359	374	2064	1952	2386	1072	16884	1843	2243	3758	2864	13.5809	32.9489	28.4472	6.59823	59.918	78.8562	40.8734	20.4662	308.212	37.8648	54.0491	86.6124	52.7674	3.86601	5.08529	4.88006	2.92566	5.9288	6.31933	5.38796	4.424	8.27245	5.28039	5.78265	6.45306	5.74866
ENSG00000156127	BATF	0	0	48	0	300	252	94	4	1861	202	482	435	274	0	0	1.00476	0	8.70902	10.1802	1.61027	0.0763665	33.9719	4.15013	11.6146	10.0256	5.04828	0	0	1.00343	0	3.27933	3.48287	1.3842	0.106169	5.12813	2.36461	3.65703	3.46279	2.59653
ENSG00000135253	KCP	71	30	185	362	97	395	392	76	4096	103	1073	2179	95	1.41801	1.04269	3.8725	6.38652	2.81592	15.9571	6.71515	1.45096	74.7711	2.11616	25.8558	50.2204	1.75032	1.27382	1.03047	2.28466	2.8849	1.93203	4.08381	2.94769	1.29335	6.24358	1.63977	4.74716	5.67865	1.4596
ENSG00000272899	RP11-309L24.9	52	50	94	180	46	256	190	34	1235	222	690	1025	145	1.03854	1.73781	1.96765	3.17562	1.33538	10.3418	3.25479	0.649115	22.5445	4.56103	16.6268	23.6237	2.67154	1.02754	1.45302	1.56932	2.06199	1.22366	3.50358	2.08909	0.721692	4.55732	2.47535	4.1397	4.62197	1.87638
ENSG00000215182	MUC5AC	10	204	849	880	2326	104241	224	228	24477	623	64597	265453	29	0.19972	7.09027	17.7716	15.5253	67.5239	4211.09	3.83723	4.35289	446.819	12.7997	1556.58	6118.02	0.534307	0.262697	3.01619	4.23048	4.0466	6.09854	12.0403	2.27418	2.42032	8.80677	3.78656	10.6051	12.5791	0.617587
ENSG00000196352	CD55	1460	1203	2418	2305	1459	68960	1395	2762	28700	862	62391	35910	1643	29.1591	41.8117	50.6146	40.6656	42.3549	2785.82	23.897	52.7311	523.909	17.71	1503.42	827.635	30.2713	4.91452	5.41993	5.68971	5.38078	5.43812	11.4444	4.6379	5.74768	9.03592	4.22573	10.555	9.69459	4.96677
ENSG00000140297	GCNT3	254	218	73	0	0	14787	14	71	27655	4	28713	14729	20	5.07288	7.57686	1.52807	0	0	597.36	0.239827	1.35551	504.833	0.0821808	691.891	339.466	0.368488	2.60238	3.10045	1.33803	0	0	9.22487	0.310139	1.23604	8.98252	0.113942	9.43648	8.41137	0.452582
ENSG00000156413	FUT6	0	4	22	0	217	1324	0	2	2910	0	773	758	9	0	0.139025	0.460513	0	6.29952	53.4865	0	0.0381832	53.1211	0	18.6268	17.47	0.165819	0	0.187799	0.546475	0	2.8678	5.76783	0	0.0540611	5.75812	0	4.29475	4.20711	0.221344
ENSG00000134398	ERN2	2	16	217	0	117	6341	258	12	5963	58	2149	2353	0	0.0399439	0.5561	4.54233	0	3.39652	256.161	4.41967	0.229099	108.853	1.19162	51.784	54.2307	0	0.0565058	0.637934	2.47049	0	2.13636	8.00653	2.4382	0.297602	6.77942	1.132	5.72203	5.7874	0
ENSG00000147168	IL2RG	4	6	116	0	70	1624	44	48	2251	24	931	266	0	0.0798879	0.208537	2.42816	0	2.0321	65.6058	0.753742	0.916398	41.0912	0.493085	22.4341	6.13063	0	0.110882	0.273262	1.77743	0	1.60032	6.05757	0.810436	0.938397	5.39545	0.578296	4.55054	2.83403	0
ENSG00000262243	CES1	0	0	0	0	10	172	0	0	3639	50	46	308	0	0	0	0	0	0.290301	6.94839	0	0	66.4287	1.02726	1.10845	7.09862	0	0	0	0	0	0.367707	2.99066	0	0	6.07529	1.01953	1.07618	3.01768	0
ENSG00000078898	BPIFB2	0	34	0	0	83	8115	0	0	49232	80	98	360	10	0	1.18171	0	0	2.4095	327.827	0	0	898.714	1.64362	2.36148	8.29709	0.184244	0	1.12546	0	0	1.76956	8.36118	0	0	9.81332	1.40251	1.7491	3.21678	0.243966
ENSG00000198121	LPAR1	184	22	0	160	132	392	0	0	1437	10	551	359	192	3.67484	0.764637	0	2.82277	3.83197	15.8359	0	0	26.2319	0.205452	13.2773	8.27404	3.53748	2.22492	0.819371	0	1.93462	2.27261	4.07347	0	0	4.76723	0.269574	3.83565	3.2132	2.18189
ENSG00000249307	LINC01088	2	0	16	42	93	136	20	16	2603	13	456	305	19	0.0399439	0	0.334919	0.740978	2.6998	5.49408	0.34261	0.305466	47.5169	0.267088	10.9881	7.02948	0.350063	0.0565058	0	0.416752	0.799898	1.88745	2.69912	0.42504	0.384565	5.60042	0.341516	3.58353	3.00531	0.433027
ENSG00000121039	RDH10	1798	510	1539	2862	1363	21011	1292	1585	66800	532	17743	7409	930	35.9096	17.7257	32.215	50.4924	39.568	848.795	22.1326	30.2602	1219.41	10.93	427.549	170.759	17.1347	5.20592	4.22695	5.05376	5.68629	5.34227	9.73097	4.53186	4.96626	10.2532	3.57653	8.74332	7.42424	4.18068
ENSG00000172927	MYEOV	6470	59	279	46	36	563	0	236	4788	42	5990	1619	208	129.219	2.05062	5.84014	0.811547	1.04508	22.7439	0	4.50562	87.4033	0.862898	144.34	37.3139	3.83227	7.02479	1.6091	2.77403	0.857223	1.03216	4.56948	0	2.46091	6.46603	0.897549	7.18328	5.25979	2.2727
ENSG00000150782	IL18	1255	28	584	0	69	750	350	560	4623	212	2346	6081	707	25.0648	0.973174	12.2245	0	2.00307	30.2982	5.99567	10.6913	84.3913	4.35558	56.531	140.152	13.026	4.70403	0.980518	3.72514	0	1.58644	4.96801	2.80646	3.54736	6.41602	2.42104	5.84627	7.1411	3.81004
ENSG00000169403	PTAFR	12	20	40	20	242	288	22	24	1517	64	1570	3363	460	0.239664	0.695124	0.837297	0.352847	7.02527	11.6345	0.376871	0.458199	27.6923	1.31489	37.8319	77.5086	8.47522	0.309949	0.761391	0.877585	0.435998	3.00455	3.6593	0.461393	0.544188	4.84259	1.21095	5.27917	6.29478	3.24416
ENSG00000139289	PHLDA1	344	565	171	404	370	11509	228	271	24025	417	21138	14171	2227	6.87036	19.6373	3.57944	7.1275	10.7411	464.936	3.90575	5.17383	438.568	8.56735	509.358	326.606	41.0311	2.97643	4.36718	2.19517	3.02281	3.5535	8.86399	2.29447	2.62617	8.77994	3.25812	8.99536	8.35582	5.39339
ENSG00000136689	IL1RN	38	26	52	94	362	7281	74	12	11748	68	4387	5990	850	0.758935	0.903662	1.08849	1.65838	10.5089	294.135	1.26766	0.229099	214.456	1.39707	105.713	138.054	15.6607	0.814702	0.928777	1.06246	1.41055	3.52468	8.20523	1.1812	0.297602	7.75125	1.26127	6.73759	7.1195	4.05838
ENSG00000113070	HBEGF	498	38	180	54	162	362	100	74	7605	116	1819	1845	370	9.94604	1.32074	3.76784	0.952686	4.70287	14.6239	1.71305	1.41278	138.827	2.38324	43.832	42.5226	6.81702	3.45234	1.21458	2.25333	0.96546	2.51169	3.96569	1.43992	1.2707	7.1275	1.75841	5.48646	5.44369	2.96662
ENSG00000065833	ME1	572	108	146	36	496	712	122	158	15371	746	1582	1830	2004	11.424	3.75367	3.05613	0.635124	14.3989	28.7631	2.08992	3.01648	280.592	15.3267	38.1211	42.1769	36.9225	3.63505	2.24904	2.0201	0.7094	3.94476	4.89545	1.62757	2.00593	8.13746	4.02916	5.28987	5.43219	5.24498
ENSG00000152137	HSPB8	154	44	4713	660	910	1572	30	6	808	28	2004	2712	548	3.07568	1.52927	98.6545	11.6439	26.4174	63.5051	0.513915	0.11455	14.7498	0.575266	48.2899	62.5047	10.0966	2.02704	1.33872	6.63886	3.66037	4.77702	6.01134	0.598284	0.156461	3.97726	0.655595	5.62322	5.98879	3.47204
ENSG00000135046	ANXA1	418	6790	14993	3461	6356	26460	754	3157	64307	1316	11314	10152	7557	8.34828	235.995	313.84	61.0601	184.515	1068.92	12.9164	60.2723	1173.9	27.0375	272.631	233.978	139.233	3.2247	7.88871	8.29847	5.95559	7.53539	10.0633	3.79871	5.93716	10.1983	4.80928	8.09609	7.87638	7.13168
ENSG00000143507	DUSP10	489	148	659	120	1514	138	104	210	6106	386	429	150	1709	9.76629	5.14392	13.7945	2.11708	43.9515	5.57487	1.78157	4.00924	111.463	7.93045	10.3375	3.45712	31.4873	3.42845	2.61916	3.88699	1.6402	5.4903	2.71696	1.4759	2.32459	6.81331	3.15873	3.50303	2.15611	5.0218
ENSG00000099250	NRP1	330	198	929	78	1681	615	552	919	10263	141	1011	605	4719	6.59075	6.88173	19.4462	1.3761	48.7995	24.8445	9.45603	17.5452	187.348	2.89687	24.3618	13.9437	86.9447	2.92424	2.97851	4.35376	1.2486	5.63806	4.69179	3.38626	4.21297	7.55725	1.96232	4.66459	3.90147	6.45852
ENSG00000134531	EMP1	752	806	10388	3470	1180	558	346	446	30428	1230	1600	2367	12905	15.0189	28.0135	217.446	61.2189	34.2555	22.5419	5.92715	8.51486	555.453	25.2706	38.5548	54.5534	237.767	4.0017	4.85865	7.77113	5.95928	5.13978	4.55716	2.79226	3.25018	9.12012	4.71538	5.30578	5.7958	7.89946
ENSG00000020577	SAMD4A	936	320	776	294	872	196	80	14	4235	26	638	315	2237	18.6938	11.122	16.2436	5.18685	25.3142	7.91794	1.37044	0.267283	77.3085	0.534175	15.3737	7.25995	41.2153	4.29967	3.59955	4.10799	2.6292	4.71777	3.15671	1.24515	0.341738	6.2911	0.617463	4.03331	3.04613	5.3997
ENSG00000135116	HRK	22	213	0	2524	14	0	106	61	746	66	164	606	34	0.439383	7.40308	0	44.5293	0.406421	0	1.81583	1.16459	13.618	1.35598	3.95187	13.9668	0.626429	0.525451	3.07092	0	5.50872	0.492028	0	1.49356	1.11409	3.86967	1.23633	2.30797	3.90369	0.701708
ENSG00000137868	STRA6	0	12	16	3275	130	0	18	138	1468	28	93	156	8	0	0.417075	0.334919	57.7786	3.77391	0	0.308349	2.63464	26.7978	0.575266	2.241	3.5954	0.147395	0	0.502916	0.416752	5.87722	2.25517	0	0.387747	1.86181	4.7969	0.655595	1.69644	2.20019	0.198362
ENSG00000166173	LARP6	782	458	486	2884	266	644	440	1149	6564	290	513	242	653	15.6181	15.9184	10.1732	50.8805	7.722	26.0161	7.53742	21.9363	119.824	5.95811	12.3616	5.57749	12.0311	4.05468	4.08052	3.48196	5.69712	3.12466	4.75575	3.0938	4.51956	6.91676	2.79869	3.74003	2.71754	3.70389
ENSG00000112276	BVES	94	124	116	1474	40	36	28	418	4785	136	246	89	72	1.87736	4.30977	2.42816	26.0048	1.1612	1.45431	0.479654	7.9803	87.3486	2.79415	5.92781	2.05122	1.32656	1.52475	2.40865	1.77743	4.75514	1.11183	1.29532	0.56526	3.16676	6.46513	1.92378	2.7924	1.60939	1.2182
ENSG00000174514	MFSD4	223	222	585	1078	21	944	675	1171	4933	25	522	457	38	4.45375	7.71588	12.2455	19.0184	0.609631	38.1354	11.5631	22.3563	90.0502	0.51363	12.5785	10.5327	0.700127	2.44725	3.12365	3.72743	4.32326	0.68673	5.2904	3.65112	4.54574	6.50859	0.598013	3.76325	3.52766	0.765642
ENSG00000164626	KCNK5	454	1192	2287	9240	199	843	1245	1542	16447	1035	2475	991	228	9.06727	41.4294	47.8724	163.015	5.77698	34.0552	21.3275	29.4393	300.234	21.2643	59.6395	22.84	4.20076	3.3316	5.40699	5.61095	7.35769	2.76064	5.13156	4.48075	4.92786	8.23474	4.47666	5.92219	4.57531	2.37872
ENSG00000102287	GABRE	473	734	1880	1511	4	1351	299	708	5057	14	9829	3396	14148	9.44674	25.5111	39.3529	26.6576	0.11612	54.5772	5.12202	13.5169	92.3138	0.287633	236.847	78.2692	260.668	3.38498	4.72852	5.3346	4.7896	0.158492	5.79642	2.61401	3.85966	6.54402	0.364721	7.89389	6.30869	8.03159
ENSG00000092969	TGFB2	732	615	1526	2790	62	362	48	36	7882	36	3627	3125	947	14.6195	21.3751	31.9429	49.2221	1.79986	14.6239	0.822264	0.687298	143.883	0.739627	87.399	72.0233	17.4479	3.96527	4.48382	5.04189	5.65025	1.48536	3.96569	0.865732	0.754715	7.17875	0.798778	6.46596	6.19029	4.20538
ENSG00000115295	CLIP4	1178	150	470	1859	16	1237	8	68	12851	42	2930	2563	1242	23.527	5.21343	9.83824	32.7971	0.464481	49.9719	0.137044	1.29823	234.591	0.862898	70.6036	59.0707	22.8831	4.6163	2.63539	3.43806	5.07883	0.550389	5.67163	0.185288	1.20052	7.88014	0.897549	6.16196	5.90859	4.57792
ENSG00000128578	STRIP2	130	176	36	477	28	46	16	178	589	95	735	1066	92	2.59636	6.1171	0.753567	8.41539	0.812842	1.85829	0.274088	3.39831	10.752	1.95179	17.7111	24.5686	1.69504	1.84654	2.83129	0.810293	3.23502	0.858253	1.51515	0.349465	2.13695	3.55483	1.56159	4.22582	4.6763	1.43031
ENSG00000154274	C4orf19	38	227	84	770	0	207	90	10	2322	105	637	337	92	0.758935	7.88966	1.75832	13.5846	0	8.36231	1.54174	0.190916	42.3873	2.15725	15.3496	7.767	1.69504	0.814702	3.15213	1.46379	3.86637	0	3.22686	1.34582	0.252072	5.4392	1.65867	4.03119	3.13208	1.43031
ENSG00000203727	SAMD5	157	397	0	356	2	769	0	0	2888	38	1816	803	209	3.1356	13.7982	0	6.28067	0.0580601	31.0658	0	0	52.7195	0.780717	43.7597	18.5071	3.8507	2.0481	3.88735	0	2.86407	0.0814216	5.00296	0	0	5.74737	0.832459	5.48413	4.28593	2.27819
ENSG00000198732	SMOC1	180	202	286	4532	0	6340	101	85	2166	64	15939	8933	16	3.59495	7.02076	5.98667	79.9551	0	256.121	1.73018	1.62279	39.5396	1.31489	384.078	205.883	0.29479	2.20005	3.00374	2.80461	6.33905	0	8.0063	1.449	1.3911	5.34126	1.21095	8.58901	7.69267	0.372718
ENSG00000172159	FRMD3	26	98	10	1726	92	174	8	19	1825	24	1514	725	43	0.519271	3.40611	0.209324	30.4507	2.67077	7.02919	0.137044	0.362741	33.3148	0.493085	36.4825	16.7094	0.792248	0.603379	2.13951	0.274201	4.97502	1.87608	3.00525	0.185288	0.446511	5.10076	0.578296	5.22815	4.14644	0.841771
ENSG00000079337	RAPGEF3	14	1764	361	1072	542	365	1561	373	7475	154	2301	1204	426	0.279608	61.31	7.5566	18.9126	15.7343	14.7451	26.7407	7.12118	136.454	3.16396	55.4467	27.7492	7.84879	0.355701	5.96139	3.09704	4.31561	4.06474	3.97683	4.79393	3.02169	7.1028	2.05796	5.81882	4.84545	3.14548
ENSG00000005001	PRSS22	8	670	420	1485	318	1423	1179	217	13993	82	6557	2801	2991	0.159776	23.2867	8.79162	26.1989	9.23156	57.4858	20.1969	4.14288	255.437	1.68471	158.003	64.556	55.1073	0.213846	4.60209	3.29155	4.76547	3.35495	5.87002	4.40578	2.36258	8.00246	1.42476	7.31291	6.03465	5.81012
ENSG00000134070	IRAK2	268	124	656	370	140	102	92	843	5493	120	786	584	564	5.35249	4.30977	13.7317	6.52766	4.06421	4.12056	1.57601	16.0942	100.273	2.46542	18.9401	13.4597	10.3914	2.66732	2.40865	3.88085	2.9122	2.34034	2.3563	1.36514	4.09544	6.6621	1.79303	4.3176	3.85397	3.50987
ENSG00000134278	SPIRE1	936	836	2044	1310	619	958	2260	6866	44294	707	3307	3726	2820	18.6938	29.0562	42.7859	23.1115	17.9696	38.7009	38.7149	131.083	808.572	14.5255	79.688	85.8749	51.9568	4.29967	4.90959	5.45239	4.59165	4.24562	5.3111	5.31161	7.0453	9.66102	3.95656	6.33428	6.44087	5.72674
ENSG00000178996	SNX18	744	688	1605	1458	352	608	1040	1324	8710	572	1196	1106	1221	14.8591	23.9123	33.5965	25.7225	10.2186	24.5618	17.8157	25.2773	158.998	11.7519	28.8197	25.4905	22.4962	3.98724	4.63879	5.11256	4.73998	3.48782	4.67592	4.23387	4.71575	7.32191	3.67263	4.8982	4.7274	4.55435
ENSG00000087074	PPP1R15A	4942	930	2468	3922	1852	1020	6972	7034	37243	1060	13020	5441	5198	98.7015	32.3233	51.6612	69.1932	53.7637	41.2056	119.434	134.29	679.858	21.7779	313.74	125.401	95.7699	6.63954	5.05846	5.71867	6.13326	5.77515	5.39936	6.9121	7.07992	9.41121	4.50956	8.29802	6.98187	6.59649
ENSG00000128342	LIF	817	125	66	120	64	4	68	176	24043	148	1606	1184	213	16.3171	4.34453	1.38154	2.11708	1.85792	0.161591	1.16487	3.36013	438.897	3.04069	38.6994	27.2882	3.92439	4.11413	2.41806	1.25189	1.6402	1.51497	0.216102	1.11428	2.12437	8.78102	2.0146	5.31105	4.82213	2.29995
ENSG00000198648	STK39	806	1088	1566	3207	5010	1075	2848	2125	24450	7666	4116	4150	667	16.0974	37.8148	32.7802	56.579	145.441	43.4275	48.7877	40.5697	446.326	157.499	99.1823	95.647	12.2891	4.09571	5.27853	5.0781	5.84747	7.19417	5.47338	5.63772	5.37746	8.80518	7.30833	6.64648	6.59465	3.73217
ENSG00000155093	PTPRN2	4	132	10	192	1331	277	212	2	3938	2183	1255	788	4	0.0798879	4.58782	0.209324	3.38733	38.639	11.1901	3.63167	0.0381832	71.8869	44.8502	30.2415	18.1614	0.0736975	0.110882	2.48229	0.274201	2.13334	5.30885	3.60764	2.21153	0.0540611	6.18759	5.51886	4.96539	4.26013	0.102588
ENSG00000126368	NR1D1	717	626	296	2211	1575	400	458	444	21237	3474	1742	771	737	14.3199	21.7574	6.196	39.0072	45.7223	16.1591	7.84577	8.47668	387.674	71.374	41.9766	17.7696	13.5788	3.93734	4.50826	2.84719	5.32219	5.54604	4.1009	3.14499	3.24438	8.60242	6.1774	5.42548	4.23033	3.8658
ENSG00000171984	C20orf196	230	95	82	344	466	202	134	71	2444	428	196	120	44	4.59355	3.30184	1.71646	6.06896	13.528	8.16032	2.29549	1.35551	44.6144	8.79334	4.72297	2.7657	0.810673	2.48376	2.10495	1.44173	2.8215	3.86077	3.1954	1.72049	1.23604	5.51142	3.2918	2.51676	1.91292	0.856526
ENSG00000198848	CES1	0	0	30	0	2	8	0	0	4073	16	2	68	16	0	0	0.627973	0	0.0580601	0.323181	0	0	74.3512	0.328723	0.0481935	1.56723	0.29479	0	0	0.703076	0	0.0814216	0.40401	0	0	6.23556	0.410041	0.0679051	1.36021	0.372718
ENSG00000012124	CD22	0	2	6	4	0	8	0	2	3950	67	125	144	0	0	0.0695124	0.125595	0.0705693	0	0.323181	0	0.0381832	72.1059	1.37653	3.0121	3.31884	0	0	0.0969533	0.170687	0.0983782	0	0.40401	0	0.0540611	6.19192	1.24886	2.00436	2.11064	0
ENSG00000169247	SH3TC2	82	373	100	444	88	36	129	283	9010	547	311	573	371	1.6377	12.9641	2.09324	7.8332	2.55465	1.45431	2.20983	5.40293	164.475	11.2382	7.4941	13.2062	6.83545	1.39928	3.80365	1.62912	3.14294	1.82971	1.29532	1.6825	2.67873	7.37047	3.61332	3.08646	3.82845	2.97002
ENSG00000120278	PLEKHG1	46	698	254	295	180	332	406	316	6412	536	378	915	287	0.91871	24.2598	5.31683	5.20449	5.22541	13.412	6.95498	6.03295	117.049	11.0122	9.10858	21.0884	5.2878	0.940137	4.65877	2.6592	2.63331	2.63817	3.8492	2.99186	2.81413	6.88324	3.58643	3.33751	4.46522	2.65255
ENSG00000138166	DUSP5	88	68	450	298	1232	262	800	253	25446	1634	4055	1182	2367	1.75753	2.36342	9.41959	5.25742	35.765	10.5842	13.7044	4.83018	464.508	33.5709	97.7124	27.2421	43.6105	1.46338	1.74993	3.38123	2.64557	5.20026	3.53408	3.87818	2.54354	8.86266	5.11148	6.62516	4.81978	5.47931
ENSG00000144136	SLC20A1	1607	619	1980	2878	3131	765	1832	2892	22610	2558	3327	4356	3606	32.095	21.5141	41.4462	50.7746	90.8931	30.9042	31.3831	55.213	412.738	52.5546	80.17	100.395	66.4383	5.04854	4.49276	5.40756	5.69417	6.52188	4.99567	5.01717	5.81283	8.69257	5.74294	6.34287	6.66384	6.0755
ENSG00000115525	ST3GAL5	26	84	16	393	2251	55	97	152	9883	354	580	429	478	0.519271	2.91952	0.334919	6.93344	65.3467	2.22187	1.66166	2.90193	180.411	7.273	13.9761	9.88736	8.80685	0.603379	1.97068	0.416752	2.98795	6.05195	1.6879	1.41233	1.96419	7.50312	3.04841	3.90459	3.44458	3.29379
ENSG00000163814	CDCP1	1076	780	880	3686	3022	1000	2349	1824	24552	3101	3129	5361	3608	21.4898	27.1099	18.4205	65.0296	87.7288	40.3976	40.2395	34.8231	448.188	63.7107	75.3988	123.557	66.4752	4.4912	4.813	4.27951	6.04504	6.47133	5.37148	5.36596	5.16282	8.81118	6.01593	6.25548	6.96067	6.07628
ENSG00000187098	MITF	110	82	50	410	392	128	1086	317	4172	196	1036	994	222	2.19692	2.85001	1.04662	7.23336	11.3798	5.1709	18.6037	6.05204	76.1584	4.02686	24.9643	22.9092	4.09021	1.67668	1.94486	1.03324	3.04148	3.62991	2.62548	4.29306	2.81804	6.26975	2.32966	4.69846	4.57949	2.34773
ENSG00000230439	RP11-488P3.1	10	26	34	0	69	21	8	24	2374	40	240	556	70	0.19972	0.903662	0.711702	0	2.00307	0.84835	0.137044	0.458199	43.3366	0.821808	5.78323	12.8144	1.28971	0.262697	0.928777	0.775432	0	1.58644	0.886238	0.185288	0.544188	5.47043	0.865371	2.76197	3.7881	1.19516
ENSG00000103888	KIAA1199	137	94	40	110	221	99	224	206	2777	163	1277	1204	174	2.73616	3.26709	0.837297	1.94066	6.41564	3.99937	3.83723	3.93287	50.6932	3.34887	30.7716	27.7492	3.20584	1.90156	2.09325	0.877585	1.55614	2.89057	2.32175	2.27418	2.30243	5.6919	2.12064	4.98966	4.84545	2.07239
ENSG00000125772	GPCPD1	922	1369	663	509	3960	890	1528	1415	20741	1406	6540	5916	1108	18.4142	47.5813	13.8782	8.97995	114.959	35.9539	26.1754	27.0146	378.62	28.8865	157.593	136.349	20.4142	4.27904	5.60233	3.89513	3.31903	6.85747	5.20765	4.76423	4.80811	8.56841	4.90142	7.30918	7.1017	4.4205
ENSG00000100170	SLC5A1	116	277	36	334	172	594	32	14	16540	154	68	64	245	2.31675	9.62747	0.753567	5.89254	4.99317	23.9962	0.548176	0.267283	301.932	3.16396	1.63858	1.47504	4.51397	1.72977	3.40973	0.810293	2.78504	2.58332	4.64364	0.630569	0.341738	8.24285	2.05796	1.39976	1.30745	2.46309
ENSG00000085377	PREP	2510	1772	2579	7581	1607	1557	1861	1864	26976	2962	2558	3165	2382	50.1296	61.588	53.9847	133.747	46.6513	62.8991	31.8799	35.5868	492.438	60.8549	61.6395	72.9452	43.8869	5.67609	5.96781	5.78096	7.0741	5.57444	5.99772	5.03913	5.19325	8.94672	5.95082	5.969	6.20839	5.48822
ENSG00000183696	UPP1	367	496	455	1600	1223	372	68	348	45373	1160	551	1213	540	7.32971	17.2391	9.52425	28.2277	35.5038	15.0279	1.16487	6.64388	828.269	23.8324	13.2773	27.9566	9.94917	3.05827	4.18896	3.39565	4.86927	5.18997	4.00252	1.11428	2.93431	9.6957	4.63415	3.83565	4.85582	3.45275
ENSG00000163393	SLC22A15	661	248	192	592	364	370	224	249	18053	200	1468	1508	1927	13.2015	8.61954	4.01902	10.4443	10.5669	14.9471	3.83723	4.75381	329.551	4.10904	35.3741	34.7556	35.5038	3.82797	3.26597	2.32741	3.51655	3.53194	3.99522	2.27418	2.52452	8.36873	2.35305	5.18484	5.1601	5.18997
ENSG00000165312	OTUD1	398	272	161	685	120	255	273	248	4839	235	796	348	719	7.94884	9.45369	3.37012	12.085	3.48361	10.3014	4.67663	4.73472	88.3343	4.82812	19.181	8.02052	13.2471	3.1617	3.38594	2.12767	3.70984	2.16466	3.49843	2.50503	2.51972	6.48114	2.54303	4.33493	3.17321	3.8326
ENSG00000185022	MAFF	831	378	558	894	974	477	148	634	7526	408	1557	669	882	16.5967	13.1379	11.6803	15.7722	28.2753	19.2697	2.53531	12.1041	137.385	8.38244	37.5187	15.4188	16.2503	4.13723	3.82149	3.66452	4.068	4.87161	4.34125	1.82184	3.71195	7.11254	3.22996	5.26749	4.03727	4.10855
ENSG00000204397	CARD16	50	22	34	94	244	120	30	2	3702	12	84	120	144	0.998598	0.764637	0.711702	1.65838	7.08333	4.84772	0.513915	0.0381832	67.5788	0.246542	2.02413	2.7657	2.65311	0.998989	0.819371	0.775432	1.41055	3.01495	2.54787	0.598284	0.0540611	6.09969	0.317932	1.59652	1.91292	1.86913
ENSG00000081087	OSTM1	550	367	830	1856	1137	520	769	414	9418	947	1177	1435	1202	10.9846	12.7555	17.3739	32.7442	33.0072	21.0068	13.1734	7.90393	171.922	19.4563	28.3619	33.0731	22.1461	3.58311	3.78194	4.19959	5.07657	5.08777	4.45988	3.82511	3.15444	7.43398	4.35447	4.87587	5.09056	4.5327
ENSG00000033327	GAB2	4312	1742	624	1972	249	625	726	826	35885	1015	807	593	939	86.1191	60.5453	13.0618	34.7907	7.22849	25.2485	12.4367	15.7697	655.069	20.8534	19.4461	13.6671	17.3005	6.44492	5.94358	3.81371	5.16151	3.04063	4.71416	3.74811	4.06778	9.3577	4.44978	4.35375	3.87452	4.19381
ENSG00000160961	ZNF333	834	804	264	426	370	246	669	522	5297	510	296	289	536	16.6566	27.944	5.52616	7.51563	10.7411	9.93782	11.4603	9.96583	96.6949	10.4781	7.13265	6.66072	9.87547	4.14214	4.85519	2.70623	3.09011	3.5535	3.45125	3.63927	3.45494	6.61021	3.52081	3.02372	2.93748	3.44301
ENSG00000116584	ARHGEF2	16480	5668	1688	11166	6020	2050	2147	5742	57605	9921	4159	4556	9283	329.138	196.998	35.3339	196.994	174.761	82.8151	36.7792	109.624	1051.56	203.829	100.218	105.004	171.034	8.36693	7.62934	5.18325	7.62932	7.45747	6.38914	5.23952	6.78952	10.0397	7.67828	6.66133	6.72798	7.42655
ENSG00000177283	FZD8	2054	320	95	1259	770	88	44	92	10284	371	255	334	2031	41.0224	11.122	1.98858	22.2117	22.3531	3.55499	0.753742	1.75643	187.731	7.62227	6.14468	7.69785	37.4199	5.39309	3.59955	1.57946	4.53678	4.54555	2.18745	0.810436	1.4628	7.56019	3.10807	2.83687	3.12066	5.26378
ENSG00000136158	SPRY2	602	768	36	1252	520	112	182	228	3765	483	594	317	494	12.0231	26.6928	0.753567	22.0882	15.0956	4.52453	3.11775	4.35289	68.7288	9.92333	14.3135	7.30605	9.10164	3.703	4.79144	0.810293	4.52908	4.0086	2.46585	2.04186	2.42032	6.12368	3.44934	3.93673	3.05416	3.33652
ENSG00000112902	SEMA5A	493	1731	10	785	223	114	0	2	3229	974	52	264	375	9.84618	60.163	0.209324	13.8492	6.4737	4.60533	0	0.0381832	58.9443	20.011	1.25303	6.08453	6.90914	3.43912	5.93459	0.274201	3.89232	2.90182	2.4868	0	0.0540611	5.90555	4.39307	1.17187	2.82467	2.98352
ENSG00000130222	GADD45G	58	20	126	454	294	32	88	100	20695	1179	120	48	168	1.15837	0.695124	2.63748	8.00962	8.53484	1.29272	1.50748	1.90916	377.78	24.2228	2.89161	1.10628	3.0953	1.10994	0.761391	1.86294	3.17147	3.25321	1.19706	1.32624	1.5406	8.56522	4.65666	1.96037	1.0747	2.03397
ENSG00000126562	WNK4	10	85	127	272	106	2	68	85	2820	205	5	2	38	0.19972	2.95428	2.65842	4.79871	3.07719	0.0807953	1.16487	1.62279	51.4781	4.21177	0.120484	0.0460949	0.700127	0.262697	1.98341	1.87122	2.53573	2.02757	0.112093	1.11428	1.3911	5.71364	2.38177	0.164122	0.0650138	0.765642
ENSG00000173210	ABLIM3	6	74	77	764	124	4	6	92	7304	311	12	36	206	0.119832	2.57196	1.6118	13.4787	3.59973	0.161591	0.102783	1.75643	133.332	6.38956	0.289161	0.829709	3.79542	0.163282	1.83672	1.38504	3.85586	2.20155	0.216102	0.141149	1.4628	7.06966	2.88549	0.366433	0.871614	2.26166
ENSG00000164764	SBSPON	356	35	152	812	267	44	155	117	6382	56	40	36	73	7.11002	1.21647	3.18173	14.3256	7.75103	1.7775	2.65523	2.23372	116.501	1.15053	0.963871	0.829709	1.34498	3.01971	1.14826	2.0641	3.93787	3.12945	1.47378	1.86996	1.69319	6.87653	1.10469	0.9737	0.871614	1.22958
ENSG00000130348	QRSL1	1196	677	1461	2136	1611	576	1496	1251	14820	1922	942	1502	1805	23.8865	23.53	30.5823	37.684	46.7674	23.269	25.6272	23.8836	270.534	39.4879	22.6992	34.6173	33.256	4.63729	4.61647	4.98104	5.27367	5.57796	4.60104	4.73483	4.63712	8.08499	5.33942	4.56676	5.15451	5.09829
ENSG00000025796	SEC63	7488	2948	6360	7907	9156	2886	6588	6520	50651	7284	3905	4646	7378	149.55	102.461	133.13	139.498	265.799	116.588	112.856	124.477	924.617	149.651	94.0979	107.079	135.935	7.2341	6.69295	7.06749	7.13441	8.05961	6.87759	6.83106	6.97128	9.85427	7.23507	6.57134	6.75594	7.09735
ENSG00000111802	TDP2	1631	756	2393	2014	2758	742	2399	2056	15497	1431	1474	1599	1915	32.5743	26.2757	50.0913	35.5317	80.0649	29.975	41.0961	39.2524	282.892	29.4002	35.5186	36.8529	35.2827	5.06928	4.76954	5.67501	5.19108	6.34101	4.95303	5.39561	5.331	8.1492	4.92601	5.19056	5.24233	5.18121
ENSG00000057663	ATG5	1849	1050	2850	2614	2309	1114	1869	2069	16760	1807	1330	1670	1899	36.9282	36.494	59.6574	46.1171	67.0304	45.003	32.0169	39.5006	305.948	37.1252	32.0487	38.4893	34.9879	5.2452	5.22859	5.92261	5.55818	6.08811	5.52365	5.04513	5.33987	8.26185	5.25267	5.04652	5.30339	5.16944
ENSG00000124935	SCGB1D2	0	16	10	166	494	8	8	6	3346	140	0	2	16	0	0.5561	0.209324	2.92863	14.3408	0.323181	0.137044	0.11455	61.0801	2.87633	0	0.0460949	0.29479	0	0.637934	0.274201	1.97403	3.93931	0.40401	0.185288	0.156461	5.95606	1.95469	0	0.0650138	0.372718
ENSG00000159399	HK2	3509	2379	7692	13925	12149	1868	5651	4339	52543	5179	4100	4378	2565	70.0816	82.6851	161.012	245.669	352.686	75.4628	96.8044	82.8386	959.155	106.404	98.7968	100.902	47.2585	6.1514	6.3869	7.33996	7.94644	8.46633	6.25669	6.61183	6.38954	9.90712	6.7469	6.64092	6.67104	5.59271
ENSG00000197279	ZNF165	363	99	118	176	199	126	175	260	2317	206	181	212	394	7.24982	3.44087	2.47003	3.10505	5.77698	5.0901	2.99784	4.96382	42.2961	4.23231	4.36152	4.88606	7.25921	3.04436	2.15084	1.79495	2.0374	2.76064	2.60647	1.99922	2.57624	5.43616	2.38745	2.42264	2.5573	3.046
ENSG00000125826	RBCK1	6335	2501	3649	4590	6065	2336	7824	8203	58767	6685	4514	6206	7206	126.522	86.9253	76.3824	80.9783	176.067	94.3689	134.029	156.609	1072.77	137.345	108.773	143.033	132.766	6.99461	6.45821	6.27393	6.35717	7.46815	6.57545	7.07713	7.3002	10.0685	7.11212	6.77838	7.17025	7.06357
ENSG00000156273	BACH1	1321	528	1315	2095	1946	482	2637	2303	23063	1870	1257	1491	3488	26.383	18.3513	27.5261	36.9607	56.4925	19.4717	45.1731	43.968	421.007	38.4195	30.2896	34.3638	64.2642	4.77521	4.27436	4.83421	5.24643	5.8453	4.35556	5.52898	5.49083	8.72112	5.30084	4.96761	5.1442	6.02822
ENSG00000164078	MST1R	1086	310	1297	1665	3752	523	2318	2061	17513	5427	942	1591	3479	21.6896	10.7744	27.1493	29.3745	108.921	21.128	39.7085	39.3478	319.694	111.499	22.6992	36.6685	64.0984	4.50396	3.55759	4.81503	4.92479	6.78032	4.4678	5.34726	5.33442	8.32505	6.81377	4.56676	5.23529	6.02455
ENSG00000008300	CELSR3	1991	434	297	758	2433	386	1300	893	10638	7654	633	551	2043	39.7642	15.0842	6.21693	13.3729	70.6301	15.5935	22.2696	17.0488	194.193	157.253	15.2533	12.6992	37.641	5.34923	4.00757	2.85138	3.84528	6.16249	4.05255	4.54038	4.17383	7.60876	7.30609	4.02266	3.77601	5.27206
ENSG00000106780	MEGF9	3633	504	879	1136	2920	812	1294	1096	15788	5100	1566	1072	4852	72.5582	17.5171	18.3996	20.0417	84.7678	32.8029	22.1669	20.9244	288.205	104.781	37.7355	24.7069	89.3951	6.20081	4.21079	4.27795	4.39518	6.42236	5.07907	4.53399	4.45447	8.17595	6.72493	5.27559	4.68408	6.49817
ENSG00000152527	PLEKHH2	637	858	901	44	76	387	1464	1165	14709	120	1423	408	117	12.7221	29.8208	18.8601	0.776263	2.20628	15.6339	25.079	22.2417	268.508	2.46542	34.2897	9.40337	2.15565	3.77843	4.94583	4.3118	0.828845	1.6809	4.05605	4.70482	4.53865	8.07418	1.79303	5.14118	3.37898	1.65794
ENSG00000160183	TMPRSS3	457	1655	130	70	151	251	762	180	3293	30	545	354	128	9.12719	57.5216	2.72121	1.23496	4.38354	10.1398	13.0534	3.43649	60.1126	0.616356	13.1327	8.1588	2.35832	3.34016	5.8709	1.89577	1.16025	2.42855	3.47765	3.81285	2.14942	5.9334	0.692745	3.82097	3.19516	1.74774
ENSG00000099338	CATSPERG	556	168	68	78	154	94	497	122	1773	434	64	24	206	11.1044	5.83905	1.4234	1.3761	4.47063	3.79738	8.51386	2.32918	32.3655	8.91662	1.54219	0.553139	3.79542	3.59746	2.7738	1.27704	1.2486	2.45171	2.26225	3.25003	1.73517	5.06029	3.30985	1.34607	0.635187	2.26166
ENSG00000167766	ZNF83	3500	1651	2686	1579	1771	911	10339	3587	33276	2473	693	477	2505	69.9019	57.3825	56.2245	27.8572	51.4122	36.8022	177.112	68.4817	607.442	50.8083	16.6991	10.9936	46.1531	6.14775	5.86746	5.83856	4.85086	5.71183	5.2404	7.47664	6.11856	9.24898	5.69511	4.1456	3.5842	5.55928
ENSG00000073910	FRY	947	1619	1435	1310	1307	648	2741	2850	13322	1128	587	458	341	18.9135	56.2703	30.038	23.1115	37.9423	26.1777	46.9547	54.4111	243.189	23.175	14.1448	10.5557	6.28271	4.31567	5.83972	4.95596	4.59165	5.28327	4.76435	5.5836	5.7921	7.93185	4.59544	3.92075	3.53054	2.86448
ENSG00000107242	PIP5K1B	64	911	64	70	1104	58	873	448	5089	505	202	216	32	1.27821	31.6629	1.33967	1.23496	32.0492	2.34306	14.9549	8.55305	92.898	10.3753	4.86755	4.97825	0.58958	1.1879	5.02958	1.22631	1.16025	5.04654	1.74117	3.99593	3.25596	6.55302	3.50784	2.55276	2.57972	0.668646
ENSG00000122176	FMOD	1844	204	2	16	386	2946	0	14	29968	290	376	764	1524	36.8283	7.09027	0.0418648	0.282277	11.2056	119.011	0	0.267283	547.056	5.95811	9.06039	17.6083	28.0788	5.24139	3.01619	0.0591681	0.358708	3.60947	6.90703	0	0.341738	9.09818	2.79869	3.33061	4.21787	4.86189
ENSG00000177989	ODF3B	2535	179	180	78	514	540	282	194	2931	222	491	190	914	50.6289	6.22136	3.76784	1.3761	14.9215	21.8147	4.8308	3.70377	53.5044	4.56103	11.8315	4.37902	16.8399	5.69011	2.85227	2.25333	1.2486	3.9929	4.51189	2.54369	2.23382	5.7683	2.47535	3.68162	2.42734	4.15703
ENSG00000140853	NLRC5	2466	124	124	326	1134	286	437	90	9607	104	314	147	351	49.2509	4.30977	2.59562	5.7514	32.9201	11.5537	7.48603	1.71825	175.373	2.1367	7.56639	3.38798	6.46696	5.65108	2.40865	1.84624	2.75519	5.08407	3.65004	3.08509	1.44268	7.46248	1.64925	3.09869	2.13356	2.90052
ENSG00000234745	HLA-B	5123	164	24	334	4909	351	7	8	11615	53	310	129	4258	102.316	5.70002	0.502378	5.89254	142.509	14.1796	0.119913	0.152733	212.028	1.0889	7.47	2.97312	78.451	6.69093	2.74417	0.587248	2.78504	7.16499	3.92406	0.163387	0.205058	7.7349	1.06274	3.08236	1.99027	6.31199
ENSG00000198807	PAX9	985	147	734	284	523	614	1188	1182	6387	183	833	1412	766	19.6724	5.10916	15.3644	5.01042	15.1827	24.8041	20.351	22.5663	116.593	3.75977	20.0726	32.543	14.1131	4.36963	2.61098	4.03249	2.58747	4.01638	4.68953	4.41623	4.55865	6.87765	2.25089	4.3973	5.06794	3.91773
ENSG00000139044	B4GALNT3	6474	1103	1636	3154	1734	1699	5507	5618	34852	744	1804	950	1495	129.299	38.3361	34.2454	55.6439	50.3381	68.6356	94.3376	107.257	636.211	15.2856	43.4706	21.8951	27.5445	7.02568	5.29778	5.13936	5.82385	5.68196	6.12175	6.57497	6.75831	9.31563	4.02553	5.47478	4.51697	4.83514
ENSG00000078081	LAMP3	1048	52	500	118	287	338	341	963	3440	16	178	158	251	20.9306	1.80732	10.4662	2.0818	8.33163	13.6544	5.8415	18.3852	62.796	0.328723	4.28923	3.6415	4.62452	4.45487	1.4892	3.51932	1.62377	3.22213	3.87326	2.77431	4.27689	5.99539	0.410041	2.40306	2.21459	2.49173
ENSG00000109906	ZBTB16	0	0	8	26	0	0	254	630	24	419	1064	427	1993	0	0	0.167459	0.458701	0	0	4.35115	12.0277	0.438112	8.60844	25.639	9.84127	36.7198	0	0	0.223372	0.544684	0	0	2.41985	3.70351	0.524176	3.2643	4.73547	3.43846	5.23725
ENSG00000259884	RP11-1100L3.8	0	15	7	2	11	10	703	244	4	181	1288	949	579	0	0.521343	0.146527	0.0352847	0.319331	0.403976	12.0427	4.65836	0.0730186	3.71868	31.0366	21.872	10.6677	0	0.605346	0.19727	0.0500275	0.399806	0.489519	3.70517	2.50038	0.101675	2.23838	5.00165	4.51551	3.54445
ENSG00000170345	FOS	840	802	3936	912	3758	1082	73535	39911	1556	14773	74661	48417	49084	16.7765	27.8745	82.39	16.0898	109.095	43.7102	1259.69	761.966	28.4043	303.514	1799.09	1115.89	904.342	4.1519	4.85172	6.3818	4.09506	6.7826	5.48253	10.3	9.57547	4.87795	8.25037	10.8139	10.1253	9.82232
ENSG00000125740	FOSB	127	287	1924	580	212	66	47283	15365	195	2573	58677	20341	34781	2.53644	9.97504	40.274	10.2326	6.15437	2.66624	809.981	293.343	3.55966	52.8628	1413.93	468.809	640.818	1.8223	3.45615	5.36716	3.48961	2.83883	1.8743	9.66352	8.20135	2.18893	5.75122	10.4665	8.87593	9.32602
ENSG00000128016	ZFP36	2704	663	1622	3253	2293	1265	12105	7883	2631	2888	26716	11265	17218	54.0042	23.0434	33.9524	57.3905	66.5659	51.103	207.365	150.499	48.028	59.3345	643.769	259.63	317.231	5.78147	4.58757	5.12732	5.86766	6.07822	5.70329	7.70297	7.24317	5.61553	5.91491	9.33264	8.02586	8.31393
ENSG00000182782	HCAR2	10	16	62	85	182	129	682	421	22	115	1272	688	403	0.19972	0.5561	1.29781	1.4996	5.28347	5.21129	11.683	8.03757	0.401603	2.3627	30.6511	15.8567	7.42503	0.262697	0.637934	1.20026	1.3217	2.65156	2.63489	3.66482	3.17594	0.487077	1.74962	4.98418	4.07525	3.07468
ENSG00000120129	DUSP1	1496	240	1342	1172	2037	3198	4349	4920	1268	2042	61478	30031	9850	29.8781	8.34149	28.0913	20.6768	59.1342	129.192	74.5005	93.9308	23.1469	41.9533	1481.42	692.139	181.48	4.94851	3.22365	4.86252	4.43808	5.91011	7.02449	6.23841	6.5688	4.59377	5.4247	10.5337	9.437	7.5116
ENSG00000123358	NR4A1	257	693	948	3158	727	5323	12971	4142	1098	3157	38627	21632	10689	5.1328	24.0861	19.8439	55.7145	21.1049	215.037	222.2	79.0775	20.0436	64.8612	930.786	498.563	196.938	2.61654	4.64881	4.38156	5.82565	4.46629	7.75513	7.80219	6.32333	4.39531	6.04136	9.86386	8.96452	7.62891
ENSG00000253552	HOXA-AS2	0	6	6	92	74	241	2226	124	82	94	495	649	783	0	0.208537	0.125595	1.62309	2.14822	9.73583	38.1325	2.36736	1.49688	1.93125	11.9279	14.9578	14.4263	0	0.273262	0.170687	1.39127	1.65454	3.42436	5.29029	1.75162	1.32013	1.55152	3.69242	3.99619	3.94732
ENSG00000105997	HOXA3	0	18	8	459	157	75	1998	51	120	467	267	552	1224	0	0.625612	0.167459	8.09783	4.55772	3.02982	34.2267	0.973673	2.19056	9.59461	6.43384	12.7222	22.5514	0	0.700983	0.223372	3.18552	2.47449	2.01072	5.1386	0.980883	1.67381	3.40526	2.89411	3.77844	4.55774
ENSG00000084674	APOB	0	4	4	0	74	16	1510	8	36	42	625	1167	10	0	0.139025	0.0837297	0	2.14822	0.646362	25.867	0.152733	0.657168	0.862898	15.0605	26.8964	0.184244	0	0.187799	0.116005	0	1.65454	0.719282	4.74777	0.205058	0.72872	0.897549	4.00544	4.80201	0.243966
ENSG00000188158	NHS	48	62	148	330	8	398	6400	0	186	831	1686	2050	330	0.958654	2.15489	3.098	5.82197	0.23224	16.0783	109.635	0	3.39537	17.0731	40.6272	47.2473	6.08005	0.969863	1.65759	2.03492	2.77019	0.301284	4.09409	6.78967	0	2.13598	4.17577	5.37945	5.59238	2.82376
ENSG00000169174	PCSK9	590	92	280	30	590	192	18	14	564	2360	1880	7056	108	11.7835	3.19757	5.86108	0.52927	17.1277	7.75635	0.308349	0.267283	10.2956	48.4867	45.3019	162.623	1.98983	3.67621	2.06956	2.77844	0.612843	4.18013	3.13033	0.387747	0.341738	3.49769	5.62897	5.533	7.35423	1.58007
ENSG00000176153	GPX2	18	20	260	84	106	156	274	218	276	717	1182	750	30	0.359495	0.695124	5.44243	1.48196	3.07719	6.30203	4.69376	4.16197	5.03829	14.7309	28.4824	17.2856	0.552731	0.443071	0.761391	2.6876	1.31148	2.02757	2.8683	2.50938	2.36792	2.59414	3.97553	4.88178	4.19264	0.634808
ENSG00000147689	FAM83A	2	6	205	40	56	1030	1342	319	1366	5209	10342	19790	643	0.0399439	0.208537	4.29115	0.705693	1.62568	41.6096	22.9891	6.09023	24.9359	107.02	249.209	456.109	11.8469	0.0565058	0.273262	2.40358	0.770358	1.39269	5.41311	4.58431	2.82583	4.69688	6.75515	7.96699	8.8364	3.68335
ENSG00000226145	AC022596.6	12	24	4	0	0	24	0	4	0	2	23528	142	287	0.239664	0.834149	0.0837297	0	0	0.969543	0	0.0763665	0	0.0410904	566.949	3.27274	5.2878	0.309949	0.875111	0.116005	0	0	0.977861	0	0.106169	0	0.0580953	9.14962	2.09516	2.65255
ENSG00000163739	CXCL1	49	336	0	0	392	148	0	0	682	154	7445	1671	3083	0.978626	11.6781	0	0	11.3798	5.97885	0	0	12.4497	3.16396	179.4	38.5123	56.8024	0.984499	3.66427	0	0	3.62991	2.80299	0	0	3.7495	2.05796	7.49506	5.30423	5.85306
ENSG00000081041	CXCL2	10	172	10	4	44	14	0	0	46	68	1918	1783	820	0.19972	5.97807	0.209324	0.0705693	1.27732	0.565567	0	0	0.839714	1.39707	46.2176	41.0936	15.108	0.262697	2.80283	0.274201	0.0983782	1.18734	0.646685	0	0	0.879482	1.26127	5.56125	5.39553	4.0097
ENSG00000043143	JADE2	1704	694	2092	5540	2074	2952	1675	1709	4993	4543	18011	18041	2878	34.0322	24.1208	43.7906	97.7385	60.2083	119.254	28.6936	32.6276	91.1455	93.3368	434.007	415.799	53.0254	5.13061	4.65081	5.48512	6.62554	5.93566	6.90994	4.89208	5.07157	6.52584	6.55975	8.76489	8.70321	5.75557
ENSG00000136944	LMX1B	2	102	14	1455	336	2541	58	4	793	2221	10355	4580	539	0.0399439	3.54513	0.293054	25.6696	9.7541	102.65	0.993569	0.0763665	14.4759	45.6309	249.522	105.557	9.93074	0.0565058	2.18432	0.370782	4.73712	3.42681	6.69558	0.995353	0.106169	3.95196	5.54321	7.96879	6.73549	3.45032
ENSG00000168874	ATOH8	10	4	46	152	575	651	52	66	254	111	3408	2464	355	0.19972	0.139025	0.962891	2.68163	16.6923	26.2989	0.890786	1.26005	4.63668	2.28052	82.1218	56.789	6.54066	0.262697	0.187799	0.97298	1.88035	4.14505	4.77077	0.918986	1.17635	2.49485	1.71392	6.37716	5.85272	2.91469
ENSG00000277518	NA	0	0	0	0	419	1178	10	0	165	1225	26718	3309	6	0	0	0	0	12.1636	47.5884	0.171305	0	3.01202	25.1679	643.818	76.2641	0.110546	0	0	0	0	3.71848	5.60254	0.228117	0	2.00433	4.70972	9.33275	6.27173	0.15127
ENSG00000163053	SLC16A14	48	84	296	143	1186	2082	310	243	1148	526	8516	3351	148	0.958654	2.91952	6.196	2.52285	34.4297	84.1079	5.31045	4.63926	20.9564	10.8068	205.208	77.2321	2.72681	0.969863	1.97068	2.84719	1.81674	5.14689	6.41122	2.65774	2.49551	4.45657	3.56154	7.68796	6.28969	1.89794
ENSG00000108551	RASD1	774	68	30	1247	848	4828	2260	641	1905	154	11578	7666	2262	15.4583	2.36342	0.627973	22	24.6175	195.04	38.7149	12.2377	34.7751	3.16396	278.992	176.682	41.676	4.04074	1.74993	0.703076	4.52356	4.67906	7.615	5.31161	3.72658	5.16089	2.05796	8.12924	7.47315	5.41535
ENSG00000004799	PDK4	274	52	437	558	92	728	624	561	955	926	10573	1376	966	5.47232	1.80732	9.14747	9.84442	2.67077	29.4095	10.6894	10.7104	17.4332	19.0249	254.775	31.7133	17.798	2.69428	1.4892	3.34305	3.43888	1.87608	4.92645	3.54713	3.54972	4.20423	4.32372	7.99873	5.03181	4.2325
ENSG00000256612	CYP2B7P	2	28	8	92	9	104	491	74	210	29	2657	1065	50	0.0399439	0.973174	0.167459	1.62309	0.261271	4.20135	8.41107	1.41278	3.83348	0.595811	64.0251	24.5456	0.921219	0.0565058	0.980518	0.223372	1.39127	0.334878	2.37889	3.23436	1.2707	2.27306	0.67429	6.02293	4.675	0.942022
ENSG00000107738	C10orf54	284	102	144	374	139	1392	701	300	863	256	4577	2817	644	5.67204	3.54513	3.01427	6.59823	4.03518	56.2335	12.0085	5.72749	15.7538	5.25957	110.291	64.9247	11.8653	2.73813	2.18432	2.00514	2.92566	2.33204	5.83879	3.70138	2.75007	4.06641	2.64606	6.79819	6.04275	3.68541
ENSG00000198959	TGM2	2	8	112	1226	78	788	404	32	1272	44	32348	14140	378	0.0399439	0.27805	2.34443	21.6295	2.26434	31.8333	6.92072	0.610932	23.2199	0.903989	779.482	325.891	6.96442	0.0565058	0.353944	1.74176	4.50013	1.70679	5.03709	2.98563	0.687896	4.59812	0.929025	9.60822	8.35267	2.99357
ENSG00000092295	TGM1	80	390	83	164	51	1000	401	135	456	93	1739	3521	457	1.59776	13.5549	1.73739	2.89334	1.48053	40.3976	6.86933	2.57737	8.32413	1.9107	41.9043	81.1501	8.41994	1.37727	3.86344	1.4528	1.96101	1.31065	5.37148	2.97624	1.8389	3.22097	1.54137	5.42305	6.36019	3.23572
ENSG00000185585	OLFML2A	14	144	164	126	24	732	244	98	664	170	1162	1288	150	0.279608	5.0049	3.43292	2.22293	0.696721	29.5711	4.17984	1.87098	12.1211	3.49268	28.0005	29.6851	2.76366	0.355701	2.58614	2.14826	1.68837	0.76275	4.9341	2.37291	1.52154	3.71382	2.16758	4.858	4.93947	1.91214
ENSG00000179094	PER1	937	1070	734	1594	228	2864	1690	2267	3749	916	14054	8553	6422	18.7137	37.1892	15.3644	28.1219	6.61885	115.699	28.9505	43.2807	68.4367	18.8194	338.656	197.125	118.321	4.30113	5.25509	4.03249	4.86403	2.92957	6.86665	4.90451	5.46861	6.11763	4.30884	8.40793	7.63027	6.89871
ENSG00000142627	EPHA2	2381	1079	1076	1969	432	2866	2046	1762	14371	628	12604	23870	2370	47.5533	37.502	22.5233	34.7378	12.541	115.78	35.049	33.6394	262.338	12.9024	303.716	550.143	43.6658	5.6015	5.26686	4.55602	5.15938	3.75926	6.86764	5.17189	5.11434	8.04077	3.79726	8.25132	9.10628	5.4811
ENSG00000115009	CCL20	34	10	2	0	6	79	0	0	384	2	801	1504	132	0.679047	0.347562	0.0418648	0	0.17418	3.19141	0	0	7.00979	0.0410904	19.3015	34.6634	2.43202	0.747643	0.430352	0.0591681	0	0.231654	2.06744	0	0	3.00176	0.0580953	4.34352	5.15637	1.77906
ENSG00000095383	TBC1D2	986	944	874	680	856	2076	1526	771	3235	427	12985	10464	2232	19.6924	32.8099	18.2949	11.9968	24.8497	83.8655	26.1411	14.7196	59.0538	8.7728	312.897	241.169	41.1232	4.37103	5.07937	4.27015	3.70008	4.69208	6.40711	4.76241	3.9745	5.90818	3.28877	8.29415	7.91987	5.39654
ENSG00000087303	NID2	4	8	6	86	2	24	0	12	14	6	2450	1226	16	0.0798879	0.27805	0.125595	1.51724	0.0580601	0.969543	0	0.229099	0.255565	0.123271	59.0371	28.2562	0.29479	0.110882	0.353944	0.170687	1.33184	0.0814216	0.977861	0	0.297602	0.328337	0.167706	5.90778	4.87067	0.372718
ENSG00000215559	ANKRD20A11P	22	0	0	0	0	8	0	0	0	8	993	1982	12	0.439383	0	0	0	0	0.323181	0	0	0	0.164362	23.9281	45.6801	0.221093	0.525451	0	0	0	0	0.40401	0	0	0	0.219539	4.6397	5.54474	0.288173
ENSG00000084110	HAL	20	6	22	16	2	28	34	6	50	62	1769	1200	36	0.399439	0.208537	0.460513	0.282277	0.0580601	1.13113	0.582437	0.11455	0.912733	1.2738	42.6272	27.657	0.663278	0.484849	0.273262	0.546475	0.358708	0.0814216	1.09162	0.662148	0.156461	0.935636	1.18511	5.44716	4.84081	0.734029
ENSG00000198183	BPIFA1	0	0	0	0	0	118	0	0	154	0	12494	14755	0	0	0	0	0	0	4.76692	0	0	2.81122	0	301.065	340.065	0	0	0	0	0	0	2.5278	0	0	1.93025	0	8.23872	8.4139	0
ENSG00000162341	TPCN2	2524	692	1433	1488	877	1494	1945	1559	1019	1335	10768	5949	1798	50.4092	24.0513	29.9962	26.2518	25.4594	60.3541	33.3188	29.7638	18.6015	27.4278	259.474	137.109	33.127	5.68396	4.64681	4.95402	4.76828	4.72571	5.93909	5.10093	4.94316	4.29289	4.82923	8.025	7.10967	5.09284
ENSG00000136244	IL6	2	4	16	0	0	2	0	0	0	0	2870	423	0	0.0399439	0.139025	0.334919	0	0	0.0807953	0	0	0	0	69.1577	9.74908	0	0.0565058	0.187799	0.416752	0	0	0.112093	0	0	0	0	6.13253	3.42614	0
ENSG00000184956	MUC6	0	0	0	0	0	22	0	0	0	0	3072	468	0	0	0	0	0	0	0.888748	0	0	0	0	74.0253	10.7862	0	0	0	0	0	0	0.91743	0	0	0	0	6.22931	3.55903	0
ENSG00000277281	NA	0	0	0	0	3	39	12	0	5	25	2889	393	2	0	0	0	0	0.0870902	1.57551	0.205566	0	0.0912733	0.51363	69.6156	9.05765	0.0368488	0	0	0	0	0.120472	1.36486	0.269711	0	0.126012	0.598013	6.14191	3.33022	0.0522055
ENSG00000125657	TNFSF9	12	28	126	10	44	226	28	36	90	0	638	1564	157	0.239664	0.973174	2.63748	0.176423	1.27732	9.12987	0.479654	0.687298	1.64292	0	15.3737	36.0462	2.89263	0.309949	0.980518	1.86294	0.234407	1.18734	3.34054	0.56526	0.754715	1.40213	0	4.03331	5.21126	1.96074
ENSG00000112245	PTP4A1	5254	1718	9008	3616	5107	18802	5219	4564	5898	4172	35645	43384	5333	104.933	59.7112	188.559	63.7947	148.257	759.556	89.4041	87.1342	107.666	85.7146	858.93	999.891	98.2572	6.727	5.92389	7.5665	6.0178	7.22165	9.57091	6.49832	6.46163	6.76376	6.4382	9.74807	9.96707	6.6331
ENSG00000243566	UPK3B	114	22	14	8	17	244	14	8	4	8	2805	1411	77	2.2768	0.764637	0.293054	0.141139	0.493511	9.85702	0.239827	0.152733	0.0730186	0.164362	67.5915	32.52	1.41868	1.71229	0.819371	0.370782	0.190474	0.578708	3.44056	0.310139	0.205058	0.101675	0.219539	6.09996	5.06695	1.27422
ENSG00000276184	NA	250	142	4	0	52	3204	10	11	22	23	19901	9554	103	4.99299	4.93538	0.0837297	0	1.50956	129.434	0.171305	0.210008	0.401603	0.47254	479.55	220.196	1.89771	2.58328	2.56934	0.116005	0	1.32744	7.02718	0.228117	0.275016	0.487077	0.558306	8.90854	7.78918	1.53491
ENSG00000181617	FDCSP	4	62	0	0	0	528	0	0	0	0	6903	2640	0	0.0798879	2.15489	0	0	0	21.33	0	0	0	0	166.34	60.8453	0	0.110882	1.65759	0	0	0	4.48091	0	0	0	0	7.38664	5.95059	0
ENSG00000111432	FZD10	46	42	0	26	0	762	0	0	0	0	2548	3172	0	0.91871	1.45976	0	0.458701	0	30.783	0	0	0	0	61.3986	73.1066	0	0.940137	1.29852	0	0.544684	0	4.99018	0	0	0	0	5.96344	6.21153	0
ENSG00000250208	FZD10-AS1	0	18	0	0	0	370	6	0	0	0	1437	1025	2	0	0.625612	0	0	0	14.9471	0.102783	0	0	0	34.6271	23.6237	0.0368488	0	0.700983	0	0	0	3.99522	0.141149	0	0	0	5.1549	4.62197	0.0522055
ENSG00000180353	HCLS1	36	44	76	36	8	2247	75	22	32	33	8450	8946	56	0.718991	1.52927	1.59086	0.635124	0.23224	90.7735	1.28479	0.420016	0.584149	0.677992	203.618	206.183	1.03177	0.781562	1.33872	1.37343	0.7094	0.301284	6.52001	1.19206	0.505907	0.663708	0.746735	7.67679	7.69476	1.02273
ENSG00000228314	CYP4F29P	2	8	6	6	33	327	0	0	0	63	5498	15833	2	0.0399439	0.27805	0.125595	0.105854	0.957992	13.21	0	0	0	1.29435	132.484	364.911	0.0368488	0.0565058	0.353944	0.170687	0.145161	0.969375	3.82884	0	0	0	1.19808	7.06052	8.51535	0.0522055
ENSG00000176907	C8orf4	14	2	26	0	40	234	0	0	0	0	2613	2129	14	0.279608	0.0695124	0.544243	0	1.1612	9.45305	0	0	0	0	62.9649	49.0681	0.257941	0.355701	0.0969533	0.6269	0	1.11183	3.38585	0	0	0	0	5.99921	5.64582	0.331065
ENSG00000278466	NA	0	0	2	0	0	86	2	0	2	0	2276	656	12	0	0	0.0418648	0	0	3.4742	0.034261	0	0.0365093	0	54.8443	15.1191	0.221093	0	0	0.0591681	0	0	2.16163	0.0486003	0	0.0517331	0	5.80334	4.0107	0.288173
ENSG00000254872	RP13-870H17.3	0	6	0	0	0	262	0	0	6	10	4009	630	8	0	0.208537	0	0	0	10.5842	0	0	0.109528	0.205452	96.604	14.5199	0.147395	0	0.273262	0	0	0	3.53408	0	0	0.149946	0.269574	6.60887	3.95605	0.198362
ENSG00000277585	NA	6	2	4	0	0	382	4	8	34	0	3904	1574	0	0.119832	0.0695124	0.0837297	0	0	15.4319	0.068522	0.152733	0.620658	0	94.0738	36.2767	0	0.163282	0.0969533	0.116005	0	0	4.03843	0.0956166	0.205058	0.69658	0	6.57098	5.2202	0
ENSG00000198788	MUC2	0	0	42	120	0	1132	44	16	20	0	13005	4653	48	0	0	0.879162	2.11708	0	45.7301	0.753742	0.305466	0.365093	0	313.379	107.24	0.88437	0	0	0.910089	1.6402	0	5.54628	0.810436	0.384565	0.448999	0	8.29636	6.75809	0.914083
ENSG00000165799	RNASE7	6	2	53	0	0	220	0	0	0	0	1128	1214	66	0.119832	0.0695124	1.10942	0	0	8.88748	0	0	0	0	27.1812	27.9796	1.21601	0.163282	0.0969533	1.07685	0	0	3.3056	0	0	0	0	4.81666	4.85697	1.14796
ENSG00000102760	RGCC	169	252	346	286	10	15946	1879	188	1152	28	6657	876	45	3.37526	8.75857	7.24262	5.04571	0.290301	644.181	32.1882	3.58923	21.0294	0.575266	160.412	20.1896	0.829097	2.12937	3.28667	3.0431	2.59591	0.367707	9.33356	5.0526	2.19825	4.46136	0.655595	7.33461	4.40528	0.871132
ENSG00000114854	TNNC1	0	14	222	39	14	2218	224	74	142	16	1260	208	0	0	0.486587	4.647	0.688051	0.406421	89.602	3.83723	1.41278	2.59216	0.328723	30.3619	4.79387	0	0	0.572004	2.49748	0.755359	0.492028	6.50147	2.27418	1.2707	1.84485	0.410041	4.97094	2.53453	0
ENSG00000081181	ARG2	141	64	216	55	82	1680	131	527	1017	40	3193	1110	221	2.81605	2.2244	4.5214	0.970328	2.38046	67.868	2.24409	10.0613	18.565	0.821808	76.941	25.5827	4.07179	1.93208	1.68903	2.46503	0.978436	1.75722	6.10576	1.69782	3.46745	4.2902	0.865371	6.28431	4.73242	2.34249
ENSG00000163686	ABHD6	288	122	315	202	58	1178	220	516	302	78	1736	1229	511	5.75193	4.24026	6.59371	3.56375	1.68374	47.5884	3.76871	9.85128	5.51291	1.60253	41.832	28.3253	9.41486	2.7553	2.38964	2.92481	2.19022	1.42425	5.60254	2.2536	3.43979	2.7033	1.37991	5.42062	4.87408	3.38057
ENSG00000275395	NA	2006	723	326	162	290	8857	23799	2025	1228	382	21945	22914	522	40.0638	25.1288	6.82397	2.85806	8.41872	357.802	407.689	38.6605	22.4167	7.84827	528.804	528.11	9.61753	5.35979	4.70757	2.9679	1.94787	3.23553	8.48704	8.67486	5.30963	4.54947	3.14539	9.04931	9.04742	3.40838
ENSG00000120708	TGFBI	130	66	590	0	362	25911	6219	243	3245	264	13252	8086	1249	2.59636	2.29391	12.3501	0	10.5089	1046.74	106.535	4.63926	59.2364	5.42393	319.33	186.362	23.0121	1.84654	1.7198	3.73878	0	3.52468	10.0331	6.74866	2.49551	5.91256	2.68346	8.32342	7.54968	4.58569
ENSG00000127954	STEAP4	0	22	1789	0	99	21506	5558	512	1801	95	83228	36456	861	0	0.764637	37.4481	0	2.87398	868.792	95.2113	9.77491	32.8766	1.95179	2005.53	840.218	15.8634	0	0.819371	5.26484	0	1.95382	9.76453	6.58813	3.4296	5.08222	1.56159	10.9705	9.71634	4.07582
ENSG00000054690	PLEKHH1	1305	1449	1453	799	1047	11269	5293	4221	2039	3998	53378	15771	3741	26.0634	50.3618	30.4148	14.0962	30.3945	455.241	90.6717	80.5857	37.2213	82.1397	1286.24	363.482	68.9256	4.75827	5.68262	4.97337	3.91612	4.97244	8.83365	6.5184	6.35025	5.2563	6.37747	10.3301	8.5097	6.12775
ENSG00000064687	ABCA7	479	1209	1677	828	1324	5894	5404	2855	4493	2437	22568	10000	2409	9.56657	42.0203	35.1037	14.6079	38.4358	238.104	92.5732	54.5066	82.0182	50.0686	543.816	230.475	44.3843	3.40144	5.42694	5.17407	3.9642	5.30143	7.90149	6.54802	5.79459	6.37536	5.67437	9.08963	7.85471	5.50412
ENSG00000133805	AMPD3	477	210	873	36	30	1271	1824	972	866	2	5593	3283	629	9.52663	7.29881	18.274	0.635124	0.870902	51.3454	31.246	18.5571	15.8085	0.0410904	134.773	75.6648	11.5889	3.39597	3.0529	4.26858	0.7094	0.903734	5.70999	5.01105	4.28962	4.07112	0.0580953	7.08506	6.26049	3.65408
ENSG00000178038	ALS2CL	1208	270	3157	839	243	5935	14849	3583	15690	518	27819	19792	5179	24.1261	9.38418	66.0836	14.8019	7.0543	239.76	254.371	68.4053	286.416	10.6424	670.348	456.155	95.4199	4.65112	3.37632	6.06789	3.98203	3.00976	7.91145	7.99645	6.11697	8.16699	3.54132	9.39092	8.83654	6.59126
ENSG00000148344	PTGES	166	320	892	90	760	3878	1275	1508	6216	248	36202	30329	154	3.31535	11.122	18.6717	1.58781	22.0628	156.662	21.8414	28.7902	113.471	5.09521	872.351	699.007	2.83735	2.10948	3.59955	4.29805	1.37173	4.5275	7.30069	4.51358	4.89676	6.83884	2.60768	9.77042	9.45122	1.94011
ENSG00000177337	DLGAP1-AS1	98	86	105	56	42	276	339	314	326	66	1361	600	87	1.95725	2.98904	2.1979	0.987971	1.21926	11.1497	5.80724	5.99477	5.95102	1.35598	32.7957	13.8285	1.60292	1.56426	1.99604	1.67713	0.991296	1.15008	3.60285	2.76707	2.80628	2.79722	1.23633	5.07877	3.8903	1.38013
ENSG00000148346	LCN2	869	2400	2046	129	268	56034	20752	10950	83405	86	280408	46424	894	17.3556	83.4149	42.8277	2.27586	7.78006	2263.64	355.492	209.053	1522.53	1.76689	6756.93	1069.96	16.4714	4.19815	6.39943	5.45377	1.71187	3.13423	11.1451	8.47773	7.71461	10.5732	1.46826	12.7224	10.0647	4.12692
ENSG00000272512	RP11-54O7.17	1214	151	443	10	136	506	353	782	78	260	4472	3012	693	24.246	5.24819	9.27306	0.176423	3.94809	20.4412	6.04706	14.9296	1.42386	5.34175	107.761	69.419	12.7681	4.65798	2.64344	3.36079	0.234407	2.30687	4.42231	2.81702	3.99364	1.27731	2.66488	6.76501	6.13789	3.78326
ENSG00000151632	AKR1C2	2241	431	1241	28	401	600	563	561	168	638	9077	5975	485	44.7572	14.9799	25.9771	0.493985	11.6411	24.2386	9.64447	10.7104	3.06678	13.1078	218.726	137.709	8.93583	5.51593	3.99819	4.75366	0.579166	3.66004	4.65756	3.41203	3.54972	2.02389	3.81842	7.77956	7.11591	3.31264
ENSG00000196407	THEM5	662	43	181	35	61	682	148	66	112	262	1072	809	54	13.2214	1.49452	3.78877	0.617482	1.77083	27.5512	2.53531	1.26005	2.04452	5.38284	25.8317	18.6454	0.994917	3.83	1.31876	2.25965	0.693749	1.47032	4.83548	1.82184	1.17635	1.60622	2.6742	4.74587	4.29612	0.996328
ENSG00000148942	SLC5A12	509	0	40	2	4	585	0	6	2	0	832	630	2	10.1657	0	0.837297	0.0352847	0.11612	23.6326	0	0.11455	0.0365093	0	20.0485	14.5199	0.0368488	3.48101	0	0.877585	0.0500275	0.158492	4.6225	0	0.156461	0.0517331	0	4.39565	3.95605	0.0522055
ENSG00000229807	XIST	22381	0	6	0	6	2941	0	0	0	0	19025	18580	0	446.993	0	0.125595	0	0.17418	118.809	0	0	0	0	458.441	428.222	0	8.80733	0	0.170687	0	0.231654	6.9046	0	0	0	0	8.84374	8.74558	0
ENSG00000198624	CCDC69	242	18	645	28	28	356	102	302	112	108	2087	1165	364	4.83322	0.625612	13.5014	0.493985	0.812842	14.3816	1.74731	5.76567	2.04452	2.21888	50.29	26.8503	6.70647	2.54429	0.700983	3.85812	0.579166	0.858253	3.94313	1.45802	2.75823	1.60622	1.68656	5.6806	4.79962	2.94607
ENSG00000134343	ANO3	10	12	428	0	0	116	0	10	0	0	1241	1023	4	0.19972	0.417075	8.95907	0	0	4.68613	0	0.190916	0	0	29.9041	23.5776	0.0736975	0.262697	0.502916	3.31601	0	0	2.50745	0	0.252072	0	0	4.94973	4.61927	0.102588
ENSG00000129654	FOXJ1	440	2	1403	0	0	1926	50	48	20	6	5538	4267	6	8.78767	0.0695124	29.3682	0	0	77.8058	0.856525	0.916398	0.365093	0.123271	133.448	98.3435	0.110546	3.29096	0.0969533	4.92449	0	0	6.30023	0.892605	0.938397	0.448999	0.167706	7.0709	6.63435	0.15127
ENSG00000161921	CXCL16	1598	1941	2904	819	264	5905	3125	1604	292	298	15377	8337	1365	31.9152	67.4618	60.7877	14.4491	7.66394	238.548	53.5328	30.623	5.33036	6.12247	370.536	192.147	25.1493	5.04068	6.09723	5.94925	3.94945	3.11502	7.90417	5.76905	4.9829	2.66229	2.83238	8.53736	7.59355	4.7087
ENSG00000141497	ZMYND15	128	146	147	2	8	198	234	70	22	20	1163	552	63	2.55641	5.07441	3.07707	0.0352847	0.23224	7.99873	4.00854	1.33641	0.401603	0.410904	28.0245	12.7222	1.16074	1.83042	2.60274	2.02753	0.0500275	0.301284	3.16972	2.32439	1.2243	0.487077	0.49662	4.8592	3.77844	1.11152
ENSG00000141526	SLC16A3	1352	198	4034	944	162	7088	3519	969	990	76	41311	23338	866	27.0021	6.88173	84.4414	16.6544	4.70287	286.338	60.2822	18.4998	18.0721	1.56143	995.462	537.882	15.9555	4.80746	2.97851	6.41686	4.14195	2.51169	8.16661	5.9374	4.28539	4.25339	1.35695	9.96067	9.07383	4.08368
ENSG00000264868	CTB-167B5.2	0	4	111	0	0	1584	300	33	4	4	9637	3156	25	0	0.139025	2.3235	0	0	63.9899	5.13915	0.630024	0.0730186	0.0821808	232.221	72.7378	0.46061	0	0.187799	1.7327	0	0	6.02214	2.61804	0.704893	0.101675	0.113942	7.86555	6.20433	0.546571
ENSG00000162006	MSLNL	94	0	100	0	0	595	31	2	2	0	1926	1166	63	1.87736	0	2.09324	0	0	24.0366	0.531045	0.0381832	0.0365093	0	46.4104	26.8733	1.16074	1.52475	0	1.62912	0	0	4.64597	0.614517	0.0540611	0.0517331	0	5.56713	4.80081	1.11152
ENSG00000114378	HYAL1	148	121	525	80	26	7836	127	166	41	38	15050	10992	170	2.95585	4.2055	10.9895	1.41139	0.754782	316.556	2.17557	3.16921	0.748441	0.780717	362.656	253.338	3.13214	1.98399	2.38004	3.5837	1.26986	0.811291	8.31087	1.66702	2.05977	0.806069	0.832459	8.50643	7.9906	2.04689
ENSG00000160886	LY6K	66	114	792	156	0	787	696	351	0	14	523	481	34	1.31815	3.96221	16.5785	2.7522	0	31.7929	11.9228	6.70116	0	0.287633	12.6026	11.0858	0.626429	1.21297	2.31098	4.13574	1.90774	0	5.03531	3.69185	2.94508	0	0.364721	3.76581	3.59524	0.701708
ENSG00000204019	CT83	0	6	342	0	22	694	378	431	0	0	348	559	0	0	0.208537	7.15889	0	0.638661	28.036	6.47533	8.22849	0	0	8.38568	12.8835	0	0	0.273262	3.02837	0	0.712518	4.85977	2.90214	3.20609	0	0	3.23046	3.7953	0
ENSG00000166816	LDHD	18	66	2506	34	25	1580	3524	2951	16	20	841	1125	95	0.359495	2.29391	52.4566	0.599839	0.725752	63.8283	60.3679	56.3394	0.292075	0.410904	20.2654	25.9284	1.75032	0.443071	1.7198	5.7403	0.677927	0.787225	6.01855	5.93941	5.84145	0.369689	0.49662	4.41044	4.75106	1.4596
ENSG00000162896	PIGR	4	76	8497	14	10	10327	16320	18406	46	0	12281	6194	4	0.0798879	2.64147	177.863	0.246993	0.290301	417.186	279.57	351.4	0.839714	0	295.932	142.756	0.0736975	0.110882	1.86452	7.48271	0.318453	0.367707	8.708	8.13222	8.46107	0.879482	0	8.21399	7.16748	0.102588
ENSG00000277656	NA	0	0	703	0	0	740	1470	709	0	0	686	679	0	0	0	14.7155	0	0	29.8942	25.1818	13.536	0	0	16.5304	15.6492	0	0	0	3.97412	0	0	4.94927	4.71049	3.86155	0	0	4.13179	4.05738	0
ENSG00000019102	VSIG2	2	48	1610	0	273	6166	13306	129	9	6	666	581	70	0.0399439	1.6683	33.7012	0	7.92521	249.092	227.938	2.46282	0.164292	0.123271	16.0485	13.3906	1.28971	0.0565058	1.41592	5.11691	0	3.15789	7.96631	7.83882	1.79195	0.219453	0.167706	4.09157	3.84705	1.19516
ENSG00000141574	SECTM1	210	92	3612	34	316	604	5990	1081	88	70	2252	534	185	4.19411	3.19757	75.6079	0.599839	9.1735	24.4002	102.612	20.638	1.60641	1.43816	54.2659	12.3073	3.40851	2.37688	2.06956	6.25942	0.677927	3.34674	4.66677	6.69504	4.4355	1.38206	1.2858	5.78832	3.73415	2.14029
ENSG00000111885	MAN1A1	218	18	1100	82	546	632	730	1330	28	183	4109	612	426	4.35389	0.625612	23.0257	1.44667	15.8504	25.5313	12.5053	25.3919	0.511131	3.75977	99.0136	14.1051	7.84879	2.42059	0.700983	4.5865	1.29082	4.07471	4.72962	3.75545	4.72202	0.595628	2.25089	6.64405	3.91696	3.14548
ENSG00000170786	SDR16C5	24	20	550	24	213	1730	989	605	6	206	1729	1530	235	0.479327	0.695124	11.5128	0.423416	6.1834	69.8879	16.9421	11.5504	0.109528	4.23231	41.6633	35.2626	4.32973	0.564941	0.761391	3.64534	0.509357	2.84467	6.14747	4.16527	3.64967	0.149946	2.38745	5.41492	5.18041	2.41406
ENSG00000165272	AQP3	938	582	38284	1598	9806	104985	26172	9808	328	5204	88134	69521	2050	18.7337	20.2281	801.377	28.1924	284.669	4241.15	448.339	187.251	5.98753	106.917	2123.75	1602.28	37.77	4.30259	4.4079	9.64814	4.86752	8.1582	12.0506	8.81166	7.55651	2.80478	6.75378	11.0531	10.6468	5.27687
ENSG00000003989	SLC7A2	375	0	1291	74	16	1182	4265	4524	170	369	1318	9961	102	7.48949	0	27.0238	1.30553	0.464481	47.75	73.0616	86.3705	3.10329	7.58118	31.7595	229.576	1.87929	3.08568	0	4.80858	1.2051	0.550389	5.60733	6.21065	6.44907	2.03678	3.10118	5.03384	7.8491	1.52571
ENSG00000120885	CLU	806	180	5735	1016	368	16951	49745	7562	688	3015	7257	3063	4843	16.0974	6.25612	120.047	17.9246	10.6831	684.78	852.156	144.371	12.5592	61.9438	174.87	70.5944	89.2293	4.09571	2.8592	6.91943	4.24219	3.54635	9.4216	9.73667	7.18359	3.7612	5.97599	7.45837	6.16177	6.49552
ENSG00000123689	G0S2	24	140	678	94	2	214	162	110	0	6	304	992	410	0.479327	4.86587	14.1922	1.65838	0.0580601	8.64509	2.77514	2.10008	0	0.123271	7.32542	22.8631	7.554	0.564941	2.55235	3.92526	1.41055	0.0814216	3.2698	1.91653	1.6323	0	0.167706	3.05752	4.57671	3.0966
ENSG00000167656	LY6D	9	42	4422	423	2	4126	333	622	14	140	4603	13337	2912	0.179748	1.45976	92.5631	7.46271	0.0580601	166.681	5.70445	11.875	0.255565	2.87633	110.917	307.384	53.6518	0.238478	1.29852	6.54787	3.08112	0.0814216	7.38957	2.74512	3.6865	0.328337	1.95469	6.80629	8.26858	5.7722
ENSG00000173267	SNCG	6	208	3552	398	4	2289	239	1846	48	16	3968	4208	903	0.119832	7.22929	74.3519	7.02165	0.11612	92.4702	4.09419	35.2431	0.876224	0.328723	95.616	96.9837	16.6372	0.163282	3.04077	6.23557	3.0039	0.158492	6.54643	2.34885	5.17964	0.907832	0.410041	6.59419	6.61447	4.14055
ENSG00000251381	LINC00958	78	97	1649	528	0	1174	24	2284	0	0	2617	5695	1141	1.55781	3.37135	34.5176	9.31515	0	47.4268	0.411132	43.6053	0	0	63.0613	131.255	21.0222	1.35491	2.12808	5.15046	3.36669	0	5.59773	0.496853	5.47914	0	0	6.00138	7.04718	4.46089
ENSG00000006747	SCIN	146	8	2119	10	12	243	360	601	86	8	792	661	269	2.91591	0.27805	44.3558	0.176423	0.348361	9.81662	6.16698	11.4741	1.5699	0.164362	19.0846	15.2344	4.95616	1.96935	0.353944	5.50321	0.234407	0.431207	3.43518	2.84136	3.64086	1.36171	0.219539	4.32802	4.02098	2.57438
ENSG00000144908	ALDH1L1	79	87	3632	59	0	2190	2429	2566	14	4	3271	4706	553	1.57779	3.02379	76.0265	1.0409	0	88.4708	41.61	48.9891	0.255565	0.0821808	78.8206	108.461	10.1887	1.36613	2.00856	6.26728	1.0292	0	6.48335	5.41312	5.64354	0.328337	0.113942	6.31869	6.77428	3.48397
ENSG00000085276	MECOM	48	113	4366	8	2	508	4447	981	38	72	1412	2209	1143	0.958654	3.92745	91.3909	0.141139	0.0580601	20.522	76.1793	18.7289	0.693677	1.47925	34.0246	50.9119	21.0591	0.969863	2.30084	6.52968	0.190474	0.0814216	4.42774	6.27014	4.30224	0.760159	1.30991	5.1303	5.69799	4.4633
ENSG00000185201	IFITM2	45	175	439	2	26	201	1409	274	0	0	1749	3394	587	0.898739	6.08234	9.18933	0.0352847	0.754782	8.11992	24.1369	5.2311	0	0	42.1453	78.2231	10.8151	0.925041	2.82423	3.34899	0.0500275	0.811291	3.18902	4.65173	2.63949	0	0	5.43113	6.30785	3.56256
ENSG00000110013	SIAE	648	722	2005	96	169	3083	3102	1427	82	907	10479	6334	1939	12.9418	25.094	41.9695	1.69366	4.90608	124.546	53.1388	27.2437	1.49688	18.6345	252.51	145.983	35.7249	3.80135	4.70565	5.42524	1.42957	2.5622	6.97207	5.75859	4.81986	1.32013	4.29532	7.9859	7.1995	5.19869
ENSG00000165092	ALDH1A1	2	82	1732	132	0	4598	3100	2030	0	180	10620	2921	1956	0.0399439	2.85001	36.2549	2.32879	0	185.748	53.1045	38.756	0	3.69814	255.908	67.3217	36.0381	0.0565058	1.94486	5.21936	1.735	0	7.54495	5.75768	5.3131	0	2.23209	8.00511	6.09427	5.21094
ENSG00000108679	LGALS3BP	8884	33231	29871	3454	75295	61340	63227	38759	9200	16490	228059	55723	14405	177.431	1154.98	625.272	60.9366	2185.82	2477.99	1083.11	739.972	167.943	338.79	5495.49	1284.27	265.403	7.47922	10.1749	9.29065	5.95272	11.0946	11.2755	10.0823	9.53328	7.40039	8.4085	12.4243	10.3279	8.05747
ENSG00000162366	PDZK1IP1	192	465	2548	28	635	4400	2275	674	662	16	2333	1590	1521	3.83462	16.1616	53.3358	0.493985	18.4341	177.75	38.9719	12.8678	12.0846	0.328723	56.2178	36.6455	28.0235	2.2734	4.10112	5.76383	0.579166	4.28052	7.4818	5.32091	3.79366	3.7098	0.410041	5.83839	5.2344	4.85915
ENSG00000100342	APOL1	306	62	1542	4	288	1384	1222	581	373	56	3719	1011	397	6.11142	2.15489	32.2778	0.0705693	8.36066	55.9103	20.9335	11.0922	6.80899	1.15053	89.6159	23.301	7.31448	2.83014	1.65759	5.05649	0.0983782	3.22661	5.83062	4.45506	3.59601	2.96514	1.10469	6.50169	4.60294	3.05563
ENSG00000196743	GM2A	3134	1191	3572	1194	4383	4995	4409	1648	2926	3661	16365	31797	17451	62.5921	41.3947	74.7706	21.0649	127.239	201.786	75.5284	31.463	53.4131	75.216	394.344	732.84	321.524	5.99078	5.40581	6.24357	4.46368	7.00269	7.66382	6.25792	5.02072	5.76588	6.25202	8.62696	9.51932	8.33326
ENSG00000115919	KYNU	18	146	563	80	730	2008	1699	361	2551	494	15284	19207	15707	0.359495	5.07441	11.785	1.41139	21.1919	81.1184	29.1047	6.89208	46.5676	10.1493	368.295	442.673	289.392	0.443071	2.60274	3.67637	1.26986	4.47196	6.35963	4.91192	2.9804	5.57191	3.47888	8.52863	8.79335	8.18186
ENSG00000163874	ZC3H12A	1064	509	1241	736	1841	2536	2984	1273	5079	1691	14102	10660	5041	21.2502	17.6909	25.9771	12.9848	53.4443	102.448	51.1174	24.3036	92.7154	34.7419	339.813	245.686	92.8773	4.47574	4.22427	4.75366	3.80578	5.76671	6.69277	5.70369	4.66127	6.55021	5.15955	8.41284	7.94653	6.5527
ENSG00000135821	GLUL	13532	8674	15644	10858	24911	116352	44049	22295	52261	20961	449506	169999	73472	270.261	301.475	327.467	191.56	723.168	4700.35	754.581	425.648	954.007	430.648	10831.6	3918.05	1353.68	8.08354	8.24067	8.3596	7.58917	9.50018	12.1989	9.56144	8.7369	9.89937	8.75371	13.4031	11.9363	10.4037
ENSG00000103089	FA2H	226	84	1346	42	1356	4367	1107	757	544	941	2580	1159	1527	4.51366	2.91952	28.175	0.740978	39.3648	176.416	18.9635	14.4524	9.93054	19.333	62.1697	26.712	28.134	2.46301	1.97068	4.86666	0.799898	5.33502	7.471	4.31929	3.94976	3.45029	4.34575	5.98116	4.79244	4.86463
ENSG00000089356	FXYD3	909	2272	12172	3670	13348	55527	11472	11880	4264	15302	38545	55354	17527	18.1545	78.9661	254.789	64.7474	387.493	2243.16	196.521	226.808	77.8379	314.383	928.81	1275.77	322.924	4.25961	6.32132	7.99881	6.03886	8.60175	11.132	7.62586	7.83168	6.30082	8.30096	9.86079	10.3183	8.33951
ENSG00000168404	MLKL	50	26	272	93	485	1179	605	322	100	215	1252	2170	363	0.998598	0.903662	5.69362	1.64074	14.0796	47.6288	10.3639	6.1475	1.82547	4.41722	30.1692	50.013	6.68805	0.998989	0.928777	2.74279	1.40094	3.91452	5.60374	3.50639	2.83744	1.49849	2.43755	4.96205	5.67279	2.94262
ENSG00000198113	TOR4A	2	2	168	6	98	690	312	257	168	146	974	2102	169	0.0399439	0.0695124	3.51665	0.105854	2.84495	27.8744	5.34471	4.90655	3.06678	2.9996	23.4703	48.4458	3.11372	0.0565058	0.0969533	2.17525	0.145161	1.94296	4.85172	2.66556	2.56231	2.02389	1.99986	4.61296	5.62778	2.04044
ENSG00000189221	MAOA	40	272	882	1534	658	816	709	3518	2476	1940	8493	11538	4296	0.798879	9.45369	18.4624	27.0633	19.1018	32.9645	12.1455	67.1643	45.1985	39.8577	204.654	265.922	79.1511	0.847098	3.38594	4.28262	4.81061	4.32925	5.08595	3.7165	6.09095	5.52978	5.35254	7.68407	8.06027	6.32465
ENSG00000168461	RAB31	430	32	772	536	98	1282	403	574	1277	270	4353	5042	1909	8.58795	1.1122	16.1598	9.45629	2.84495	51.7898	6.90359	10.9586	23.3112	5.5472	104.893	116.205	35.1721	3.26122	1.07875	4.10096	3.3863	1.94296	5.72219	2.98251	3.57998	4.60355	2.71088	6.72647	6.87289	5.17681
ENSG00000171056	SOX7	43	6	191	68	10	166	90	273	854	16	474	1529	285	0.858795	0.208537	3.99809	1.19968	0.290301	6.70601	1.54174	5.21201	15.5895	0.328723	11.4219	35.2396	5.25095	0.894367	0.273262	2.32138	1.13729	0.367707	2.94598	1.34582	2.63506	4.0522	0.410041	3.63481	5.17949	2.64408
ENSG00000091831	ESR1	68	26	1016	0	152	42	151	144	757	102	305	1450	189	1.35809	0.903662	21.2673	0	4.41257	1.6967	2.5867	2.74919	13.8188	2.09561	7.34952	33.4188	3.48221	1.23762	0.928777	4.47686	0	2.43631	1.4312	1.84266	1.90658	3.88935	1.63022	3.06169	5.10513	2.16421
ENSG00000198074	AKR1B10	0	2	3268	0	34	32	26	1531	2916	232	392	2267	1407	0	0.0695124	68.4071	0	0.987022	1.29272	0.445393	29.2293	53.2306	4.76649	9.44594	52.2486	25.9231	0	0.0969533	6.11701	0	0.990608	1.19706	0.531462	4.91787	5.76104	2.52769	3.38487	5.73467	4.75077
ENSG00000082074	FYB	0	7	1270	254	6	0	388	515	401	0	568	829	42	0	0.243294	26.5842	4.48115	0.17418	0	6.64663	9.83219	7.32012	0	13.687	19.1064	0.773824	0	0.314167	4.78577	2.45448	0.231654	0	2.93482	3.43725	3.0566	0	3.87646	4.32958	0.826863
ENSG00000214049	UCA1	0	8	957	28	54	143	35	150	468	0	1650	1575	40	0	0.27805	20.0323	0.493985	1.56762	5.77686	0.599567	2.86374	8.54318	0	39.7597	36.2998	0.736975	0	0.353944	4.39454	0.579166	1.36043	2.76062	0.677682	1.95	3.25447	0	5.34907	5.22109	0.796577
ENSG00000161896	IP6K3	0	4	708	6	11	4	8	782	2	0	2167	3267	10	0	0.139025	14.8202	0.105854	0.319331	0.161591	0.137044	14.9296	0.0365093	0	52.2177	75.2961	0.184244	0	0.187799	3.98369	0.145161	0.399806	0.216102	0.185288	3.99364	0.0517331	0	5.73383	6.25354	0.243966
ENSG00000162496	DHRS3	873	988	1456	7397	540	7521	8911	6065	40250	42	17951	10701	1650	17.4355	34.3391	30.4776	130.5	15.6762	303.831	152.65	115.791	734.75	0.862898	432.561	246.631	30.4002	4.20442	5.1432	4.97625	7.03892	4.05972	8.25186	7.2635	6.86778	9.52307	0.897549	8.76009	7.95205	4.9727
ENSG00000185215	TNFAIP2	2802	1938	3395	5739	761	3331	24628	10365	7836	134	40181	25198	799	55.9615	67.3576	71.0656	101.249	22.0919	134.565	421.89	197.885	143.044	2.75306	968.233	580.75	14.7211	5.83191	6.09503	6.17124	6.67595	4.52931	7.08284	8.72414	7.63579	7.17036	1.90807	9.9207	9.18426	3.97463
ENSG00000118849	RARRES1	173	277	698	60	514	138	931	7484	2819	34	29570	2617	54	3.45515	9.62747	14.6108	1.05854	14.9215	5.57487	15.9485	142.882	51.4599	0.698537	712.542	60.3152	0.994917	2.15547	3.40973	3.96448	1.04162	3.9929	2.71696	4.08308	7.16874	5.71314	0.764292	9.47885	5.93817	0.996328
ENSG00000262001	DLGAP1-AS2	30	109	108	36	24	91	233	449	1525	36	1293	618	51	0.599159	3.78843	2.2607	0.635124	0.696721	3.67618	3.99141	8.57214	27.8384	0.739627	31.1571	14.2433	0.939643	0.677313	2.25955	1.70518	0.7094	0.76275	2.22533	2.31945	3.25884	4.84992	0.798778	5.00707	3.93011	0.955791
ENSG00000023445	BIRC3	194	369	186	324	344	212	487	988	2640	339	4551	4071	442	3.87456	12.825	3.89343	5.71612	9.98634	8.5643	8.34255	18.8625	48.1923	6.96482	109.664	93.8262	8.14358	2.28527	3.78921	2.29085	2.74763	3.45764	3.25766	3.22382	4.31198	5.62036	2.99364	6.79005	6.56721	3.19276
ENSG00000090339	ICAM1	9	62	98	4	93	70	212	415	1593	88	2709	1004	125	0.179748	2.15489	2.05138	0.0705693	2.6998	2.82783	3.63167	7.92302	29.0797	1.80798	65.2782	23.1397	2.30305	0.238478	1.65759	1.60946	0.0983782	1.88745	1.93653	2.21153	3.15753	4.91072	1.48953	6.05046	4.59333	1.7238
ENSG00000152785	BMP3	4	6	788	0	33	1674	6408	2603	6459	0	2421	737	2	0.0798879	0.208537	16.4947	0	0.957992	67.6256	109.772	49.6955	117.907	0	58.3383	16.986	0.0368488	0.110882	0.273262	4.12885	0	0.969375	6.10068	6.79145	5.66379	6.89369	0	5.89089	4.1688	0.0522055
ENSG00000130513	GDF15	6	56	7922	4	225	1299	5411	5531	168880	12	6462	5987	54	0.119832	1.94635	165.827	0.0705693	6.53176	52.4765	92.6931	105.596	3082.85	0.246542	155.713	137.985	0.994917	0.163282	1.55893	7.38221	0.0983782	2.91299	5.74083	6.54987	6.73601	11.5905	0.317932	7.29198	7.11879	0.996328
ENSG00000080031	PTPRH	0	26	4181	0	221	347	15264	2564	13343	46	1330	1634	10	0	0.903662	87.5184	0	6.41564	14.018	261.48	48.9509	243.572	0.945079	32.0487	37.6596	0.184244	0	0.928777	6.46791	0	2.89057	3.90862	8.03606	5.64244	7.93412	0.959829	5.04652	5.27275	0.243966
ENSG00000103534	TMC5	11	96	982	6	1283	3145	1513	1680	45653	852	7437	6387	17	0.219692	3.3366	20.5556	0.105854	37.2456	127.051	25.9184	32.0739	833.38	17.5045	179.208	147.204	0.313214	0.286516	2.11656	4.42999	0.145161	5.25722	7.00057	4.75052	5.04762	9.70456	4.2098	7.49352	7.21144	0.393103
ENSG00000136155	SCEL	562	101	1467	10	385	3930	1307	752	5877	419	3210	2732	210	11.2242	3.51038	30.7079	0.176423	11.1766	158.763	22.3896	14.3569	107.283	8.60844	77.3506	62.9657	3.86912	3.61167	2.17325	4.98677	0.234407	3.60604	7.31979	4.54779	3.94082	6.75866	3.2643	6.29187	5.99923	2.28366
ENSG00000163993	S100P	4111	469	15803	386	15184	35340	20020	36833	52486	8083	67932	113626	1444	82.1048	16.3007	330.795	6.80994	440.792	1427.65	342.953	703.202	958.114	166.067	1636.94	2618.79	26.6048	6.37686	4.11276	8.37415	2.96531	8.78722	10.4804	8.42607	9.45984	9.90556	7.38428	10.6777	11.3552	4.78685
ENSG00000118322	ATP10B	26	82	1900	106	90	1268	516	116	6074	23	914	628	214	0.519271	2.85001	39.7716	1.87009	2.61271	51.2242	8.83934	2.21463	110.879	0.47254	22.0245	14.4738	3.94282	0.603379	1.94486	5.34949	1.52109	1.85308	5.70665	3.29856	1.68465	6.80579	0.558306	4.52509	3.95176	2.30533
ENSG00000125999	BPIFB1	60	30	498	0	80	16469	5232	52	8180	2	1891	8345	25	1.19832	1.04269	10.4243	0	2.3224	665.309	89.6268	0.992764	149.323	0.0410904	45.567	192.331	0.46061	1.1364	1.03047	3.51404	0	1.73223	9.38005	6.50187	0.994771	7.23192	0.0580953	5.54124	7.59493	0.546571
ENSG00000013588	GPRC5A	348	757	8871	456	1971	8621	7801	4104	31496	69	37248	30903	502	6.95024	26.3105	185.691	8.0449	57.2182	348.268	133.635	78.352	574.949	1.41762	897.557	712.236	9.24904	2.991	4.77138	7.54451	3.17711	5.8634	8.44819	7.07291	6.3102	9.1698	1.27359	9.81147	9.47824	3.35742
ENSG00000125775	SDCBP2	116	115	1178	62	803	2673	853	251	2811	40	2211	2135	253	2.31675	3.99697	24.6584	1.09382	23.3111	107.983	14.6123	4.792	51.3139	0.821808	53.278	49.2063	4.66137	1.72977	2.32105	4.68136	1.06614	4.60355	6.76796	3.96461	2.53406	5.70912	0.865371	5.76229	5.6498	2.50115
ENSG00000111319	SCNN1A	28	883	10642	100	3998	23463	18399	19886	8375	888	69339	51978	20212	0.559215	30.6897	222.763	1.76423	116.062	947.85	315.184	379.656	152.883	18.2441	1670.85	1197.96	372.394	0.64082	4.98594	7.80583	1.46688	6.87113	9.89004	8.30462	8.57234	7.26569	4.26635	10.7072	10.2276	8.54455
ENSG00000137936	BCAR3	148	309	794	265	1204	2045	1938	1531	13720	436	6477	4516	1962	2.95585	10.7397	16.6203	4.67522	34.9522	82.6132	33.1989	29.2293	250.454	8.95771	156.075	104.082	36.1486	1.98399	3.55332	4.13917	2.50468	5.16801	6.38566	5.09588	4.91787	7.97415	3.31581	7.29531	6.71538	5.21524
ENSG00000162078	ZG16B	0	144	399	421	668	9106	2872	1476	6543	279	3492	1915	1011	0	5.0049	8.35203	7.42742	19.3921	367.861	49.1988	28.1792	119.44	5.73211	84.1459	44.1359	18.6271	0	2.58614	3.22528	3.07509	4.34994	8.52693	5.64958	4.86687	6.91217	2.75106	6.41187	5.4962	4.29477
ENSG00000197696	NMB	216	128	1064	221	601	1417	473	496	110	340	130	285	153	4.31394	4.4488	22.2721	3.89896	17.4471	57.2434	8.10272	9.46944	2.00801	6.98537	3.13258	6.56853	2.81893	2.40978	2.44594	4.54053	2.29247	4.20532	5.86402	3.1863	3.38811	1.58881	2.99736	2.04704	2.92001	1.93317
ENSG00000181449	SOX2	6	66	1284	0	902	640	678	346	34	44	118	204	0	0.119832	2.29391	26.8772	0	26.1851	25.8545	11.6145	6.6057	0.620658	0.903989	2.84342	4.70168	0	0.163282	1.7198	4.80102	0	4.76475	4.74709	3.65701	2.92708	0.69658	0.929025	1.94239	2.51139	0
ENSG00000129521	EGLN3	2010	710	4150	559	7269	2468	657	428	274	664	501	230	304	40.1437	24.6769	86.8695	9.86206	211.02	99.7014	11.2547	8.17121	5.00178	13.642	12.0725	5.30092	5.60101	5.3626	4.6824	6.45729	3.44123	7.72805	6.65394	3.61527	3.19711	2.58539	3.87204	3.70846	2.65556	2.72269
ENSG00000196154	S100A4	662	964	5941	900	32635	9517	412	1939	668	2311	2151	1196	913	13.2214	33.505	124.359	15.8781	947.396	384.464	7.05776	37.0187	12.1941	47.48	51.8322	27.5648	16.8215	3.83	5.10873	6.96993	4.07708	9.88935	8.59045	3.01038	5.24864	3.72182	5.59932	5.72334	4.83617	4.15554
ENSG00000187837	HIST1H1C	901	320	4553	450	14824	1688	1072	1470	1028	454	658	540	632	17.9947	11.122	95.3053	7.93905	430.342	68.1912	18.3639	28.0647	18.7658	9.32752	15.8557	12.4456	11.6442	4.24753	3.59955	6.58954	3.16012	8.75269	6.11252	4.2753	4.8612	4.30493	3.36842	4.07516	3.74907	3.6604
ENSG00000171368	TPPP	107	66	1979	14	264	209	365	999	414	140	184	149	611	2.137	2.29391	41.4253	0.246993	7.66394	8.44311	6.25263	19.0725	7.55743	2.87633	4.43381	3.43407	11.2573	1.64939	1.7198	5.40685	0.318453	3.11502	3.23926	2.8585	4.32715	3.09718	1.95469	2.44196	2.14863	3.61557
ENSG00000169562	GJB1	0	0	1987	2	100	132	180	120	38	90	4	18	608	0	0	41.5927	0.0352847	2.90301	5.33249	3.08349	2.29099	0.693677	1.84907	0.0963871	0.414854	11.202	0	0	5.41253	0.0500275	1.96459	2.66277	2.0298	1.71852	0.760159	1.51049	0.132757	0.500654	3.60905
ENSG00000169474	SPRR1A	0	52	4786	0	667	26	7	43	214	40	6	11	122	0	1.80732	100.183	0	19.3631	1.05034	0.119913	0.82094	3.9065	0.821808	0.144581	0.253522	2.24777	0	1.4892	6.66082	0	4.34788	1.03586	0.163387	0.864683	2.29469	0.865371	0.194819	0.325987	1.69945
ENSG00000015520	NPC1L1	0	8	4360	0	108	8	201	29	42	98	10	0	42	0	0.27805	91.2653	0	3.13525	0.323181	3.44323	0.553657	0.766696	2.01343	0.240968	0	0.773824	0	0.353944	6.52772	0	2.04797	0.40401	2.15161	0.635668	0.821054	1.59141	0.311466	0	0.826863
ENSG00000253898	RP11-51M18.1	0	0	7538	0	0	0	40	18	0	0	0	2	0	0	0	157.789	0	0	0	0.68522	0.343649	0	0	0	0.0460949	0	0	0	7.31096	0	0	0	0.752937	0.426157	0	0	0	0.0650138	0
ENSG00000186891	TNFRSF18	62	20	2849	0	73	0	146	1470	16	26	0	10	67	1.23826	0.695124	59.6365	0	2.11919	0	2.50105	28.0647	0.292075	0.534175	0	0.230475	1.23443	1.16238	0.761391	5.92211	0	1.64117	0	1.80779	4.8612	0.369689	0.617463	0	0.299215	1.15991
ENSG00000004776	HSPB6	9	0	3252	0	0	0	184	1126	0	6	0	0	3	0.179748	0	68.0722	0	0	0	3.15201	21.4972	0	0.123271	0	0	0.0552731	0.238478	0	6.11003	0	0	0	2.05381	4.49167	0	0.167706	0	0	0.0776165
ENSG00000243709	LEFTY1	0	15	2786	0	18	0	35	865	2	20	2	0	8	0	0.521343	58.3177	0	0.522541	0	0.599567	16.5143	0.0365093	0.410904	0.0481935	0	0.147395	0	0.605346	5.89039	0	0.606481	0	0.677682	4.13046	0.0517331	0.49662	0.0679051	0	0.198362
ENSG00000156959	LHFPL4	6	8	5103	22	0	2	20	1076	4	8	4	6	20	0.119832	0.27805	106.818	0.388131	0	0.0807953	0.34261	20.5426	0.0730186	0.164362	0.0963871	0.138285	0.368488	0.163282	0.353944	6.75246	0.473144	0	0.112093	0.42504	4.42912	0.101675	0.219539	0.132757	0.186862	0.452582
ENSG00000138079	SLC3A1	16	70	3735	4	223	0	142	6432	45	228	2	0	8	0.319551	2.43294	78.1826	0.0705693	6.4737	0	2.43253	122.797	0.82146	4.6843	0.0481935	0	0.147395	0.400048	1.77944	6.30711	0.0983782	2.90182	0	1.77927	6.95184	0.865095	2.50698	0.0679051	0	0.198362
ENSG00000136982	DSCC1	433	161	4404	744	430	32	777	7248	287	593	191	282	341	8.64786	5.59575	92.1864	13.1259	12.4829	1.29272	13.3104	138.376	5.23909	12.1833	4.60248	6.49939	6.28271	3.27021	2.72154	6.54205	3.82027	3.75306	1.19706	3.83899	7.12284	2.64134	3.72064	2.48607	2.90677	2.86448
ENSG00000101049	SGK2	16	211	2452	20	18	10	93	252	117	29	57	12	60	0.319551	7.33356	51.3263	0.352847	0.522541	0.403976	1.59314	4.81109	2.1358	0.595811	1.37352	0.27657	1.10546	0.400048	3.05893	5.70946	0.435998	0.606481	0.489519	1.3747	2.53881	1.64883	0.67429	1.24703	0.352272	1.07414
ENSG00000138083	SIX3	64	96	2921	241	0	0	63	1074	0	16	2	0	74	1.27821	3.3366	61.1436	4.2518	0	0	1.07922	20.5044	0	0.328723	0.0481935	0	1.3634	1.1879	2.11656	5.95753	2.39281	0	0	1.05604	4.42656	0	0.410041	0.0679051	0	1.24087
ENSG00000079112	CDH17	0	14	13805	360	9	7	1	686	0	0	6	2	0	0	0.486587	288.972	6.35124	0.261271	0.282783	0.0171305	13.0969	0	0	0.144581	0.0460949	0	0	0.572004	8.17977	2.87799	0.334878	0.359278	0.0245048	3.8173	0	0	0.194819	0.0650138	0
ENSG00000106688	SLC1A1	172	89	0	1483	101	379	453	189	12	118	340	224	37	3.43518	3.0933	0	26.1636	2.93204	15.3107	7.76011	3.60832	0.219056	2.42433	8.1929	5.16263	0.681702	2.14899	2.03327	0	4.7636	1.97528	4.02775	3.13095	2.20424	0.285764	1.77582	3.20052	2.62355	0.749922
ENSG00000170542	SERPINB9	302	40	156	780	0	1116	123	200	0	0	1407	933	8	6.03153	1.39025	3.26546	13.761	0	45.0838	2.10705	3.81832	0	0	33.9042	21.5033	0.147395	2.81384	1.25716	2.0927	3.88372	0	5.52619	1.63555	2.26853	0	0	5.12533	4.49206	0.198362
ENSG00000105131	EPHX3	76	8	10	492	6	1124	4	6	9	0	358	244	2	1.51787	0.27805	0.209324	8.68003	0.17418	45.4069	0.068522	0.11455	0.164292	0	8.62665	5.62358	0.0368488	1.3322	0.353944	0.274201	3.27501	0.231654	5.53627	0.0956166	0.156461	0.219453	0	3.26703	2.72761	0.0522055
ENSG00000136999	NOV	193	6	80	516	36	2322	14	0	165	30	1314	444	54	3.85459	0.208537	1.67459	9.10344	1.04508	93.8033	0.239827	0	3.01202	0.616356	31.6632	10.2331	0.994917	2.27935	0.273262	1.41932	3.33678	1.03216	6.56687	0.310139	0	2.00433	0.692745	5.02959	3.48968	0.996328
ENSG00000097021	ACOT7	3574	568	1101	3598	1268	23495	667	1091	256	994	9099	5265	2280	71.3798	19.7415	23.0466	63.4771	36.8101	949.142	11.426	20.829	4.67319	20.4219	219.257	121.345	42.0076	6.17752	4.37445	4.58776	6.01072	5.2407	9.892	3.63529	4.44817	2.50416	4.42102	7.78304	6.93481	5.42652
ENSG00000107099	DOCK8	212	45	100	898	72	2339	86	162	10	68	1205	1774	167	4.23406	1.56403	2.09324	15.8428	2.09016	94.4901	1.47322	3.09284	0.182547	1.39707	29.0366	40.8862	3.07687	2.38793	1.35841	1.62912	4.07406	1.62768	6.57728	1.30639	2.0331	0.241897	1.26127	4.90865	5.3884	2.02746
ENSG00000256870	SLC5A8	22	76	0	830	0	1330	0	0	0	0	3455	14	110	0.439383	2.64147	0	14.6431	0	53.7289	0	0	0	0	83.2544	0.322665	2.02668	0.525451	1.86452	0	3.96746	0	5.77423	0	0	0	0	6.39668	0.403447	1.59774
ENSG00000156218	ADAMTSL3	19	22	58	2475	0	976	0	76	4	2	930	314	533	0.379467	0.764637	1.21408	43.6648	0	39.4281	0	1.45096	0.0730186	0.0410904	22.41	7.2369	9.8202	0.464111	0.819371	1.14671	5.48107	0	5.33729	0	1.29335	0.101675	0.0580953	4.54905	3.0421	3.43565
ENSG00000159212	CLIC6	0	2	173	5226	0	1184	34	10	0	6	543	156	53	0	0.0695124	3.62131	92.1988	0	47.8308	0.582437	0.190916	0	0.123271	13.0845	3.5954	0.976492	0	0.0969533	2.2083	6.54224	0	5.60972	0.662148	0.252072	0	0.167706	3.81604	2.20019	0.982942
ENSG00000115758	ODC1	8460	1623	9159	5888	432	14443	3062	7635	3126	1096	2594	5166	3355	168.963	56.4094	191.72	103.878	12.541	583.463	52.4536	145.765	57.0641	22.5175	62.507	119.063	61.8138	7.40908	5.84321	7.59036	6.71257	3.75926	9.19097	5.74021	7.19736	5.85957	4.55567	5.98884	6.90765	5.97301
ENSG00000011677	GABRA3	421	26	280	428	2	755	12	80	283	2	164	272	138	8.4082	0.903662	5.86108	7.55092	0.0580601	30.5002	0.205566	1.52733	5.16607	0.0410904	3.95187	6.26891	2.54256	3.23392	0.928777	2.77844	3.09608	0.0814216	4.97729	0.269711	1.33761	2.62435	0.0580953	2.30797	2.86174	1.82479
ENSG00000128591	FLNC	701	19	1086	19989	4	1364	159	49	16	38	638	1942	102	14.0003	0.660368	22.7326	352.653	0.11612	55.1024	2.72375	0.93549	0.292075	0.780717	15.3737	44.7582	1.87929	3.90692	0.731503	4.5688	8.46619	0.158492	5.80999	1.89676	0.952698	0.369689	0.832459	4.03331	5.51596	1.52571
ENSG00000104267	CA2	904	186	912	7822	0	940	4	28	2	4	64	594	422	18.0547	6.46466	19.0904	137.998	0	37.9738	0.068522	0.534565	0.0365093	0.0821808	1.54219	13.6902	7.77509	4.25207	2.90008	4.32843	7.11892	0	5.28443	0.0956166	0.61783	0.0517331	0.113942	1.34607	3.87678	3.13341
ENSG00000134363	FST	1402	164	136	3971	18	4371	0	0	0	0	134	311	4020	28.0007	5.70002	2.84681	70.0577	0.522541	176.578	0	0	0	0	3.22897	7.16776	74.066	4.85802	2.74417	1.94366	6.15092	0.606481	7.47231	0	0	0	0	2.08031	3.02994	6.23009
ENSG00000151468	CCDC3	114	20	34	4824	0	728	4	2	0	0	2	8	608	2.2768	0.695124	0.711702	85.1066	0	29.4095	0.068522	0.0381832	0	0	0.0481935	0.18438	11.202	1.71229	0.761391	0.775432	6.42805	0	4.92645	0.0956166	0.0540611	0	0	0.0679051	0.244132	3.60905
ENSG00000006016	CRLF1	803	50	85	8472	46	3567	20	93	4	54	42	56	229	16.0375	1.73781	1.77926	149.466	1.33538	144.098	0.34261	1.77552	0.0730186	1.10944	1.01206	1.29066	4.21918	4.09064	1.45302	1.4747	7.23329	1.22366	7.18089	0.42504	1.47276	0.101675	1.07686	1.00868	1.19576	2.38382
ENSG00000166828	SCNN1G	12	6964	193	3034	4	1202	2766	848	218	143	185	330	825	0.239664	242.042	4.03996	53.5268	0.11612	48.558	47.383	16.1897	3.97952	2.93796	4.4579	7.60566	15.2001	0.309949	7.92506	2.33341	5.76889	0.158492	5.63104	5.59643	4.10347	2.31601	1.97745	2.44835	3.10529	4.01793
ENSG00000168447	SCNN1B	38	2148	998	3510	295	3576	3038	467	136	1597	424	534	333	0.758935	74.6564	20.8906	61.9246	8.56387	144.462	52.0424	8.91579	2.48263	32.8107	10.217	12.3073	6.13532	0.814702	6.24139	4.45224	5.97555	3.25759	7.1845	5.72908	3.30973	1.80018	5.07941	3.48762	3.73415	2.83498
ENSG00000109610	SOD3	8	344	808	1807	415	2010	1402	1112	449	137	186	36	1721	0.159776	11.9561	16.9134	31.8797	12.0475	81.1992	24.017	21.2299	8.19634	2.81469	4.482	0.829709	31.7084	0.213846	3.69556	4.16297	5.03913	3.7057	6.36105	4.64483	4.47443	3.20106	1.93157	2.4547	0.871614	5.03159
ENSG00000250722	SEPP1	4	767	721	3436	197	1003	671	840	16	495	318	446	8402	0.0798879	26.658	15.0923	60.6191	5.71892	40.5188	11.4946	16.037	0.292075	10.1699	7.66277	10.2792	154.802	0.110882	4.78963	4.0083	5.9453	2.74823	5.37569	3.64323	4.0906	0.369689	3.48154	3.11483	3.49559	7.28357
ENSG00000134258	VTCN1	242	6846	4198	25690	1648	1728	3082	311	299	12	2556	592	237	4.83322	237.941	87.8743	453.232	47.8415	69.8071	52.7962	5.93749	5.45814	0.246542	61.5914	13.6441	4.36658	2.54429	7.90051	6.47369	8.82728	5.61004	6.14582	5.74943	2.79441	2.69112	0.317932	5.96789	3.87225	2.424
ENSG00000135678	CPM	38	219	563	2300	14	176	112	150	6	12	606	685	34	0.758935	7.61161	11.785	40.5774	0.406421	7.10998	1.91862	2.86374	0.109528	0.246542	14.6026	15.7875	0.626429	0.814702	3.10628	3.67637	5.37773	0.492028	3.0197	1.54528	1.95	0.149946	0.317932	3.96372	4.06932	0.701708
ENSG00000198832	SELM	572	700	1106	10855	104	3268	614	112	1692	52	1173	239	1074	11.424	24.3294	23.1513	191.508	3.01913	132.019	10.5181	2.13826	30.8869	1.06835	28.2655	5.50834	19.7878	3.63505	4.66274	4.59403	7.58877	2.00688	7.05549	3.52583	1.64997	4.99489	1.04848	4.87113	2.70229	4.37766
ENSG00000179862	CITED4	886	3710	1294	11848	216	1150	498	486	1910	128	694	464	846	17.6952	128.946	27.0865	209.026	6.27049	46.4573	8.53099	9.27853	34.8664	2.62979	16.7232	10.694	15.587	4.22459	7.02176	4.81181	7.71443	2.86205	5.56856	3.25263	3.36156	5.16456	1.85988	4.14756	3.5477	4.05198
ENSG00000153071	DAB2	458	1710	414	8110	70	915	6	38	2386	24	1146	426	605	9.14716	59.4331	8.66602	143.079	2.0321	36.9638	0.102783	0.725482	43.5556	0.493085	27.6149	9.81822	11.1468	3.343	5.91727	3.27292	7.17072	1.60032	5.24655	0.141149	0.786999	5.47754	0.578296	4.83869	3.43539	3.6025
ENSG00000198643	FAM3D	0	116	597	780	110	1414	2	6	129	16	77	59	141	0	4.03172	12.4967	13.761	3.19331	57.1223	0.034261	0.11455	2.35485	0.328723	1.85545	1.3598	2.59784	0	2.33105	3.75453	3.88372	2.06809	5.86102	0.0486003	0.156461	1.74625	0.410041	1.51372	1.23866	1.84713
ENSG00000176170	SPHK1	222	1732	1508	22010	1682	5214	250	514	3152	1120	1822	758	398	4.43378	60.1978	31.5661	388.308	48.8286	210.633	4.28262	9.81309	57.5387	23.0106	43.9043	17.47	7.3329	2.44196	5.93541	5.0253	8.60477	5.6389	7.72542	2.40125	3.43471	5.87132	4.5856	5.48878	4.20711	3.05882
ENSG00000151882	CCL28	1225	1253	1611	31188	968	7616	1029	397	1457	1107	1934	1001	707	24.4657	43.5495	33.7221	550.229	28.1011	307.668	17.6273	7.57937	26.597	22.7435	46.6032	23.0705	13.026	4.67048	5.47734	5.11778	9.10651	4.863	8.26991	4.21935	3.10087	4.78644	4.56946	5.57299	4.5892	3.81004
ENSG00000185339	TCN2	394	998	311	96	304	310	148	286	167	349	168	106	135	7.86896	34.6867	6.50998	1.69366	8.82514	12.5233	2.53531	5.4602	3.04853	7.17027	4.04826	2.44303	2.48729	3.14876	5.15732	2.90881	1.42957	3.29648	3.75737	1.82184	2.69158	2.0174	3.03038	2.33579	1.78368	1.80211
ENSG00000130822	PNCK	74	586	641	2	74	350	46	231	36	294	20	27	41	1.47793	20.3671	13.4177	0.0352847	2.14822	14.1392	0.788003	4.41016	0.657168	6.04029	0.481935	0.622282	0.7554	1.30913	4.41732	3.84977	0.0500275	1.65454	3.92021	0.838349	2.43567	0.72872	2.81563	0.567483	0.698024	0.8118
ENSG00000185633	NDUFA4L2	4946	1176	2094	456	8	5834	62	289	71	979	4	53	773	98.7813	40.8733	43.8325	8.0449	0.23224	235.68	1.06209	5.51748	1.29608	20.1137	0.0963871	1.22152	14.242	6.6407	5.38796	5.48647	3.17711	0.301284	7.88679	1.04411	2.70431	1.19917	4.40011	0.132757	1.15154	3.92998
ENSG00000022267	FHL1	522	1027	2397	446	0	7682	2	409	274	4	12	175	360	10.4254	35.6946	50.175	7.86848	0	310.335	0.034261	7.80847	5.00178	0.0821808	0.289161	4.03331	6.63278	3.51417	5.1975	5.67737	3.14869	0	8.28232	0.0486003	3.13889	2.58539	0.113942	0.366433	2.33151	2.93221
ENSG00000108515	ENO3	564	500	376	288	218	18700	1666	1602	957	817	736	534	752	11.2642	17.3781	7.87059	5.08099	6.32855	755.436	28.5394	30.5848	17.4697	16.7854	17.7352	12.3073	13.8551	3.61638	4.19992	3.14903	2.60431	2.87353	9.56307	4.88457	4.98116	4.20709	4.15262	4.22768	3.73415	3.89289
ENSG00000233967	RP11-250B2.3	44	93	54	50	14	1138	212	53	115	38	164	26	97	0.878767	3.23233	1.13035	0.882117	0.406421	45.9725	3.63167	1.01186	2.09929	0.780717	3.95187	0.599234	1.78717	0.909786	2.08145	1.09109	0.912356	0.492028	5.55374	2.21153	1.00853	1.63194	0.832459	2.30797	0.677381	1.4788
ENSG00000180879	SSR4	10652	4209	8251	3346	6604	38328	5014	4845	5974	9191	20424	12907	6239	212.741	146.289	172.713	59.0312	191.715	1548.36	85.8923	92.4989	109.053	188.831	492.153	297.474	114.95	7.73972	7.20251	7.44057	5.90764	7.59032	10.5975	6.44116	6.54688	6.78206	7.56857	8.94589	8.22146	6.85736
ENSG00000173486	FKBP2	2915	1170	2370	2018	2258	11161	2606	2268	3045	2202	4249	2304	2379	58.2183	40.6648	49.6098	35.6022	65.5499	450.878	44.6421	43.2998	55.5854	45.2405	102.387	53.1014	43.8316	5.88797	5.38076	5.66135	5.19386	6.05636	8.81979	5.51229	5.46923	5.82236	5.53109	6.69191	5.75759	5.48644
ENSG00000074842	C19orf10	3994	1152	3446	2159	3824	13694	2149	2424	4492	1746	5620	3231	2190	79.768	40.0392	72.1331	38.0898	111.011	553.205	36.8134	46.2781	81.9999	35.8719	135.424	74.4664	40.3494	6.33571	5.35893	6.19245	5.28872	6.8075	9.11428	5.24083	5.5631	6.37504	5.20445	7.09195	6.23776	5.36979
ENSG00000134285	FKBP11	578	242	282	82	581	6020	1347	688	630	757	1535	1018	792	11.5438	8.41101	5.90294	1.44667	16.8665	243.194	23.0748	13.135	11.5004	15.5527	36.9885	23.4623	14.5921	3.6489	3.23435	2.78721	1.29082	4.15918	7.93188	4.58945	3.8212	3.64391	4.049	5.24749	4.61249	3.96274
ENSG00000166562	SEC11C	1457	423	985	874	744	5068	1477	820	1908	2075	1440	1374	1225	29.0992	14.7019	20.6184	15.4194	21.5984	204.735	25.3017	15.6551	34.8299	42.6313	34.6994	31.6672	22.5699	4.91165	3.97287	4.43419	4.03733	4.49815	7.68464	4.71709	4.05789	5.16309	5.44729	5.15783	5.02977	4.55887
ENSG00000183569	SERHL2	123	87	141	469	315	1437	289	272	169	329	235	395	227	2.45655	3.02379	2.95147	8.27425	9.14447	58.0514	4.95071	5.19292	3.08504	6.75937	5.66274	9.10375	4.18233	1.78933	2.00856	1.98239	3.21323	3.34262	5.8839	2.57306	2.63062	2.03035	2.95594	2.73612	3.33682	2.3736
ENSG00000130592	LSP1	75	4	4	122	0	2203	2	2	0	10	31	22	25	1.4979	0.139025	0.0837297	2.15236	0	88.996	0.034261	0.0381832	0	0.205452	0.747	0.507044	0.46061	1.32071	0.187799	0.116005	1.65643	0	6.49179	0.0486003	0.0540611	0	0.269574	0.80488	0.591722	0.546571
ENSG00000143536	CRNN	0	6	0	4	0	3783	0	0	4	0	46	36	62	0	0.208537	0	0.0705693	0	152.824	0	0	0.0730186	0	1.10845	0.829709	1.14231	0	0.273262	0	0.0983782	0	7.26514	0	0	0.101675	0	1.07618	0.871614	1.09917
ENSG00000168515	SCGB1D1	0	0	0	0	0	9768	0	0	0	0	0	0	0	0	0	0	0	0	394.604	0	0	0	0	0	0	0	0	0	0	0	0	8.62791	0	0	0	0	0	0	0
ENSG00000205649	HTN3	2	0	0	0	0	10972	0	0	0	0	0	6	0	0.0399439	0	0	0	0	443.243	0	0	0	0	0	0.138285	0	0.0565058	0	0	0	0	8.7952	0	0	0	0	0	0.186862	0
ENSG00000206072	SERPINB11	0	0	0	0	0	1805	0	0	0	0	26	12	0	0	0	0	0	0	72.9177	0	0	0	0	0.626516	0.27657	0	0	0	0	0	0	6.20785	0	0	0	0	0.701785	0.352272	0
ENSG00000171195	MUC7	0	0	0	10	0	2684	0	0	0	0	20	0	2	0	0	0	0.176423	0	108.427	0	0	0	0	0.481935	0	0.0368488	0	0	0	0.234407	0	6.77383	0	0	0	0	0.567483	0	0.0522055
ENSG00000128228	SDF2L1	598	208	1226	522	702	2861	328	447	1204	1224	987	716	360	11.9432	7.22929	25.6631	9.2093	20.3791	115.578	5.6188	8.53396	21.9786	25.1473	23.7835	16.502	6.63278	3.69413	3.04077	4.73677	3.35181	4.41813	6.86515	2.72657	3.25307	4.52222	4.70859	4.63131	4.12945	2.93221
ENSG00000088992	TESC	0	0	386	0	0	4100	0	30	0	114	304	23	0	0	0	8.07991	0	0	165.63	0	0.572749	0	2.34215	7.32542	0.530092	0	0	0	3.18268	0	0	7.38051	0	0.653288	0	1.74078	3.05752	0.613618	0
ENSG00000122133	PAEP	0	0	316	0	0	1560	0	2	0	8	109	71	0	0	0	6.61464	0	0	63.0203	0	0.0381832	0	0.164362	2.62655	1.63637	0	0	0	2.92878	0	0	6.00046	0	0.0540611	0	0.219539	1.8586	1.39855	0
ENSG00000124939	SCGB2A1	0	2	248	34	100	92869	104	18	64	100	86	28	20	0	0.0695124	5.19124	0.599839	2.90301	3751.69	1.78157	0.343649	1.1683	2.05452	2.07232	0.645329	0.368488	0	0.0969533	2.63023	0.677927	1.96459	11.8737	1.4759	0.426157	1.11656	1.61095	1.61933	0.718376	0.452582
ENSG00000114902	SPCS1	2811	1369	3621	1999	1705	13172	1673	2627	2674	2249	2680	2845	1620	56.1412	47.5813	75.7963	35.267	49.4963	532.118	28.6593	50.1537	48.813	46.2061	64.5794	65.57	29.8475	5.83646	5.60233	6.26296	5.18059	5.6581	9.05831	4.89041	5.67677	5.63845	5.5609	6.03517	6.0568	4.94708
ENSG00000160180	TFF3	2	178	648	13	340	18188	370	160	476	276	8	40	26	0.0399439	6.18661	13.5642	0.22935	9.87022	734.752	6.33828	3.05466	8.68922	5.67047	0.192774	0.921899	0.479034	0.0565058	2.84531	3.86436	0.297896	3.44231	9.52308	2.87544	2.01958	3.27638	2.73779	0.254321	0.942532	0.564655
ENSG00000163209	SPRR3	0	44	282	0	224	1752	0	3	98	4	32	32	208	0	1.52927	5.90294	0	6.50273	70.7767	0	0.0572749	1.78896	0.0821808	0.771097	0.737519	3.83227	0	1.33872	2.78721	0	2.90742	6.16544	0	0.0803505	1.47973	0.113942	0.824643	0.797029	2.2727
ENSG00000132744	ACY3	4	0	35	0	92	1422	55	22	71	93	16	86	235	0.0798879	0	0.732635	0	2.67077	57.4454	0.942177	0.420016	1.29608	1.9107	0.385548	1.98208	4.32973	0.110882	0	0.792967	0	1.87608	5.86902	0.957675	0.505907	1.19917	1.54137	0.470457	1.57632	2.41406
ENSG00000167757	KLK11	6	160	447	502	20	3974	394	651	651	706	82	636	504	0.119832	5.561	9.35679	8.85645	0.580601	160.54	6.74942	12.4286	11.8838	14.5049	1.97594	14.6582	9.28589	0.163282	2.71391	3.37251	3.30107	0.660473	7.33575	2.95409	3.74724	3.68748	3.95465	1.57334	3.96885	3.36259
ENSG00000028137	TNFRSF1B	2	0	1892	112	9	374	261	674	30	104	48	24	16	0.0399439	0	39.6041	1.97594	0.261271	15.1087	4.47106	12.8678	0.54764	2.1367	1.15665	0.553139	0.29479	0.0565058	0	5.34355	1.57335	0.334878	4.00977	2.45182	3.79366	0.63007	1.64925	1.10879	0.635187	0.372718
ENSG00000010319	SEMA3G	10	29	1148	158	124	1228	922	1386	8	252	332	124	264	0.19972	1.00793	24.0304	2.78749	3.59973	49.6083	15.7943	26.461	0.146037	5.17739	8.00013	2.85789	4.86404	0.262697	1.00571	4.64561	1.92124	2.20155	5.6613	4.0699	4.77931	0.196654	2.627	3.16995	1.94781	2.55189
ENSG00000131378	RFTN1	110	43	439	202	13	2330	936	206	98	56	177	126	201	2.19692	1.49452	9.18933	3.56375	0.377391	94.1265	16.0341	3.93287	1.78896	1.15053	4.26513	2.90398	3.7033	1.67668	1.31876	3.34899	2.19022	0.461938	6.57178	4.09036	2.30243	1.47973	1.10469	2.39647	1.96495	2.23367
ENSG00000173702	MUC13	0	0	1868	30	0	2992	1600	1048	0	0	74	80	0	0	0	39.1018	0.52927	0	120.87	27.4088	20.008	0	0	1.78316	1.8438	0	0	0	5.32559	0.612843	0	6.9292	4.82827	4.39287	0	0	1.47672	1.50782	0
ENSG00000161055	SCGB3A1	89	118	1124	2	0	6302	35379	1212	0	2	10	146	6	1.77751	4.10123	23.528	0.0352847	0	254.586	606.06	23.139	0	0.0410904	0.240968	3.36493	0.110546	1.47379	2.35085	4.61636	0.0500275	0	7.99766	9.24569	4.5933	0	0.0580953	0.311466	2.12596	0.15127
ENSG00000181634	TNFSF15	6	68	194	0	24	94	3202	890	1018	0	1752	564	74	0.119832	2.36342	4.06089	0	0.696721	3.79738	54.8518	16.9915	18.5832	0	42.2175	12.9988	1.3634	0.163282	1.74993	2.33939	0	0.76275	2.26225	5.80353	4.16925	4.29155	0	5.43355	3.80723	1.24087
ENSG00000102359	SRPX2	0	18	152	44	12	111	1916	1576	1757	4	1171	1831	200	0	0.625612	3.18173	0.776263	0.348361	4.48414	32.822	30.0884	32.0734	0.0821808	28.2173	42.1999	3.68488	0	0.700983	2.0641	0.828845	0.431207	2.45526	5.07989	4.9583	5.0476	0.113942	4.86875	5.43296	2.22801
ENSG00000162772	ATF3	720	331	4076	382	520	298	12551	7219	3926	82	14006	7198	4711	14.3798	11.5043	85.3205	6.73937	15.0956	12.0385	215.005	137.822	71.6678	1.68471	337.499	165.896	86.7973	3.94297	3.64435	6.43163	2.95222	4.0086	3.70471	7.75492	7.1171	6.18324	1.42476	8.40301	7.3828	6.4561
ENSG00000125430	HS3ST3B1	102	22	319	28	16	90	870	1432	208	38	1463	390	128	2.03714	0.764637	6.67744	0.493985	0.464481	3.63579	14.9035	27.3392	3.79697	0.780717	35.2536	8.98851	2.35832	1.60271	0.819371	2.94063	0.579166	0.550389	2.21281	3.99128	4.82473	2.26212	0.832459	5.18005	3.32027	1.74774
ENSG00000181143	MUC16	8	1448	6438	234	34	4366	88408	9264	2917	118	34972	37851	42	0.159776	50.327	134.763	4.12831	0.987022	176.376	1514.47	176.865	53.2488	2.42433	842.712	872.37	0.773824	0.213846	5.68165	7.08495	2.35848	0.990608	7.47067	10.5656	7.47464	5.76152	1.77582	9.72061	9.77045	0.826863
ENSG00000006534	ALDH3B1	56	404	1802	95	120	13561	9915	4785	4377	252	20242	11864	720	1.11843	14.0415	37.7202	1.67602	3.48361	547.832	169.849	91.3534	79.9007	5.17739	487.767	273.435	13.2656	1.083	3.91088	5.27502	1.42009	2.16466	9.10022	7.41658	6.52909	6.33808	2.627	8.933	8.10032	3.83446
ENSG00000167653	PSCA	18	213	10404	209	299	15979	115054	57691	4040	489	24539	12053	577	0.359495	7.40308	217.781	3.68725	8.67999	645.514	1970.93	1101.41	73.7488	10.0466	591.311	277.791	10.6309	0.443071	3.07092	7.77334	2.22874	3.27501	9.33654	10.9454	10.1065	6.22398	3.46553	9.21021	8.12304	3.53989
ENSG00000133321	RARRES3	102	89	176	16	142	399	2420	365	645	14	492	299	214	2.03714	3.0933	3.68411	0.282277	4.12227	16.1187	41.4558	6.96844	11.7743	0.287633	11.8556	6.89119	3.94282	1.60271	2.03327	2.22777	0.358708	2.35678	4.0975	5.40789	2.9943	3.67517	0.364721	3.68433	2.98024	2.30533
ENSG00000170477	KRT4	228	320	2398	76	64	27571	53232	25492	3980	190	2144	12214	1931	4.55361	11.122	50.1959	1.34082	1.85792	1113.8	911.891	486.684	72.6536	3.90359	51.6635	281.502	35.5775	2.47343	3.59955	5.67796	1.22701	1.51497	10.1226	9.8343	8.9298	6.20268	2.29384	5.71873	8.14212	5.19288
ENSG00000147576	ADHFE1	30	163	478	242	38	78	2404	355	287	237	468	355	605	0.599159	5.66526	10.0057	4.26944	1.10314	3.15102	41.1817	6.77753	5.23909	4.86921	11.2773	8.18185	11.1468	0.677313	2.73666	3.46018	2.39765	1.07255	2.05346	5.39855	2.95931	2.64134	2.55317	3.61792	3.19879	3.6025
ENSG00000273151	RP11-449P15.2	285	305	699	108	77	98	5066	1812	1306	626	1077	560	1105	5.69201	10.6006	14.6318	1.90537	2.23531	3.95897	86.7831	34.594	23.8406	12.8613	25.9522	12.9066	20.3589	2.74244	3.53613	3.96641	1.53872	1.69391	2.31004	6.45587	5.15356	4.63463	3.79299	4.75233	3.7977	4.41677
ENSG00000223745	RP4-717I23.3	322	915	922	315	204	492	10413	3585	1642	923	1487	931	1154	6.43097	31.8019	19.2997	5.55734	5.92213	19.8756	178.38	68.4435	29.9742	18.9632	35.8319	21.4572	21.2617	2.89355	5.03571	4.34339	2.71311	2.79122	4.38375	7.48687	6.11777	4.95299	4.31927	5.20288	4.48911	4.47649
ENSG00000262580	RP11-334C17.5	19	371	421	133	155	148	4657	2119	623	453	627	231	512	0.379467	12.8946	8.81255	2.34643	4.49966	5.97885	79.7767	40.4551	11.3727	9.30697	15.1087	5.32397	9.43328	0.464111	3.79645	3.29463	1.74262	2.45934	2.80299	6.33587	5.37348	3.62908	3.36555	4.00977	2.66083	3.38312
ENSG00000233695	GAS6-AS1	445	620	1794	44	161	136	7401	5829	26	503	710	1227	298	8.88753	21.5489	37.5528	0.776263	4.67384	5.49408	126.783	111.285	0.474621	10.3342	17.1087	28.2792	5.49047	3.30561	4.49498	5.26876	0.828845	2.50433	2.69912	6.99755	6.81102	0.560344	3.50262	4.17861	4.87181	2.69832
ENSG00000175544	CABP4	0	44	340	0	8	167	2087	1180	8	56	414	217	20	0	1.52927	7.11702	0	0.23224	6.7464	35.7513	22.5281	0.146037	1.15053	9.97606	5.0013	0.368488	0	1.33872	3.02095	0	0.301284	2.95353	5.19973	4.55631	0.196654	1.10469	3.45629	2.58528	0.452582
ENSG00000124593	PRICKLE4	532	228	1375	230	164	372	8143	3407	128	713	1058	718	502	10.6251	7.92442	28.7821	4.05774	4.76093	15.0279	139.494	65.0452	2.3366	14.6487	25.4944	16.5481	9.24904	3.53917	3.15776	4.89637	2.33849	2.5263	4.00252	7.13436	6.04538	1.73838	3.96797	4.72761	4.13324	3.35742
ENSG00000156042	TTC18	193	302	223	38	10	114	4521	1317	70	382	1267	636	1170	3.85459	10.4964	4.66793	0.670409	0.290301	4.60533	77.447	25.1437	1.27783	7.84827	30.5306	14.6582	21.5565	2.27935	3.52311	2.50282	0.740201	0.367707	2.4868	6.29365	4.70839	1.18766	3.14539	4.97868	3.96885	4.49547
ENSG00000249626	RP11-496H1.1	71	89	253	29	59	116	2055	489	169	89	479	411	206	1.41801	3.0933	5.2959	0.511628	1.71277	4.68613	35.2032	9.3358	3.08504	1.82852	11.5424	9.47251	3.79542	1.27382	2.03327	2.65441	0.596103	1.43977	2.50745	5.17804	3.36958	2.03035	1.50005	3.64874	3.38854	2.26166
ENSG00000231160	RP11-617D20.1	67	308	74	86	31	102	1617	704	294	121	216	45	46	1.33812	10.7049	1.549	1.51724	0.899932	4.12056	27.7	13.4405	5.36687	2.48597	5.2049	1.03714	0.847522	1.22535	3.54904	1.34993	1.33184	0.925948	2.3563	4.84298	3.85205	2.67058	1.80156	2.63341	1.02654	0.885591
ENSG00000196167	COLCA1	44	309	130	1154	0	80	11495	2724	76	2	929	833	18	0.878767	10.7397	2.72121	20.3593	0	3.23181	196.915	52.0056	1.38735	0.0410904	22.3859	19.1985	0.331639	0.909786	3.55332	1.89577	4.41679	0	2.08128	7.62874	5.72807	1.25541	0.0580953	4.54757	4.33618	0.413203
ENSG00000139946	PELI2	32	382	66	1676	0	263	3638	845	1341	10	848	562	82	0.639103	13.2769	1.38154	29.5686	0	10.6246	62.3207	16.1324	24.4795	0.205452	20.4341	12.9527	1.5108	0.712906	3.83561	1.25189	4.93398	0	3.53911	5.98461	4.09866	4.67127	0.269574	4.42183	3.80247	1.32815
ENSG00000021826	CPS1	300	954	24	52	0	286	738	580	0	12	78	660	943	5.99159	33.1574	0.502378	0.917401	0	11.5537	12.6423	11.0731	0	0.246542	1.87955	15.2113	17.3742	2.80562	5.09413	0.587248	0.939152	0	3.65004	3.77002	3.59373	0	0.317932	1.52584	4.01893	4.19961
ENSG00000104368	PLAT	1589	7102	89	27	30	400	715	511	4	45	2281	2717	35	31.7355	246.839	1.86299	0.476343	0.870902	16.1591	12.2483	9.75582	0.0730186	0.924534	54.9647	62.62	0.644853	5.03278	7.95326	1.51752	0.562028	0.903734	4.1009	3.72774	3.42705	0.101675	0.944509	5.80645	5.99141	0.717959
ENSG00000278530	NA	320	1195	162	0	0	74	516	73	0	0	202	256	174	6.39103	41.5337	3.39105	0	0	2.98942	8.83934	1.39369	0	0	4.86755	5.90015	3.20584	2.88578	5.41053	2.13457	0	0	1.99618	3.29856	1.25924	0	0	2.55276	2.78663	2.07239
ENSG00000187134	AKR1C1	296	2493	1603	219	62	236	610	737	162	158	7169	3191	840	5.9117	86.6473	33.5547	3.86367	1.79986	9.53384	10.4496	14.0705	2.95726	3.24614	172.75	73.5445	15.4765	2.78904	6.45364	5.11081	2.28205	1.48536	3.39696	3.51723	3.91366	1.9845	2.08615	7.44087	6.22003	4.04234
ENSG00000198838	RYR3	59	694	113	40	18	82	379	237	53	186	502	251	193	1.17835	24.1208	2.36536	0.705693	0.522541	3.31261	6.49246	4.52471	0.967497	3.82141	12.0966	5.78491	3.55591	1.12323	4.65081	1.75076	0.770358	0.606481	2.10856	2.90544	2.4659	0.976361	2.26945	3.71112	2.76233	2.18774
ENSG00000101194	SLC17A9	12	20	2382	369	2	128	14	1920	2	0	317	61	2	0.239664	0.695124	49.861	6.51002	0.0580601	5.1709	0.239827	36.6559	0.0365093	0	7.63868	1.4059	0.0368488	0.309949	0.761391	5.66849	2.90882	0.0814216	2.62548	0.310139	5.2348	0.0517331	0	3.11081	1.26657	0.0522055
ENSG00000103187	COTL1	1490	658	15723	2012	186	384	2968	2719	724	622	1047	3406	1210	29.7582	22.8696	329.12	35.4964	5.39959	15.5127	50.8433	51.9101	13.2164	12.7791	25.2293	78.4997	22.2935	4.9429	4.5771	8.36685	5.18968	2.67798	4.0455	5.69609	5.72547	3.82948	3.78441	4.71311	6.31288	4.54186
ENSG00000136010	ALDH1L2	374	155	5080	354	22	134	6076	6287	13	88	802	2414	576	7.46952	5.38721	106.337	6.24539	0.638661	5.41328	104.085	120.029	0.237311	1.80798	19.3256	55.6366	10.6124	3.08228	2.67519	6.746	2.85706	0.712518	2.68106	6.71541	6.91921	0.307208	1.48953	4.34523	5.82366	3.5376
ENSG00000228649	AC005682.5	143	110	1806	246	24	141	607	650	8	24	502	602	82	2.85599	3.82318	37.8039	4.34001	0.696721	5.69607	10.3982	12.4096	0.146037	0.493085	12.0966	13.8746	1.5108	1.9471	2.26999	5.27813	2.41684	0.76275	2.74331	3.51074	3.74519	0.196654	0.578296	3.71112	3.89478	1.32815
ENSG00000039139	DNAH5	196	66	600	278	24	76	284	1383	0	128	187	291	32	3.91451	2.29391	12.5595	4.90457	0.696721	3.07022	4.86506	26.4037	0	2.62979	4.5061	6.70681	0.58958	2.29705	1.7198	3.76123	2.56183	0.76275	2.02511	2.55215	4.7763	0	1.85988	2.46103	2.94613	0.668646
ENSG00000171004	HS6ST2	256	56	5810	574	146	405	4672	4671	168	210	990	1875	14	5.11282	1.94635	121.617	10.1267	4.23839	16.361	80.0337	89.177	3.06678	4.31449	23.8558	43.214	0.257941	2.61184	1.55893	6.93802	3.47595	2.38912	4.11778	6.34045	6.49469	2.02389	2.40993	4.63551	5.46643	0.331065
ENSG00000232445	RP11-132A1.4	60	17	1667	60	491	54	540	1797	91	470	266	585	130	1.19832	0.590856	34.8943	1.05854	14.2538	2.18147	9.25047	34.3076	1.66117	9.65624	6.40974	13.4828	2.39517	1.1364	0.669803	5.16568	1.04162	3.93109	1.66969	3.35762	5.14191	1.41206	3.41363	2.88942	3.85627	1.76348
ENSG00000187122	SLIT1	28	6	1870	42	2	10	260	994	10	50	48	90	85	0.559215	0.208537	39.1436	0.740978	0.0580601	0.403976	4.45393	18.9771	0.182547	1.02726	1.15665	2.07427	1.56607	0.64082	0.273262	5.3271	0.799898	0.0814216	0.489519	2.4473	4.32027	0.241897	1.01953	1.10879	1.62024	1.35956
ENSG00000100867	DHRS2	54	8	10281	10	100	26	1039	8854	18	24	12	1367	665	1.07849	0.27805	215.206	0.176423	2.90301	1.05034	17.7986	169.037	0.328584	0.493085	0.289161	31.5059	12.2522	1.05553	0.353944	7.75626	0.234407	1.96459	1.03586	4.23255	7.40971	0.409889	0.578296	0.366433	5.02263	3.72816
ENSG00000167676	PLIN4	18	20	3749	24	75	68	2380	4501	78	195	410	1544	1188	0.359495	0.695124	78.4756	0.423416	2.17725	2.74704	40.7706	85.9314	1.42386	4.00631	9.87968	35.5853	21.8882	0.443071	0.761391	6.31244	0.509357	1.66778	1.90575	5.38442	6.44181	1.27731	2.32375	3.44356	5.19319	4.51653
ENSG00000164647	STEAP1	14	30	1483	194	198	67	1938	5746	424	44	185	623	682	0.279608	1.04269	31.0428	3.42261	5.74795	2.70664	33.1989	109.7	7.73998	0.903989	4.4579	14.3586	12.5654	0.355701	1.03047	5.00193	2.1449	2.75445	1.89011	5.09588	6.79052	3.12763	0.929025	2.44835	3.94097	3.76186
ENSG00000114251	WNT5A	42	70	371	621	101	170	1053	10420	310	637	1049	614	463	0.838823	2.43294	7.76593	10.9559	2.93204	6.8676	18.0384	198.935	5.65895	13.0873	25.2775	14.1511	8.53049	0.878782	1.77944	3.13191	3.57965	1.97528	2.97592	4.25084	7.64339	2.73529	3.81632	4.71576	3.92135	3.25255
ENSG00000101210	EEF1A2	0	0	44565	16	28	1014	36492	28631	98	9580	4825	1805	299	0	0	932.853	0.282277	0.812842	40.9632	625.126	546.612	1.78896	196.823	116.267	41.6007	5.50889	0	0	9.86705	0.358708	0.858253	5.39105	9.29031	9.09701	1.47973	7.62807	6.87365	5.4128	2.70241
ENSG00000226887	ERVMER34-1	55	35	2080	247	42	50	1052	3368	95	769	382	575	289	1.09846	1.21647	43.5394	4.35766	1.21926	2.01988	18.0213	64.3006	1.73419	15.7993	9.20497	13.2523	5.32465	1.06933	1.14826	5.47701	2.4216	1.15008	1.59449	4.24954	6.02902	1.45112	4.07033	3.3512	3.83312	2.66098
ENSG00000162194	C11orf48	99	51	298	107	105	45	1805	1917	60	221	213	323	131	1.97722	1.77257	6.23786	1.88773	3.04816	1.81789	30.9205	36.5986	1.09528	4.54049	5.13261	7.44433	2.41359	1.57397	1.47122	2.85556	1.52994	2.01727	1.49462	4.99641	5.23261	1.06714	2.47001	2.6165	3.07798	1.77129
ENSG00000183773	AIFM3	4	66	254	221	64	76	1362	930	38	174	326	270	119	0.0798879	2.29391	5.31683	3.89896	1.85792	3.07022	23.3317	17.7552	0.693677	3.57486	7.85555	6.22282	2.1925	0.110882	1.7198	2.6592	2.29247	1.51497	2.02511	4.60477	4.22922	0.760159	2.19373	3.14658	2.85256	1.67469
ENSG00000173727	AP000769.1	98	62	1064	350	28	184	2380	1779	145	22	637	250	103	1.95725	2.15489	22.2721	6.17482	0.812842	7.43316	40.7706	33.964	2.64693	0.451994	15.3496	5.76187	1.89771	1.56426	1.65759	4.54053	2.84294	0.858253	3.07607	5.38442	5.1278	1.86668	0.538036	4.03119	2.75742	1.53491
ENSG00000105376	ICAM5	28	101	457	14	3	22	1438	1495	101	10	411	240	40	0.559215	3.51038	9.56611	0.246993	0.0870902	0.888748	24.6337	28.542	1.84372	0.205452	9.90377	5.53139	0.736975	0.64082	2.17325	3.40137	0.318453	0.120472	0.91743	4.67997	4.88469	1.50778	0.269574	3.44676	2.70739	0.796577
ENSG00000223812	RP11-197K6.1	0	0	1437	0	0	108	1705	153	0	0	34	197	0	0	0	30.0799	0	0	4.36294	29.2075	2.92102	0	0	0.81929	4.54035	0	0	0	4.95791	0	0	2.42303	4.91683	1.97123	0	0	0.863376	2.46998	0
ENSG00000248144	ADH1C	0	12	3285	0	0	365	1399	1074	0	0	240	178	72	0	0.417075	68.763	0	0	14.7451	23.9656	20.5044	0	0	5.78323	4.10245	1.32656	0	0.502916	6.12439	0	0	3.97683	4.64187	4.42656	0	0	2.76197	2.35119	1.2182
ENSG00000074706	IPCEF1	10	32	543	77	40	232	1303	487	0	34	129	341	105	0.19972	1.1122	11.3663	1.35846	1.1612	9.37225	22.321	9.29762	0	0.698537	3.10848	7.85919	1.93456	0.262697	1.07875	3.62834	1.23784	1.11183	3.37466	4.54356	3.36424	0	0.764292	2.03861	3.14717	1.55314
ENSG00000197142	ACSL5	13	147	9018	0	14	193	12539	9734	14	17	500	408	590	0.259636	5.10916	188.769	0	0.406421	7.79674	214.799	185.838	0.255565	0.349268	12.0484	9.40337	10.8704	0.333006	2.61098	7.5681	0	0.492028	3.13697	7.75355	7.54564	0.328337	0.432177	3.7058	3.37898	3.56929
ENSG00000122035	RASL11A	16	16	646	16	12	56	6054	1243	28	22	203	158	297	0.319551	0.5561	13.5223	0.282277	0.348361	2.26227	103.708	23.7309	0.511131	0.451994	4.89165	3.6415	5.47204	0.400048	0.637934	3.8602	0.358708	0.431207	1.70588	6.71023	4.62824	0.595628	0.538036	2.55867	2.21459	2.69422
ENSG00000214456	PLIN5	20	4	1945	0	2	38	1444	2690	86	6	185	188	35	0.399439	0.139025	40.7136	0	0.0580601	1.53511	24.7364	51.3565	1.5699	0.123271	4.4579	4.33292	0.644853	0.484849	0.187799	5.38244	0	0.0814216	1.34205	4.68574	5.7103	1.36171	0.167706	2.44835	2.41493	0.717959
ENSG00000186212	SOWAHB	410	62	2955	190	292	429	4244	3069	219	220	723	522	361	8.18851	2.15489	61.8553	3.35204	8.47678	17.3306	72.7018	58.5922	3.99777	4.51994	17.422	12.0308	6.6512	3.19983	1.65759	5.97396	2.12169	3.2444	4.19618	6.20363	5.89705	2.32128	2.46465	4.20336	3.70385	2.93569
ENSG00000166823	MESP1	106	24	2623	403	0	360	1945	994	122	18	28	42	474	2.11703	0.834149	54.9057	7.10986	0	14.5431	33.3188	18.9771	2.22707	0.369814	0.67471	0.967994	8.73316	1.64017	0.875111	5.80492	3.01968	0	3.95821	5.10093	4.32027	1.69022	0.45398	0.743911	0.976726	3.28291
ENSG00000243244	STON1	74	70	1311	591	34	84	1636	517	32	48	156	30	252	1.47793	2.43294	27.4424	10.4266	0.987022	3.3934	28.0255	9.87037	0.584149	0.986169	3.7591	0.691424	4.64294	1.30913	1.77944	4.82997	3.51433	0.990608	2.13534	4.85925	3.44233	0.663708	0.989989	2.25069	0.758238	2.49645
ENSG00000163959	SLC51A	87	74	1401	145	61	81	824	459	75	86	73	79	203	1.73756	2.57196	29.3263	2.55814	1.77083	3.27221	14.1155	8.76305	1.3691	1.76689	1.75906	1.82075	3.74015	1.45289	1.83672	4.9225	1.83112	1.47032	2.09498	3.91796	3.28733	1.24434	1.46826	1.46418	1.49608	2.24493
ENSG00000164920	OSR2	1286	184	3341	2277	10	190	4656	3872	177	119	397	317	428	25.6839	6.39515	69.9352	40.1716	0.290301	7.67555	79.7596	73.9228	3.23108	2.44488	9.56642	7.30605	7.88564	4.7379	2.88658	6.14843	5.36358	0.367707	3.11696	6.33556	6.22733	2.08102	1.78445	3.40141	3.05416	3.15147
ENSG00000259820	AC083843.1	512	192	4049	1154	116	98	6570	4303	252	150	468	584	292	10.2256	6.6732	84.7554	20.3593	3.36749	3.95897	112.547	82.1513	4.60017	3.08178	11.2773	13.4597	5.37992	3.48873	2.93983	6.42215	4.41679	2.1268	2.31004	6.82715	6.37767	2.48547	2.0292	3.61792	3.85397	2.67354
ENSG00000118777	ABCG2	2	18	430	290	0	0	1526	2013	0	0	0	8	4	0.0399439	0.625612	9.00094	5.11628	0	0	26.1411	38.4314	0	0	0	0.18438	0.0736975	0.0565058	0.700983	3.32206	2.61265	0	0	4.76241	5.30127	0	0	0	0.244132	0.102588
ENSG00000160963	COL26A1	42	4	5904	1110	0	2	6957	3933	0	22	0	2	27	0.838823	0.139025	123.585	19.583	0	0.0807953	119.177	75.0874	0	0.451994	0	0.0460949	0.497458	0.878782	0.187799	6.96099	4.36338	0	0.112093	6.90902	6.24958	0	0.538036	0	0.0650138	0.582516
ENSG00000043591	ADRB1	0	6	1030	160	0	58	824	2457	274	14	8	20	32	0	0.208537	21.5604	2.82277	0	2.34306	14.1155	46.9081	5.00178	0.287633	0.192774	0.460949	0.58958	0	0.273262	4.49572	1.93462	0	1.74117	3.91796	5.5822	2.58539	0.364721	0.254321	0.546906	0.668646
ENSG00000147586	MRPS28	150	54	3510	385	73	118	3851	4606	247	109	158	219	191	2.9958	1.87684	73.4728	6.7923	2.11919	4.76692	65.9695	87.936	4.5089	2.23943	3.80729	5.0474	3.51906	1.99848	1.52448	6.21864	2.96205	1.64117	2.5278	6.06543	6.4747	2.46176	1.69574	2.26522	2.59631	2.17602
ENSG00000070756	PABPC1	42259	19445	520402	77465	44087	35617	611569	542039	187683	50471	49972	74117	51404	843.995	675.835	10893.3	1366.66	1279.85	1438.84	10476.5	10348.4	3426.09	1036.94	1204.16	1708.21	947.087	9.7228	9.40266	13.4113	10.4175	10.3229	10.4917	13.355	13.3373	11.7428	10.0195	10.235	10.7391	9.88888
ENSG00000178773	CPNE7	10	44	3976	0	14	165	37287	22810	47	573	99	186	187	0.19972	1.52927	83.2273	0	0.406421	6.66561	638.745	435.48	0.857969	11.7724	2.38558	4.28683	3.44536	0.262697	1.33872	6.39622	0	0.492028	2.9384	9.32135	8.76977	0.893727	3.67496	1.7594	2.4024	2.1523
ENSG00000152926	ZNF117	1720	1855	14604	1517	1085	942	23806	49850	1420	5774	1543	1157	3117	34.3518	64.4728	305.697	26.7634	31.4976	38.0546	407.809	951.717	25.9216	118.628	37.1813	26.6659	57.4288	5.14371	6.03282	8.26067	4.79511	5.02226	5.28742	8.67528	9.8959	4.75069	6.90241	5.2548	4.79004	5.86861
ENSG00000213462	ERV3-1	1742	836	30036	1434	1485	1587	27548	45439	1405	7290	1891	1447	2779	34.7912	29.0562	628.726	25.2991	43.1096	64.111	471.911	867.504	25.6478	149.774	45.567	33.3497	51.2014	5.16153	4.90959	9.29858	4.71694	5.46302	6.02483	8.88542	9.76239	4.73594	7.23625	5.54124	5.10223	5.70602
ENSG00000169248	CXCL11	20	26	8703	0	42	0	11816	14218	0	6	18	34	14	0.399439	0.903662	182.175	0	1.21926	0	202.414	271.445	0	0.123271	0.433742	0.783614	0.257941	0.484849	0.928777	7.51708	0	1.15008	0	7.66827	8.08982	0	0.167706	0.519785	0.834803	0.331065
ENSG00000236081	AC074389.9	0	8	1103	0	14	0	1516	1349	0	0	0	20	0	0	0.27805	23.0885	0	0.406421	0	25.9698	25.7546	0	0	0	0.460949	0	0	0.353944	4.59027	0	0.492028	0	4.75327	4.74171	0	0	0	0.546906	0
ENSG00000185303	SFTPA2	0	8	3054	0	6	4	9974	18407	2	10	0	4	2	0	0.27805	63.9276	0	0.17418	0.161591	170.86	351.419	0.0365093	0.205452	0	0.0921899	0.0368488	0	0.353944	6.02076	0	0.231654	0.216102	7.42509	8.46115	0.0517331	0.269574	0	0.127224	0.0522055
ENSG00000103740	ACSBG1	2	10	4916	51	15	0	14865	13344	8	4	29	44	57	0.0399439	0.347562	102.904	0.899759	0.435451	0	254.645	254.759	0.146037	0.0821808	0.698806	1.01409	1.05019	0.0565058	0.430352	6.6991	0.925816	0.521504	0	7.998	7.99864	0.196654	0.113942	0.764522	1.01013	1.03576
ENSG00000263429	LINC00675	0	0	3895	0	10	0	4583	5072	0	109	0	3	74	0	0	81.5318	0	0.290301	0	78.5091	96.8327	0	2.23943	0	0.0691424	1.3634	0	0	6.36688	0	0.367707	0	6.31305	6.61224	0	1.69574	0	0.096454	1.24087
ENSG00000242173	ARHGDIG	8	0	1719	4	0	0	1143	1232	4	22	4	8	16	0.159776	0	35.9828	0.0705693	0	0	19.5802	23.5209	0.0730186	0.451994	0.0963871	0.18438	0.29479	0.213846	0	5.20878	0.0983782	0	0	4.36318	4.61594	0.101675	0.538036	0.132757	0.244132	0.372718
ENSG00000243766	HOTTIP	0	0	3749	18	29	2	1900	2922	2	29	0	0	24	0	0	78.4756	0.317562	0.841872	0.0807953	32.5479	55.7857	0.0365093	0.595811	0	0	0.442185	0	0	6.31244	0.397871	0.881173	0.112093	5.06815	5.82746	0.0517331	0.67429	0	0	0.528256
ENSG00000185615	PDIA2	32	0	888	6	0	78	1682	1175	0	24	4	16	16	0.639103	0	18.588	0.105854	0	3.15102	28.8135	22.4327	0	0.493085	0.0963871	0.368759	0.29479	0.712906	0	4.2919	0.145161	0	2.05346	4.89789	4.55045	0	0.578296	0.132757	0.452869	0.372718
ENSG00000105464	GRIN2D	306	40	2488	78	118	76	3726	2731	106	346	70	89	61	6.11142	1.39025	52.0799	1.3761	3.42555	3.07022	63.8282	52.1392	1.93499	7.10864	1.68677	2.05122	1.12389	2.83014	1.25716	5.73009	1.2486	2.14586	2.02511	6.01855	5.73171	1.55336	3.01946	1.42588	1.60939	1.08671
ENSG00000186417	GLDN	138	16	740	542	310	236	9522	6802	156	74	290	110	230	2.75613	0.5561	15.49	9.56214	8.99932	9.53384	163.117	129.861	2.84773	1.52034	6.98806	2.53522	4.23761	1.90925	0.637934	4.04352	3.40083	3.32183	3.39696	7.35858	7.03189	1.94401	1.33362	2.99785	1.8218	2.38891
ENSG00000271270	TMCC1-AS1	0	45	453	234	43	74	2993	889	42	133	65	72	68	0	1.56403	9.48239	4.12831	1.24829	2.98942	51.2716	16.9725	0.766696	2.73251	1.56629	1.65942	1.25286	0	1.35841	3.3899	2.35848	1.16883	1.99618	5.70795	4.16772	0.821054	1.90015	1.35968	1.41111	1.17176
ENSG00000088340	FER1L4	163	130	13282	554	650	217	94935	39753	1446	984	340	217	547	3.25543	4.51831	278.024	9.77385	18.8695	8.76629	1626.28	758.949	26.3962	20.2165	8.1929	5.0013	10.0781	2.08931	2.46423	8.12425	3.42946	4.31249	3.28781	10.6682	9.56976	4.77591	4.40711	3.20052	2.58528	3.46964
ENSG00000100373	UPK3A	0	0	493	0	74	30	2762	1601	13	106	0	2	4	0	0	10.3197	0	2.14822	1.21193	47.3144	30.5657	0.237311	2.17779	0	0.0460949	0.0736975	0	0	3.50076	0	1.65454	1.14531	5.59438	4.98029	0.307208	1.66802	0	0.0650138	0.102588
ENSG00000172482	AGXT	0	2	178	2	6	0	21623	1263	10	6	0	0	4	0	0.0695124	3.72597	0.0352847	0.17418	0	370.413	24.1127	0.182547	0.123271	0	0	0.0736975	0	0.0969533	2.24061	0.0500275	0.231654	0	8.53688	4.65035	0.241897	0.167706	0	0	0.102588
ENSG00000120068	HOXB8	0	2	182	54	102	0	4109	642	24	92	0	0	3	0	0.0695124	3.8097	0.952686	2.96107	0	70.3892	12.2568	0.438112	1.89016	0	0	0.0552731	0	0.0969533	2.26595	0.96546	1.98589	0	6.15763	3.72866	0.524176	1.53115	0	0	0.0776165
ENSG00000170689	HOXB9	0	0	210	100	62	0	8828	978	69	20	0	0	9	0	0	4.39581	1.76423	1.79986	0	151.228	18.6716	1.25957	0.410904	0	0	0.165819	0	0	2.43184	1.46688	1.48536	0	7.25009	4.29804	1.17605	0.49662	0	0	0.221344
ENSG00000123191	ATP7B	723	382	1154	728	162	348	6050	6002	960	384	628	706	449	14.4397	13.2769	24.156	12.8436	4.70287	14.0584	103.639	114.588	17.5245	7.88936	15.1328	16.2715	8.27255	3.94858	3.83561	4.65283	3.79115	2.51169	3.91249	6.70928	6.85285	4.21136	3.15208	4.01192	4.11032	3.21297
ENSG00000161912	ADCY10P1	449	158	1085	376	87	121	2748	4745	186	317	347	331	328	8.96741	5.49148	22.7117	6.63352	2.52562	4.88811	47.0746	90.5897	3.39537	6.51283	8.36158	7.62871	6.0432	3.31722	2.69855	4.56753	2.93235	1.81788	2.55781	5.5872	6.51711	2.13598	2.90936	3.22675	3.10915	2.81623
ENSG00000253123	RP11-527N22.1	0	0	231	0	8	0	1341	4452	18	0	0	2	4	0	0	4.83539	0	0.23224	0	22.972	84.9959	0.328584	0	0	0.0460949	0.0736975	0	0	2.54483	0	0.301284	0	4.58328	6.4262	0.409889	0	0	0.0650138	0.102588
ENSG00000211452	DIO1	2	2	764	0	2	2	9886	4680	4	34	14	20	323	0.0399439	0.0695124	15.9924	0	0.0580601	0.0807953	169.352	89.3488	0.0730186	0.698537	0.337355	0.460949	5.95108	0.0565058	0.0969533	4.08681	0	0.0814216	0.112093	7.41238	6.49743	0.101675	0.764292	0.419382	0.546906	2.79724
ENSG00000124215	CDH26	10	73	1324	133	20	14	9561	3802	102	157	44	57	158	0.19972	2.5372	27.7145	2.34643	0.580601	0.565567	163.785	72.5863	1.86198	3.2256	1.06026	1.31371	2.91105	0.262697	1.82261	4.84371	1.74262	0.660473	0.646685	7.36444	6.20137	1.51701	2.07915	1.04283	1.21021	1.96756
ENSG00000149927	DOC2A	261	147	740	4	14	8	5849	4106	33	199	161	47	60	5.21268	5.10916	15.49	0.0705693	0.406421	0.323181	100.196	78.3902	0.602404	4.08849	3.87958	1.08323	1.10546	2.63522	2.61098	4.04352	0.0983782	0.492028	0.40401	6.66101	6.31089	0.680238	2.34724	2.28676	1.05882	1.07414
ENSG00000213865	C8orf44	283	238	628	281	68	53	3568	1608	161	149	247	116	221	5.65207	8.27198	13.1456	4.9575	1.97404	2.14107	61.1216	30.6993	2.939	3.06123	5.9519	2.67351	4.07179	2.7338	3.21288	3.82228	2.57471	1.57243	1.65126	5.95702	4.98638	1.97783	2.02192	2.79741	1.87716	2.34249
ENSG00000169994	MYO7B	245	30	772	64	16	0	6786	1503	22	118	4	0	0	4.89313	1.04269	16.1598	1.12911	0.464481	0	116.248	28.6947	0.401603	2.42433	0.0963871	0	0	2.55903	1.03047	4.10096	1.09025	0.550389	0	6.87341	4.89213	0.487077	1.77582	0.132757	0	0
ENSG00000169026	MFSD7	78	199	1769	32	35	35	6173	2470	128	197	30	40	60	1.55781	6.91649	37.0294	0.564555	1.01605	1.41392	105.747	47.1563	2.3366	4.0474	0.722903	0.921899	1.10546	1.35491	2.98486	5.24905	0.645752	1.01153	1.27138	6.73805	5.58965	1.73838	2.33554	0.784842	0.942532	1.07414
ENSG00000146070	PLA2G7	44	76	646	22	2	42	8094	4788	0	100	8	4	0	0.878767	2.64147	13.5223	0.388131	0.0580601	1.6967	138.654	91.4107	0	2.05452	0.192774	0.0921899	0	0.909786	1.86452	3.8602	0.473144	0.0814216	1.4312	7.12572	6.52999	0	1.61095	0.254321	0.127224	0
ENSG00000138028	CGREF1	600	192	1942	323	343	360	2059	5610	6	1921	460	661	545	11.9832	6.6732	40.6508	5.69847	9.95731	14.5431	35.2717	107.104	0.109528	39.4673	11.0845	15.2344	10.0413	3.69857	2.93983	5.38027	2.74383	3.45382	3.95821	5.18077	6.75628	0.149946	5.33869	3.59509	4.02098	3.46484
ENSG00000138758	2022-09-11	4558	1265	11321	2752	2995	976	15424	27784	546	1100	2880	3157	4976	91.0322	43.9666	236.976	48.5517	86.945	39.4281	264.221	530.442	9.96705	22.5997	69.3987	72.7609	91.6797	6.52407	5.49078	7.89467	5.63086	6.45853	5.33729	8.05105	9.05377	3.4551	4.5607	6.13748	6.20478	6.53418
ENSG00000127585	FBXL16	460	48	3361	12	10	70	2636	1117	137	746	122	123	1166	9.1871	1.6683	70.3539	0.211708	0.290301	2.82783	45.156	21.3253	2.50089	15.3267	2.93981	2.83484	21.4828	3.34867	1.41592	6.15692	0.277042	0.367707	1.93653	5.52845	4.48061	1.80772	4.02916	1.97812	1.93917	4.49075
ENSG00000162004	CCDC78	464	90	7949	18	95	164	6508	10897	508	696	294	262	268	9.26699	3.12806	166.392	0.317562	2.75786	6.62521	111.485	208.041	9.27337	14.2995	7.08445	6.03844	4.93773	3.35994	2.04546	7.38708	0.397871	1.90991	2.93078	6.81359	7.70764	3.36084	3.93541	3.01515	2.81526	2.56991
ENSG00000103253	HAGHL	817	172	5015	18	202	932	3825	5565	798	542	733	631	525	16.3171	5.97807	104.976	0.317562	5.86407	37.6506	65.5241	106.245	14.5672	11.1355	17.6629	14.543	9.6728	4.11413	2.80283	6.72759	0.397871	2.77906	5.27242	6.05581	6.74476	3.96044	3.60116	4.2221	3.95819	3.41587
ENSG00000136231	IGF2BP3	0	6	2073	0	0	0	2287	118	0	0	77	290	536	0	0.208537	43.3929	0	0	0	39.1774	2.25281	0	0	1.85545	6.68377	9.87547	0	0.273262	5.47226	0	0	0	5.32831	1.70169	0	0	1.51372	2.94181	3.44301
ENSG00000074410	CA12	22	56	8938	1211	4	1254	14229	9943	16	162	3265	5078	22543	0.439383	1.94635	187.094	21.3649	0.11612	50.6586	243.75	189.828	0.292075	3.32832	78.676	117.035	415.341	0.525451	1.55893	7.55531	4.48316	0.158492	5.69094	7.93516	7.57613	0.369689	2.11381	6.31607	6.88307	8.70162
ENSG00000151090	THRB	52	40	3632	1745	112	224	3934	4371	166	442	224	659	2351	1.03854	1.39025	76.0265	30.7859	3.25137	9.04907	67.3914	83.4495	3.03027	9.08098	5.39768	15.1883	43.3157	1.02754	1.25716	6.26728	4.99031	2.08793	3.32899	6.09574	6.40002	2.01088	3.33356	2.67755	4.01688	5.46975
ENSG00000182379	NXPH4	476	430	7740	666	26	940	1831	1974	26	1365	446	276	4855	9.50666	14.9452	162.017	11.7498	0.754782	37.9738	31.3659	37.6869	0.474621	28.0442	10.7472	6.3611	89.4504	3.39323	3.99505	7.34888	3.6724	0.811291	5.28443	5.0164	5.27377	0.560344	4.86018	3.55424	2.87992	6.49905
ENSG00000004660	CAMKK1	352	124	3602	494	38	482	4152	3183	52	405	426	384	5710	7.03013	4.30977	75.3986	8.71531	1.10314	19.4717	71.1258	60.7686	0.949242	8.3208	10.2652	8.85023	105.203	3.00542	2.40865	6.25547	3.28026	1.07255	4.35556	6.17244	5.9488	0.962914	3.22045	3.4938	3.30016	6.73068
ENSG00000146411	SLC2A12	392	140	8201	26	78	284	10132	1096	8	8	157	82	278	7.82901	4.86587	171.667	0.458701	2.26434	11.4729	173.566	20.9244	0.146037	0.164362	3.78319	1.88989	5.12198	3.14225	2.55235	7.43185	0.544684	1.70679	3.64073	7.44763	4.45447	0.196654	0.219539	2.25797	1.53102	2.614
ENSG00000120915	EPHX2	741	319	3299	270	168	643	6999	2238	194	570	729	500	765	14.7992	11.0872	69.056	4.76343	4.87705	25.9757	119.896	42.7271	3.5414	11.7108	17.5665	11.5237	14.0947	3.98178	3.59541	6.13044	2.52693	2.55509	4.75359	6.91763	5.45045	2.18314	3.66798	4.21463	3.64659	3.91597
ENSG00000178935	ZNF552	807	292	1624	588	350	528	9911	3845	173	366	595	946	2402	16.1174	10.1488	33.9942	10.3737	10.1605	21.33	169.78	73.4073	3.15806	7.51954	14.3376	21.8029	44.2554	4.09739	3.47882	5.12905	3.50763	3.48033	4.48091	7.416	6.21737	2.05591	3.09078	3.939	4.51115	5.50002
ENSG00000152270	PDE3B	502	30	1392	28	18	184	2562	1632	29	213	271	294	1106	10.0259	1.04269	29.1379	0.493985	0.522541	7.43316	43.8883	31.1575	0.529385	4.37613	6.53023	6.77596	20.3774	3.46283	1.03047	4.91351	0.579166	0.606481	3.07607	5.48827	5.00708	0.612952	2.42657	2.91269	2.95902	4.41801
ENSG00000206077	ZDHHC11B	204	9	684	17	67	163	940	1182	16	63	105	75	457	4.07428	0.312806	14.3178	0.29992	1.94501	6.58481	16.1027	22.5663	0.292075	1.29435	2.53016	1.72856	8.41994	2.3432	0.392654	3.93713	0.378422	1.55827	2.92311	4.09615	4.55865	0.369689	1.19808	1.81973	1.44814	3.23572
ENSG00000233098	RP11-344E13.3	3916	959	106	16	27	26	262	2397	8	33	23	60	4	78.2102	33.3312	2.21884	0.282277	0.783812	1.05034	4.48819	45.7626	0.146037	0.677992	0.554226	1.38285	0.0736975	6.30761	5.10145	1.68654	0.358708	0.834963	1.03586	2.45633	5.54728	0.196654	0.746735	0.636196	1.25269	0.102588
ENSG00000108947	EFNB3	2526	1048	236	20	6	6	710	1945	10	84	12	14	758	50.4492	36.4245	4.94005	0.352847	0.17418	0.242386	12.1627	37.1332	0.182547	1.7258	0.289161	0.322665	13.9657	5.68508	5.22591	2.57048	0.435998	0.231654	0.313113	3.71838	5.25298	0.241897	1.44668	0.366433	0.403447	3.90359
ENSG00000180178	FAR2P1	4883	5365	420	44	58	188	3060	1622	0	3	78	154	487	97.5231	186.467	8.79162	0.776263	1.68374	7.59476	52.4193	30.9666	0	0.0616356	1.87955	3.54931	8.97267	6.62239	7.55049	3.29155	0.828845	1.42425	3.10346	5.73929	4.99849	0	0.0862886	1.52584	2.18565	3.31798
ENSG00000276482	NA	1863	173	772	317	8	9	559	655	136	168	19	10	405	37.2078	6.01283	16.1598	5.59262	0.23224	0.363579	9.57595	12.505	2.48263	3.45159	0.457839	0.230475	7.46187	5.25579	2.81	4.10096	2.72085	0.301284	0.447398	3.40271	3.75542	1.80018	2.15432	0.543831	0.299215	3.08098
ENSG00000188763	FZD9	1678	194	690	224	16	14	164	518	72	202	36	50	52	33.513	6.74271	14.4434	3.95188	0.464481	0.565567	2.8094	9.88946	1.31434	4.15013	0.867484	1.15237	0.958068	5.10907	2.95284	3.94892	2.30798	0.550389	0.646685	1.92956	3.44486	1.2106	2.36461	0.901096	1.10593	0.969431
ENSG00000137877	SPTBN5	18343	766	2203	689	106	553	6330	3666	359	468	331	322	497	366.346	26.6233	46.1141	12.1556	3.07719	22.3399	108.436	69.9899	6.55342	9.61515	7.97603	7.42128	9.15692	8.52099	4.78781	5.55809	3.7176	2.02757	4.54473	6.77394	6.14954	2.91713	3.40805	3.16608	3.07404	3.34439
ENSG00000056736	IL17RB	8085	1850	1022	1500	54	145	4197	7543	724	624	406	210	799	161.473	64.299	21.3929	26.4635	1.56762	5.85766	71.8967	144.008	13.2164	12.8202	9.78329	4.83997	14.7211	7.34406	6.02899	4.48497	4.77944	1.36043	2.77772	6.18778	7.17999	3.82948	3.78871	3.43073	2.54596	3.97463
ENSG00000134202	GSTM3	474	616	4204	718	0	44	369	2131	0	0	415	140	2061	9.46671	21.4098	87.9999	12.6672	0	1.7775	6.32115	40.6842	0	0	10.0002	3.22665	37.9727	3.38774	4.48606	6.47573	3.77265	0	1.47378	2.87207	5.38143	0	0	3.45945	2.07951	5.28439
ENSG00000131398	KCNC3	416	1988	760	1795	0	94	266	4085	0	0	259	114	1425	8.30834	69.0954	15.9086	31.668	0	3.79738	4.55671	77.9893	0	0	6.24106	2.62741	26.2547	3.21852	6.13125	4.07969	5.02981	0	2.26225	2.47423	6.30358	0	0	2.8562	1.85894	4.76844
ENSG00000133256	PDE6B	755	310	2445	288	0	18	437	953	0	2	6	2	588	15.0788	10.7744	51.1798	5.08099	0	0.727157	7.48603	18.1943	0	0.0410904	0.144581	0.0460949	10.8335	4.00709	3.55759	5.70542	2.60431	0	0.7884	3.08509	4.26261	0	0.0580953	0.194819	0.0650138	3.56481
ENSG00000144355	DLX1	184	405	1961	433	2	0	22	4974	8	46	0	0	438	3.67484	14.0763	41.0485	7.63913	0.0580601	0	0.376871	94.9617	0.146037	0.945079	0	0	8.06988	2.22492	3.91421	5.39398	3.11089	0.0814216	0	0.461393	6.58439	0.196654	0.959829	0	0	3.18108
ENSG00000115844	DLX2	198	320	1504	802	2	0	22	2679	14	8	6	0	294	3.95445	11.122	31.4824	14.1492	0.0580601	0	0.376871	51.1465	0.255565	0.164362	0.144581	0	5.41677	2.30872	3.59955	5.02158	3.92117	0.0814216	0	0.461393	5.7045	0.328337	0.219539	0.194819	0	2.68185
ENSG00000185924	RTN4RL1	2726	154	1736	202	0	10	3177	1432	20	322	2	172	2492	54.4436	5.35246	36.3387	3.56375	0	0.403976	54.4236	27.3392	0.365093	6.61555	0.0481935	3.96416	45.9136	5.79295	2.66732	5.2226	2.19022	0	0.489519	5.79243	4.82473	0.448999	2.92895	0.0679051	2.31155	5.55193
ENSG00000006740	ARHGAP44	738	296	336	286	10	6	2474	2843	3	117	18	48	294	14.7393	10.2878	7.03329	5.04571	0.290301	0.242386	42.3808	54.2775	0.054764	2.40379	0.433742	1.10628	5.41677	3.9763	3.4967	3.00599	2.59591	0.367707	0.313113	5.43899	5.78862	0.0769202	1.76714	0.519785	1.0747	2.68185
ENSG00000180190	TDRP	324	532	405	264	14	0	1567	809	2	22	6	20	754	6.47092	18.4903	8.47763	4.65758	0.406421	0	26.8435	15.4451	0.0365093	0.451994	0.144581	0.460949	13.892	2.90129	4.28469	3.24453	2.50018	0.492028	0	4.79927	4.03959	0.0517331	0.538036	0.194819	0.546906	3.89646
ENSG00000114770	ABCC5	2329	1808	5580	2698	70	615	28701	15143	1615	1155	2199	2268	3819	46.5147	62.8393	116.803	47.599	2.0321	24.8445	491.662	289.104	29.4813	23.7297	52.9888	52.2717	70.3627	5.5703	5.99637	6.88023	5.60286	1.60032	4.69179	8.94446	8.18043	4.92985	4.62817	5.75459	5.7353	6.1571
ENSG00000138759	FRAS1	1333	675	1230	450	20	154	8326	2354	394	628	162	619	2204	26.6226	23.4605	25.7469	7.93905	0.580601	6.22124	142.629	44.9417	7.19234	12.9024	3.90368	14.2664	40.6073	4.78778	4.61238	4.7413	3.16012	0.660473	2.85225	7.1662	5.52173	3.03428	3.79726	2.29386	3.93229	5.37877
ENSG00000170175	CHRNB1	1439	324	1138	224	66	311	3598	2099	78	146	192	188	378	28.7397	11.261	23.8211	3.95188	1.91598	12.5637	61.6355	40.0733	1.42386	2.9996	4.62658	4.33292	6.96442	4.89432	3.61601	4.63349	2.30798	1.54398	3.76168	5.96891	5.36013	1.27731	1.99986	2.49226	2.41493	2.99357
ENSG00000197928	ZNF677	436	257	508	0	0	78	2206	1384	0	0	16	12	541	8.70778	8.93235	10.6337	0	0	3.15102	37.7899	26.4228	0	0	0.385548	0.27657	9.96759	3.27914	3.31214	3.54023	0	0	2.05346	5.27761	4.7773	0	0	0.470457	0.352272	3.45517
ENSG00000180113	TDRD6	166	116	134	150	0	22	1748	1095	0	12	164	66	102	3.31535	4.03172	2.80494	2.64635	0	0.888748	29.9441	20.9053	0	0.246542	3.95187	1.52113	1.87929	2.10948	2.33105	1.92788	1.86645	0	0.91743	4.95159	4.45321	0	0.317932	2.30797	1.33407	1.52571
ENSG00000047457	CP	1617	2711	3191	266	8	42	27722	3757	12	5	847	332	2160	32.2947	94.2241	66.7953	4.69286	0.23224	1.6967	474.892	71.7272	0.219056	0.102726	20.41	7.65176	39.7967	5.05722	6.57326	6.08311	2.50915	0.301284	1.4312	8.89449	6.18442	0.285764	0.141074	4.42021	3.11299	5.35038
ENSG00000153291	SLC25A27	999	1222	446	364	0	217	5064	3584	0	2	958	444	772	19.952	42.4721	9.33586	6.42181	0	8.76629	86.7488	68.4244	0	0.0410904	23.0847	10.2331	14.2236	4.38902	5.44202	3.36959	2.89177	0	3.28781	6.45531	6.11737	0	0.0580953	4.59005	3.48968	3.92824
ENSG00000166825	ANPEP	10	826	1826	64	2	46	60	10	0	18	24	6	118	0.19972	28.7086	38.2226	1.12911	0.0580601	1.85829	1.02783	0.190916	0	0.369814	0.578323	0.138285	2.17408	0.262697	4.89281	5.29361	1.09025	0.0814216	1.51515	1.01994	0.252072	0	0.45398	0.658392	0.186862	1.66634
ENSG00000019582	CD74	18	2099	1292	0	4	6	2456	4	78	8	11	40	692	0.359495	72.9533	27.0447	0	0.11612	0.242386	42.0725	0.0763665	1.42386	0.164362	0.265065	0.921899	12.7497	0.443071	6.20854	4.80966	0	0.158492	0.313113	5.4287	0.106169	1.27731	0.219539	0.339211	0.942532	3.78133
ENSG00000135374	ELF5	26	868	3788	3316	213	0	3769	2249	10	1144	4	0	596	0.519271	30.1684	79.292	58.502	6.1834	0	64.5648	42.9371	0.182547	23.5037	0.0963871	0	10.9809	0.603379	4.96201	6.32718	5.89487	2.84467	0	6.03485	5.45737	0.241897	4.61493	0.132757	0	3.58267
ENSG00000185551	NR2F2	398	2010	8889	2456	560	250	9441	8066	887	1066	714	540	1234	7.94884	69.86	186.068	43.3296	16.2568	10.0994	161.729	153.993	16.1919	21.9012	17.2051	12.4456	22.7357	3.1617	6.1469	7.54742	5.4702	4.1091	3.47241	7.34633	7.27606	4.10366	4.51735	4.18627	3.74907	4.56899
ENSG00000005187	ACSM3	36	472	3103	388	110	6	1317	551	56	121	18	10	96	0.718991	16.4049	64.9533	6.84523	3.19331	0.242386	22.5609	10.5195	1.02226	2.48597	0.433742	0.230475	1.76874	0.781562	4.12142	6.04337	2.97181	2.06809	0.313113	4.55832	3.526	1.01597	1.80156	0.519785	0.299215	1.46923
ENSG00000185697	MYBL1	116	2250	1286	414	124	36	935	6058	252	465	118	166	631	2.31675	78.2015	26.9191	7.30393	3.59973	1.45431	16.017	115.657	4.60017	9.55352	2.84342	3.82588	11.6258	1.72977	6.30746	4.80318	3.05379	2.20155	1.29532	4.08891	6.86613	2.48547	3.39965	1.94239	2.27079	3.6583
ENSG00000172716	SLFN11	176	775	1152	126	394	56	5137	5552	24	320	42	38	110	3.51507	26.9361	24.1141	2.22293	11.4378	2.26227	87.9994	105.997	0.438112	6.57446	1.01206	0.875804	2.02668	2.17475	4.80406	4.65043	1.68837	3.63666	1.70588	6.47572	6.74142	0.524176	2.92114	1.00868	0.907509	1.59774
ENSG00000081479	LRP2	12	563	641	46	52	4	10291	2226	4	226	0	0	34	0.239664	19.5678	13.4177	0.811547	1.50956	0.161591	176.29	42.498	0.0730186	4.64321	0	0	0.626429	0.309949	4.36231	3.84977	0.857223	1.32744	0.216102	7.46997	5.44288	0.101675	2.49652	0	0	0.701708
ENSG00000132386	SERPINF1	80	15591	14565	163	25	123	8304	6105	113	56	277	399	447	1.59776	541.884	304.881	2.8757	0.725752	4.96891	142.252	116.554	2.06278	1.15053	6.67481	9.19594	8.2357	1.37727	9.0845	8.25683	1.95446	0.787225	2.57747	7.16241	6.87718	1.61484	1.10469	2.94013	3.34992	3.20722
ENSG00000186377	CYP4X1	76	914	1684	499	30	49	5967	3729	8	56	246	212	251	1.51787	31.7672	35.2502	8.80352	0.870902	1.97948	102.218	71.1927	0.146037	1.15053	5.92781	4.88606	4.62452	1.3322	5.03418	5.17992	3.2933	0.903734	1.57506	6.68955	6.17378	0.196654	1.10469	2.7924	2.5573	2.49173
ENSG00000148735	PLEKHS1	199	2264	1316	400	28	0	18577	3436	51	0	94	59	452	3.97442	78.6881	27.5471	7.05693	0.812842	0	318.233	65.5988	0.930988	0	2.2651	1.3598	8.32782	2.31453	6.31629	4.83527	3.01023	0.858253	0	8.31847	6.05742	0.949339	0	1.70713	1.23866	3.22154
ENSG00000112164	GLP1R	12	698	443	1	2	0	2317	1056	0	4	0	0	15	0.239664	24.2598	9.27306	0.0176423	0.0580601	0	39.6914	20.1608	0	0.0821808	0	0	0.276366	0.309949	4.65877	3.36079	0.0252306	0.0814216	0	5.34665	4.40332	0	0.113942	0	0	0.352042
ENSG00000272808	RP11-66B24.7	60	367	526	488	60	56	2525	209	200	84	89	14	92	1.19832	12.7555	11.0105	8.60946	1.7418	2.26227	43.2545	3.99015	3.65093	1.7258	2.14461	0.322665	1.69504	1.1364	3.78194	3.58622	3.26446	1.45513	1.70588	5.46775	2.31908	2.21752	1.44668	1.65288	0.403447	1.43031
ENSG00000157110	RBPMS	347	8083	2557	10389	342	103	14720	3694	1960	374	809	365	665	6.93027	280.935	53.5242	183.286	9.92828	4.16096	252.161	70.5245	35.7791	7.6839	19.4943	8.41233	12.2522	2.98737	8.13922	5.76882	7.5258	3.44999	2.36764	7.98391	6.16036	5.20082	3.11834	4.35715	3.23455	3.72816
ENSG00000279041	NA	8	374	131	196	12	0	2139	579	226	72	60	22	67	0.159776	12.9988	2.74215	3.4579	0.348361	0	36.6421	11.054	4.12555	1.47925	1.44581	0.507044	1.23443	0.213846	3.80723	1.90387	2.15636	0.431207	0	5.23428	3.59145	2.35771	1.30991	1.29031	0.591722	1.15991
ENSG00000265298	RP13-104F24.3	254	226	141	220	200	206	1036	584	3712	219	461	225	514	5.07288	7.85491	2.95147	3.88131	5.80601	8.32191	17.7472	11.1495	67.7613	4.4994	11.1086	5.18568	9.47013	2.60238	3.14648	1.98239	2.28727	2.76681	3.22063	4.2286	3.60283	6.10353	2.45927	3.59796	2.62893	3.38821
ENSG00000214176	PLEKHM1P	1655	1348	679	867	555	1025	6533	3454	24523	1321	3365	1604	3889	33.0536	46.8514	14.2131	15.2959	16.1117	41.4076	111.914	65.9425	447.659	27.1402	81.0856	36.9681	71.6524	5.08974	5.58049	3.92724	4.02644	4.09691	5.40625	6.81907	6.06485	8.80948	4.81456	6.35906	5.24672	6.18294
ENSG00000171903	CYP4F11	0	41	186	11	36	0	478	289	7196	139	16	185	281	0	1.42501	3.89343	0.194066	1.04508	0	8.18838	5.51748	131.361	2.85578	0.385548	4.26378	5.17725	0	1.27799	2.29085	0.255882	1.03216	0	3.19981	2.70431	7.04833	1.94702	0.470457	2.3961	2.62697
ENSG00000197608	ZNF841	373	286	457	300	1054	232	4158	1483	10769	1090	581	489	1703	7.44954	9.94028	9.56611	5.2927	30.5977	9.37225	71.2286	28.3129	196.584	22.3943	14.0002	11.2702	31.3767	3.07887	3.45158	3.40137	2.65368	4.98175	3.37466	6.1745	4.87346	7.62633	4.54808	3.90691	3.61709	5.01689
ENSG00000236255	AC009404.2	54	59	184	49	344	41	838	133	2768	221	188	141	313	1.07849	2.05062	3.85156	0.864474	9.98634	1.6563	14.3554	2.53919	50.5289	4.54049	4.53019	3.24969	5.76683	1.05553	1.6091	2.27845	0.898769	3.45764	1.40942	3.94067	1.82342	5.68731	2.47001	2.46733	2.08736	2.75848
ENSG00000203709	C1orf132	57	33	512	0	132	260	5299	1244	5621	776	4492	2011	1200	1.1384	1.14696	10.7174	0	3.83197	10.5034	90.7745	23.75	102.609	15.9431	108.243	46.3485	22.1093	1.09653	1.10229	3.55058	0	2.27261	3.52399	6.52002	4.62936	6.69501	4.08262	6.77139	5.56525	4.5304
ENSG00000187720	THSD4	38	128	2507	365	698	690	2926	5083	15297	896	3543	1882	1980	0.758935	4.4488	52.4776	6.43945	20.263	27.8744	50.1238	97.0427	279.242	18.4085	85.3749	43.3753	36.4803	0.814702	2.44594	5.74086	2.8952	4.41027	4.85172	5.67592	6.61534	8.13053	4.27862	6.43254	5.47169	5.22806
ENSG00000144824	PHLDB2	52	276	1202	175	314	208	1038	1989	7344	965	1276	1444	1862	1.03854	9.59272	25.1608	3.08741	9.11544	8.40271	17.7815	37.9732	134.062	19.8261	30.7475	33.2805	34.3062	1.02754	3.405	4.70933	2.03119	3.33849	3.23308	4.23124	5.28441	7.07748	4.38032	4.98857	5.09932	5.14185
ENSG00000144366	GULP1	254	46	958	97	20	38	715	402	4504	141	632	282	467	5.07288	1.59879	20.0533	1.71131	0.580601	1.53511	12.2483	7.67483	82.219	2.89687	15.2292	6.49939	8.60419	2.60238	1.37784	4.39597	1.43899	0.660473	1.34205	3.72774	3.11684	6.37884	1.96232	4.02052	2.90677	3.26366
ENSG00000198380	GFPT1	4471	1720	5588	4439	3112	3090	9149	9716	46678	6623	5263	5250	5077	89.2947	59.7807	116.97	78.3143	90.3415	124.829	156.727	185.494	852.091	136.071	126.821	120.999	93.5406	6.49657	5.92554	6.88228	6.30951	6.5132	6.97532	7.30128	7.54299	9.73656	7.09878	6.99798	6.93073	6.56286
ENSG00000180530	NRIP1	1413	407	2727	2404	690	1219	5727	8257	24824	3457	3613	4540	3024	28.2204	14.1458	57.0827	42.4122	20.0307	49.2447	98.1063	157.64	453.154	71.0247	87.0616	104.636	55.7153	4.8689	3.92084	5.86004	5.44003	4.39443	5.6509	6.63091	7.30961	8.82704	6.17042	6.46044	6.72295	5.82567
ENSG00000136531	SCN2A	62	202	994	140	817	14	116	3134	5706	1104	185	463	873	1.23826	7.02076	20.8068	2.46993	23.7176	0.565567	1.98714	59.8331	104.161	22.6819	4.4579	10.671	16.0845	1.16238	3.00374	4.44671	1.79491	4.62746	0.646685	1.57876	5.92679	6.71646	4.56571	2.44835	3.54485	4.09461
ENSG00000101255	TRIB3	2773	772	3460	2524	3884	842	4796	19968	58866	8401	1168	8106	4842	55.3823	26.8318	72.4262	44.5293	112.753	34.0148	82.1579	381.222	1074.58	172.6	28.145	186.823	89.2109	5.81717	4.79866	6.19822	5.50872	6.82976	5.12989	6.37778	8.57827	10.0709	7.43962	4.86518	7.55323	6.49523
ENSG00000124191	TOX2	142	2	163	318	224	8	24	1352	6364	471	104	130	11	2.83602	0.0695124	3.41198	5.61026	6.50273	0.323181	0.411132	25.8119	116.173	9.67679	2.50606	2.99617	0.202668	1.93961	0.0969533	2.14143	2.72471	2.90742	0.40401	0.496853	4.7448	6.87249	3.41641	1.80985	1.99862	0.266239
ENSG00000151012	SLC7A11	490	50	617	629	394	66	207	2654	6506	391	497	4177	1103	9.78626	1.73781	12.9153	11.097	11.4378	2.66624	3.54601	50.6692	118.765	8.03317	11.9761	96.2693	20.3221	3.43112	1.45302	3.7986	3.59658	3.63666	1.8743	2.1846	5.69123	6.90406	3.17523	3.69778	6.60391	4.41428
ENSG00000113739	STC2	1317	193	722	644	452	64	1460	440	6850	1602	558	6266	931	26.3031	6.70795	15.1132	11.3617	13.1216	2.58545	25.0105	8.40031	125.044	32.9134	13.446	144.415	17.1531	4.77099	2.94635	4.01017	3.6278	3.81983	1.84215	4.70102	3.23271	6.97779	5.08378	3.8526	7.18404	4.18214
ENSG00000258616	RP11-369C8.1	0	1	0	0	21	4	7145	0	619	63	2	4	21	0	0.0347562	0	0	0.609631	0.161591	122.397	0	11.2996	1.29435	0.0481935	0.0921899	0.386912	0	0.0492909	0	0	0.68673	0.216102	6.94717	0	3.62054	1.19808	0.0679051	0.127224	0.471876
ENSG00000154229	PRKCA	154	24	118	1598	546	342	15675	6246	3835	736	1096	470	486	3.07568	0.834149	2.47003	28.1924	15.8504	13.816	268.521	119.246	70.0066	15.1213	26.4101	10.8323	8.95425	2.02704	0.875111	1.79495	4.86752	4.07471	3.88908	8.07425	6.90985	6.14988	4.01089	4.77663	3.56466	3.31531
ENSG00000076864	RAP1GAP	370	274	729	2135	3367	1223	4568	1810	15785	5065	365	397	2570	7.38963	9.52321	15.2597	37.6664	97.7442	49.4063	78.2521	34.5558	288.15	104.061	8.79532	9.14984	47.3507	3.06861	3.3955	4.02323	5.27301	6.62562	5.65553	6.30838	5.15201	8.17567	6.71509	3.29209	3.34339	5.59546
ENSG00000042062	FAM65C	25	21	28	26	233	198	830	47	4374	997	13	4	168	0.499299	0.729881	0.586108	0.458701	6.764	7.99873	14.2183	0.897306	79.8459	20.4836	0.313258	0.0921899	3.0953	0.584288	0.790673	0.665491	0.544684	2.9568	3.16972	3.92774	0.923953	6.3371	4.42516	0.39315	0.127224	2.03397
ENSG00000127249	ATP13A4	0	71	192	212	1224	243	3165	594	2122	172	321	52	1484	0	2.46769	4.01902	3.74017	35.5328	9.81662	54.218	11.3404	38.7364	3.53377	7.73506	1.19847	27.3418	0	1.79398	2.32741	2.24494	5.19112	3.43518	5.78707	3.62532	5.31239	2.18071	3.12682	1.1365	4.82486
ENSG00000115648	MLPH	0	1236	3232	82	22090	3397	81474	25423	69094	14370	3222	3320	6871	0	42.9587	67.6536	1.44667	641.274	137.231	1395.69	485.366	1261.29	295.234	77.6398	76.5176	126.594	0	5.45808	6.10126	1.29082	9.32705	7.11093	10.4478	8.9259	10.3018	8.2106	6.29719	6.27645	6.99542
ENSG00000236699	ARHGEF38	14	105	409	6	629	91	1872	2161	3710	306	187	158	1796	0.279608	3.6494	8.56136	0.105854	18.2599	3.67618	32.0683	41.257	67.7248	6.28683	4.5061	3.6415	33.0902	0.355701	2.21705	3.25722	0.145161	4.26753	2.22533	5.04738	5.40112	6.10276	2.86529	2.46103	2.21459	5.09128
ENSG00000196542	SPTSSB	16	66	7702	420	3230	46	462	1160	6880	1689	20	34	4403	0.319551	2.29391	161.221	7.40978	93.7671	1.85829	7.91429	22.1463	125.592	34.7008	0.481935	0.783614	81.1226	0.400048	1.7198	7.34182	3.07207	6.56631	1.51515	3.15612	4.53271	6.98404	5.15789	0.567483	0.834803	6.35971
ENSG00000114248	LRRC31	0	42	926	0	1862	12	502	1302	770	461	2	12	1186	0	1.45976	19.3834	0	54.054	0.484772	8.59951	24.8573	14.0561	9.47134	0.0481935	0.27657	21.8513	0	1.29852	4.34932	0	5.78277	0.570241	3.26296	4.6925	3.91228	3.38837	0.0679051	0.352272	4.51421
ENSG00000112769	LAMA4	30	262	4429	919	5557	98	903	2676	12062	142	14	81	750	0.599159	9.10613	92.7097	16.2133	161.32	3.95897	15.4688	51.0892	220.188	2.91742	0.337355	1.86684	13.8183	0.677313	3.33716	6.55013	4.10545	7.3427	2.31004	4.04167	5.70291	7.78913	1.9699	0.419382	1.51946	3.88931
ENSG00000135549	PKIB	85	200	931	334	4859	24	1588	3513	7047	788	39	77	678	1.69762	6.95124	19.4881	5.89254	141.057	0.969543	27.2032	67.0689	128.641	16.1896	0.939774	1.77466	12.4917	1.43169	2.99118	4.35671	2.78504	7.15033	0.977861	4.81779	6.08892	7.01837	4.10347	0.955889	1.47231	3.754
ENSG00000105707	HPN	0	0	1366	50	125	0	1291	1070	1889	21	0	6	2006	0	0	28.5937	0.882117	3.62876	0	22.1155	20.428	34.4831	0.431449	0	0.138285	36.9593	0	0	4.88722	0.912356	2.21063	0	4.53079	4.42143	5.14906	0.517476	0	0.186862	5.24638
ENSG00000138798	EGF	18	138	566	128	494	20	1571	1722	969	196	22	24	2876	0.359495	4.79636	11.8477	2.25822	14.3408	0.807953	26.912	32.8758	17.6888	4.02686	0.530129	0.553139	52.9885	0.443071	2.53515	3.68344	1.70408	3.93931	0.854357	4.80281	5.08218	4.2241	2.32966	0.613653	0.635187	5.75458
ENSG00000168779	SHOX2	10	42	567	0	198	0	1674	628	449	234	2	18	398	0.19972	1.45976	11.8687	0	5.74795	0	28.6764	11.9895	8.19634	4.80758	0.0481935	0.414854	7.3329	0.262697	1.29852	3.68579	0	2.75445	0	4.89125	3.69928	3.20106	2.53794	0.0679051	0.500654	3.05882
ENSG00000095627	TDRD1	0	57	3580	0	835	0	7361	5819	2632	1961	0	2	1722	0	1.9811	74.9381	0	24.2401	0	126.098	111.094	48.0463	40.2891	0	0.0460949	31.7268	0	1.57585	6.24675	0	4.65765	0	6.98979	6.80857	5.61607	5.36769	0	0.0650138	5.0324
ENSG00000244468	RP11-206M11.7	0	11	3960	0	1426	0	8719	8048	1847	928	0	4	2546	0	0.382318	82.8924	0	41.3969	0	149.361	153.649	33.7164	19.0659	0	0.0921899	46.9085	0	0.46709	6.39047	0	5.40589	0	7.23228	7.27286	5.11754	4.32668	0	0.127224	5.58221
ENSG00000144648	ACKR2	22	24	1542	149	866	20	3236	1070	1819	409	41	35	639	0.439383	0.834149	32.2778	2.62871	25.14	0.807953	55.4343	20.428	33.2052	8.40299	0.987968	0.806661	11.7732	0.525451	0.875111	5.05649	1.85946	4.70819	0.854357	5.8185	4.42143	5.09615	3.23312	0.991294	0.853326	3.67505
ENSG00000273328	RP11-141M3.5	8	20	515	48	310	0	1071	161	1123	222	2	4	534	0.159776	0.695124	10.7802	0.846832	8.99932	0	18.3468	3.07375	20.5	4.56103	0.0481935	0.0921899	9.83862	0.213846	0.761391	3.55829	0.885053	3.32183	0	4.27402	2.02636	4.42626	2.47535	0.0679051	0.127224	3.43811
ENSG00000137962	ARHGAP29	301	1146	3528	1200	4987	6	5971	3350	26634	1510	202	854	4949	6.01156	39.8306	73.8496	21.1708	144.773	0.242386	102.286	63.9569	486.195	31.0232	4.86755	19.6825	91.1823	2.80974	5.35158	6.22592	4.47059	7.18758	0.313113	6.6905	6.02141	8.92835	5.00105	2.55276	4.37034	6.52642
ENSG00000073849	ST6GAL1	677	662	2194	1280	947	178	9612	2944	16104	505	80	1176	2259	13.521	23.0086	45.9257	22.5822	27.4915	7.19078	164.658	56.2057	293.973	10.3753	1.92774	27.1038	41.6207	3.86007	4.58548	5.55231	4.55963	4.83246	3.034	7.37207	5.83809	8.20444	3.50784	1.54979	4.81269	5.41348
ENSG00000116761	CTH	36	34	624	80	118	26	475	1483	1928	60	172	887	129	0.718991	1.18171	13.0618	1.41139	3.42555	1.05034	8.13699	28.3129	35.195	1.23271	4.14465	20.4431	2.37675	0.781562	1.12546	3.81371	1.26986	2.14586	1.03586	3.19172	4.87346	5.17772	1.1588	2.36307	4.42244	1.75563
ENSG00000173559	NABP1	314	211	4713	482	1336	308	28198	10331	7407	624	2552	2314	1978	6.2712	7.33356	98.6545	8.5036	38.7842	12.4425	483.046	197.236	135.212	12.8202	61.495	53.3318	36.4434	2.86219	3.05893	6.63886	3.24847	5.31412	3.74873	8.919	7.63107	7.08971	3.78871	5.96567	5.76373	5.22664
ENSG00000162543	UBXN10	4	20	1222	0	715	146	1012	900	1635	18	44	38	10	0.0798879	0.695124	25.5794	0	20.7565	5.89805	17.3361	17.1825	29.8464	0.369814	1.06026	0.875804	0.184244	0.110882	0.761391	4.73224	0	4.44337	2.78619	4.19661	4.18448	4.94703	0.45398	1.04283	0.907509	0.243966
ENSG00000180861	C12orf36	0	10	757	0	234	94	228	403	1443	0	55	17	30	0	0.347562	15.8458	0	6.79303	3.79738	3.90575	7.69392	26.3415	0	1.32532	0.391807	0.552731	0	0.430352	4.07432	0	2.96219	2.26225	2.29447	3.12001	4.77302	0	1.21743	0.476959	0.634808
ENSG00000142623	PADI1	0	52	357	0	374	273	2142	765	58277	30	112	86	6	0	1.80732	7.47287	0	10.8572	11.0286	36.6935	14.6051	1063.83	0.616356	2.69884	1.98208	0.110546	0	1.4892	3.08285	0	3.5677	3.58839	5.23624	3.96394	10.0564	0.692745	1.88707	1.57632	0.15127
ENSG00000145819	ARHGAP26	252	244	1449	422	991	273	4620	2393	11595	942	692	657	437	5.03294	8.48052	30.3311	7.44506	28.7688	11.0286	79.1429	45.6863	211.663	19.3536	16.675	15.1422	8.05145	2.59286	3.24497	4.96952	3.07811	4.89573	3.58839	6.3245	5.54493	7.73242	4.34721	4.14364	4.01276	3.17815
ENSG00000111644	ACRBP	53	43	219	114	0	49	244	350	2829	225	14	2	119	1.05851	1.49452	4.5842	2.01123	0	1.97948	4.17984	6.68207	51.6424	4.62267	0.337355	0.0460949	2.1925	1.0416	1.31876	2.48135	1.59035	0	1.57506	2.37291	2.94149	5.71815	2.49126	0.419382	0.0650138	1.67469
ENSG00000167996	FTH1	7583	5597	16737	18545	12802	3351	19351	36141	155285	19363	9386	6844	21680	151.447	194.531	350.346	327.177	371.643	135.372	331.492	689.99	2834.68	397.817	226.172	157.737	399.441	7.25217	7.61125	8.45675	8.35833	8.54165	7.09141	8.37718	9.43252	11.4695	8.63958	7.82764	7.31049	8.64544
ENSG00000269825	CTD-3099C6.9	218	113	1037	154	351	62	1322	869	9171	272	75	40	453	4.35389	3.92745	21.7069	2.71692	10.1896	2.50465	22.6465	16.5906	167.414	5.58829	1.80726	0.921899	8.34624	2.42059	2.30084	4.50506	1.89411	3.48408	1.80927	4.56356	4.13673	7.39586	2.7199	1.48916	0.942532	3.22439
ENSG00000118689	FOXO3	6559	1678	8997	6242	3131	1117	14256	9629	82790	4903	2512	3318	8922	130.996	58.3209	188.329	110.123	90.8931	45.1242	244.212	183.833	1511.3	100.733	60.5311	76.4715	164.382	7.04435	5.89047	7.56475	6.79602	6.52188	5.52745	7.93789	7.53008	10.5625	6.66865	5.94324	6.27559	7.36966
ENSG00000146674	IGFBP3	44	721	2510	1460	100	416	940	1225	9366	371	155	403	360	0.878767	25.0592	52.5404	25.7578	2.90301	16.8054	16.1027	23.3872	170.973	7.62227	3.735	9.28813	6.63278	0.909786	4.70372	5.74256	4.74189	1.96459	4.15424	4.09615	4.60805	7.42604	3.10807	2.24336	3.36291	2.93221
ENSG00000183018	SPNS2	36	453	4683	894	1232	765	12925	1714	17579	465	185	503	4080	0.718991	15.7446	98.0265	15.7722	35.765	30.9042	221.412	32.723	320.899	9.55352	4.4579	11.5929	75.1715	0.781562	4.06562	6.62974	4.068	5.20026	4.99567	7.79709	5.07566	8.33046	3.39965	2.44835	3.65454	6.25118
ENSG00000146072	TNFRSF21	755	2594	30668	6281	2166	1752	13956	13751	21018	2332	1179	1038	4863	15.0788	90.1576	641.955	110.811	62.8791	70.7767	239.073	262.529	383.676	47.9114	28.4101	23.9233	89.5978	4.00709	6.51029	9.32857	6.80492	5.99727	6.16544	7.90733	8.04182	8.5875	5.6121	4.87824	4.63942	6.5014
ENSG00000228594	C1orf233	356	318	688	28	256	158	272	2696	336	2615	150	288	836	7.11002	11.0525	14.4015	0.493985	7.4317	6.38283	4.65949	51.471	6.13357	53.7257	3.61452	6.63767	15.4028	3.01971	3.59126	3.945	0.579166	3.07582	2.88417	2.50067	5.71345	2.83462	5.77415	2.20618	2.93313	4.03587
ENSG00000103056	SMPD3	138	245	767	96	208	110	1118	658	364	3053	314	190	383	2.75613	8.51527	16.0552	1.69366	6.03825	4.44374	19.1519	12.5623	6.6447	62.7245	7.56639	4.37902	7.05654	1.90925	3.25025	4.09214	1.42957	2.81522	2.4446	4.33284	3.76153	2.93446	5.99378	3.09869	2.42734	3.01016
ENSG00000243587	C6orf183	31	198	679	5	389	215	437	2565	243	539	587	411	157	0.619131	6.88173	14.2131	0.0882117	11.2927	8.68549	7.48603	48.97	4.43588	11.0739	14.1448	9.47251	2.89263	0.69522	2.97851	3.92724	0.121959	3.61973	3.27583	3.08509	5.64299	2.44251	3.59382	3.92075	3.38854	1.96074
ENSG00000203799	CCDC162P	8	452	408	20	620	225	770	3332	427	666	543	199	200	0.159776	15.7098	8.54043	0.352847	17.9986	9.08947	13.1905	63.6133	7.79474	13.6831	13.0845	4.58645	3.68488	0.213846	4.06262	3.25405	0.435998	4.24782	3.33478	3.82685	6.01376	3.13664	3.87608	3.81604	2.48193	2.22801
ENSG00000183508	FAM46C	80	390	584	54	2214	3822	388	3493	1018	4470	1674	694	882	1.59776	13.5549	12.2245	0.952686	64.2726	154.4	6.64663	66.687	18.5832	91.837	40.338	15.9949	16.2503	1.37727	3.86344	3.72514	0.96546	6.0284	7.27984	2.93482	6.08081	4.29155	6.53663	5.3694	4.08703	4.10855
ENSG00000081803	CADPS2	54	342	1944	334	7821	522	564	2410	1245	11723	1980	729	958	1.07849	11.8866	40.6926	5.89254	227.044	21.0876	9.6616	46.0108	22.7271	240.851	47.7116	16.8016	17.6506	1.05553	3.6878	5.38172	2.78504	7.83317	4.46516	3.41435	5.55492	4.56846	7.91798	5.60619	4.15394	4.22115
ENSG00000218416	AC110619.2	30	139	374	100	2153	130	2259	32	484	360	202	125	164	0.599159	4.83112	7.82872	1.76423	62.5017	5.25169	38.6978	0.610932	8.83526	7.39627	4.86755	2.88093	3.0216	0.677313	2.54377	3.1422	1.46688	5.98872	2.64425	5.31099	0.687896	3.29796	3.06975	2.55276	1.9564	2.00777
ENSG00000187210	GCNT1	138	210	1054	138	1514	852	6960	182	2138	823	434	564	335	2.75613	7.29881	22.0628	2.43464	43.9515	34.4188	119.228	3.47468	39.0285	16.9087	10.458	12.9988	6.17217	1.90925	3.0529	4.52749	1.78016	5.4903	5.14644	6.90963	2.16178	5.32295	4.16259	3.51828	3.80723	2.84241
ENSG00000009765	IYD	0	68	854	0	1464	222	799	348	39	184	166	180	308	0	2.36342	17.8763	0	42.5	8.96827	13.6873	6.64388	0.711932	3.78032	4.00006	4.14854	5.67471	0	1.74993	4.2385	0	5.44294	3.31734	3.87649	2.93431	0.775625	2.25711	2.32195	2.36416	2.73871
ENSG00000003400	CASP10	12	14	334	26	456	170	2523	230	176	68	400	487	130	0.239664	0.486587	6.99143	0.458701	13.2377	6.8676	43.2202	4.39107	3.21282	1.39707	9.63871	11.2241	2.39517	0.309949	0.572004	2.99845	0.544684	3.83164	2.97592	5.46663	2.43057	2.07479	1.26127	3.41125	3.61166	1.76348
ENSG00000159763	PIP	0	34	303	0	1266	898	15961	824	22	409	277	291	144	0	1.18171	6.34252	0	36.7521	36.2771	273.42	15.7315	0.401603	8.40299	6.67481	6.70681	2.65311	0	1.12546	2.87628	0	5.23848	5.22022	8.10024	4.06449	0.487077	3.23312	2.94013	2.94613	1.86913
ENSG00000196684	HSH2D	66	112	322	0	925	680	4700	1071	811	84	1326	326	13	1.31815	3.8927	6.74024	0	26.8528	27.4704	80.5133	20.4471	14.8045	1.7258	31.9523	7.51347	0.239517	1.21297	2.29063	2.95238	0	4.79975	4.83139	6.34896	4.42271	3.98227	1.44668	5.04231	3.08975	0.309778
ENSG00000163131	CTSS	6	90	855	32	204	1128	1666	831	328	13	738	338	66	0.119832	3.12806	17.8972	0.564555	5.92213	45.5685	28.5394	15.8651	5.98753	0.267088	17.7834	7.79004	1.21601	0.163282	2.04546	4.2401	0.645752	2.79122	5.54128	4.88457	4.07597	2.80478	0.341516	4.23139	3.13587	1.14796
ENSG00000070526	ST6GALNAC1	0	12	706	0	743	4328	2365	2149	202	20	2566	1003	0	0	0.417075	14.7783	0	21.5693	174.841	40.5136	41.0279	3.68744	0.410904	61.8323	23.1166	0	0	0.502916	3.97987	0	4.49629	7.45813	5.37551	5.39328	2.2288	0.49662	5.97344	4.59196	0
ENSG00000171236	LRG1	0	15	4744	0	579	465	4059	2225	960	8	744	898	16	0	0.521343	99.3034	0	16.8084	18.7849	69.5327	42.4789	17.5245	0.164362	17.928	20.6966	0.29479	0	0.605346	6.64823	0	4.15449	4.30633	6.14022	5.44224	4.21136	0.219539	4.24245	4.4394	0.372718
ENSG00000064787	BCAS1	0	54	5489	80	1335	1561	22550	6125	450	44	654	1045	438	0	1.87684	114.898	1.41139	38.7551	63.0607	386.293	116.936	8.2146	0.903989	15.7593	24.0846	8.06988	0	1.52448	6.85671	1.26986	5.31307	6.00137	8.59728	6.88186	3.20392	0.929025	4.06689	4.64873	3.18108
ENSG00000117472	TSPAN1	10	146	17938	32	5635	4221	101773	55791	18560	1148	6059	3945	1802	0.19972	5.07441	375.486	0.564555	163.584	170.518	1743.42	1065.14	338.807	23.5859	146.002	90.9223	33.2007	0.262697	2.60274	8.55645	0.645752	7.36268	7.42222	10.7685	10.0582	8.40857	4.61976	7.1997	6.52234	5.09596
ENSG00000189377	CXCL17	0	290	3578	38	5929	3710	20636	13713	1188	902	1018	486	606	0	10.0793	74.8962	0.670409	172.119	149.875	353.505	261.803	21.6865	18.5318	24.5305	11.2011	11.1652	0	3.4698	6.24596	0.740201	7.43562	7.23721	8.46966	8.03784	4.50376	4.28775	4.67415	3.60894	3.60469
ENSG00000119514	GALNT12	169	191	4315	174	946	1714	23930	10020	791	2355	1723	1695	32	3.37526	6.63844	90.3234	3.06977	27.4624	69.2415	409.933	191.298	14.4394	48.3839	41.5187	39.0655	0.58958	2.12937	2.93328	6.51291	2.02495	4.83099	6.13425	8.68276	7.5872	3.94855	5.62597	5.41003	5.32429	0.668646
ENSG00000151376	ME3	315	168	3477	0	532	297	5391	3654	473	605	341	254	48	6.29117	5.83905	72.782	0	15.444	11.9981	92.3505	69.7608	8.63445	12.4298	8.217	5.85406	0.88437	2.86615	2.7738	6.2052	0	4.03949	3.70023	6.54459	6.14488	3.2682	3.74737	3.2043	2.77696	0.914083
ENSG00000104611	SH2D4A	691	426	4247	238	610	591	9529	2948	1486	909	1081	1156	311	13.8006	14.8062	88.9	4.19888	17.7083	23.875	163.236	56.2821	27.1264	18.6756	26.0486	26.6429	5.72998	3.88759	3.98241	6.49025	2.3782	4.22561	4.63662	7.35963	5.84001	4.81385	4.29833	4.75748	4.78884	2.7506
ENSG00000224078	SNHG14	2144	1810	2092	28	1397	420	15681	12976	1503	4197	1933	1954	836	42.8199	62.9088	43.7906	0.493985	40.555	16.967	268.623	247.733	27.4368	86.2282	46.5791	45.0348	15.4028	5.45351	5.99794	5.48512	0.579166	5.37695	4.16728	8.0748	7.95845	4.82969	6.44672	5.57226	5.52465	4.03587
ENSG00000127081	ZNF484	52	111	206	0	194	75	2002	334	640	360	324	243	232	1.03854	3.85794	4.31208	0	5.63183	3.02982	34.2953	6.3766	11.683	7.39627	7.80736	5.60053	4.27446	1.02754	2.28034	2.40928	0	2.72941	2.01072	5.1414	2.88296	3.66482	3.06975	3.13871	2.72258	2.39902
ENSG00000176485	PLA2G16	252	104	1210	966	159	30	4230	1243	8631	34	132	210	117	5.03294	3.61465	25.3282	17.0425	4.61578	1.21193	72.462	23.7309	157.556	0.698537	3.18077	4.83997	2.15565	2.59286	2.20622	4.71854	4.17333	2.48949	1.14531	6.19893	4.62824	7.30885	0.764292	2.06377	2.54596	1.65794
ENSG00000167106	FAM102A	3272	4061	6631	12723	3082	1528	14605	10279	44101	2709	3062	3180	3971	65.3483	141.145	138.803	224.463	89.4706	61.7276	250.191	196.243	805.049	55.6569	73.7843	73.2909	73.1632	6.05199	7.15122	7.12725	7.81675	6.49938	5.97103	7.97264	7.62383	9.65472	5.82418	6.22466	6.21511	6.21263
ENSG00000223547	ZNF844	1098	222	234	540	160	88	970	400	2346	0	6	0	182	21.9292	7.71588	4.89819	9.52686	4.64481	3.55499	16.6166	7.63665	42.8254	0	0.144581	0	3.35324	4.51912	3.12365	2.56027	3.396	2.49692	2.18745	4.13886	3.11047	5.4537	0	0.194819	0	2.12209
ENSG00000137193	PIM1	1446	196	1452	1586	216	150	1868	2104	8753	90	226	136	1220	28.8795	6.81222	30.3939	27.9807	6.27049	6.05965	31.9998	40.1688	159.783	1.84907	5.44587	3.13446	22.4777	4.90108	2.96573	4.97241	4.85702	2.86205	2.8196	5.04438	5.36348	7.32897	1.51049	2.68838	2.0477	4.55322
ENSG00000159263	SIM2	249	148	239	2417	20	184	719	691	8925	468	341	377	575	4.97302	5.14392	5.00285	42.6415	0.580601	7.43316	12.3168	13.1923	162.923	9.61515	8.217	8.6889	10.594	2.57846	2.61916	2.58565	5.44763	0.660473	3.07607	3.73518	3.82704	7.35687	3.40805	3.2043	3.27633	3.53531
ENSG00000116852	KIF21B	176	74	602	1914	110	64	1151	2221	13961	555	86	513	1155	3.51507	2.57196	12.6013	33.7674	3.19331	2.58545	19.7172	42.4025	254.853	11.4026	2.07232	11.8234	21.2802	2.17475	1.83672	3.76567	5.11966	2.06809	1.84215	4.37276	5.43971	7.99917	3.63257	1.61933	3.6807	4.47769
ENSG00000227218	RP11-203J24.8	29	43	27	408	37	4	275	272	3258	121	4	38	22	0.579187	1.49452	0.565175	7.19807	1.07411	0.161591	4.71089	5.19292	59.4737	2.48597	0.0963871	0.875804	0.405336	0.659182	1.31876	0.646324	3.03528	1.05249	0.216102	2.51371	2.63062	5.91824	1.80156	0.132757	0.907509	0.490916
ENSG00000167994	RAB3IL1	84	62	244	1336	28	0	66	410	1443	186	2	2	130	1.67765	2.15489	5.10751	23.5702	0.812842	0	1.13061	7.82757	26.3415	3.82141	0.0481935	0.0460949	2.39517	1.42096	1.65759	2.61058	4.61884	0.858253	0	1.09127	3.14202	4.77302	2.26945	0.0679051	0.0650138	1.76348
ENSG00000153208	MERTK	10	228	187	2107	10	0	175	256	6499	267	20	18	258	0.19972	7.92442	3.91436	37.1724	0.290301	0	2.99784	4.88746	118.637	5.48557	0.481935	0.414854	4.75349	0.262697	3.15776	2.297	5.25446	0.367707	0	1.99922	2.55764	6.90252	2.69723	0.567483	0.500654	2.52444
ENSG00000135842	FAM129A	936	2668	2480	4865	1180	148	1898	8446	20545	452	324	674	1260	18.6938	92.7296	51.9124	85.83	34.2555	5.97885	32.5137	161.248	375.042	9.28643	7.80736	15.534	23.2147	4.29967	6.55043	5.72553	6.44012	5.13978	2.80299	5.06668	7.34206	8.55475	3.36267	3.13871	4.04736	4.59781
ENSG00000176438	SYNE3	150	1053	487	2788	34	22	2548	4781	7166	548	2	12	816	2.9958	36.5983	10.1941	49.1868	0.987022	0.888748	43.6485	91.277	130.813	11.2588	0.0481935	0.27657	15.0343	1.99848	5.2326	3.48466	5.64924	0.990608	0.91743	5.48054	6.5279	7.04235	3.61574	0.0679051	0.352272	4.00309
ENSG00000131711	MAP1B	460	1972	478	2065	32	6	104	4306	6508	1206	12	12	110	9.1871	68.5393	10.0057	36.4314	0.928962	0.242386	1.78157	82.2085	118.801	24.7775	0.289161	0.27657	2.02668	3.34867	6.11976	3.46018	5.22618	0.947825	0.313113	1.4759	6.37866	6.9045	4.68804	0.366433	0.352272	1.59774
ENSG00000069482	GAL	328	6	1999	2255	140	18	94	1130	67	326	12	46	12	6.55081	0.208537	41.8439	39.7835	4.06421	0.727157	1.61027	21.5735	1.22306	6.69773	0.289161	1.06018	0.221093	2.91663	0.273262	5.42102	5.34991	2.34034	0.7884	1.3842	4.49656	1.15255	2.94443	0.366433	1.04277	0.288173
ENSG00000140284	SLC27A2	134	24	1662	327	83	2	533	1514	157	629	14	52	24	2.67624	0.834149	34.7897	5.76904	2.4095	0.0807953	9.13055	28.9047	2.86598	12.9229	0.337355	1.19847	0.442185	1.87823	0.875111	5.16147	2.75895	1.76956	0.112093	3.34064	4.9023	1.95083	3.79939	0.419382	1.1365	0.528256
ENSG00000086300	SNX10	55	22	1220	678	110	0	115	579	288	527	0	27	182	1.09846	0.764637	25.5375	11.9615	3.19331	0	1.97001	11.054	5.25734	10.8273	0	0.622282	3.35324	1.06933	0.819371	4.72996	3.69616	2.06809	0	1.57047	3.59145	2.64555	3.56405	0	0.698024	2.12209
ENSG00000164683	HEY1	8	120	2145	1862	60	102	557	2658	625	86	72	120	90	0.159776	4.17075	44.9	32.85	1.7418	4.12056	9.54169	50.7455	11.4092	1.76689	1.73497	2.7657	1.65819	0.213846	2.37037	5.52042	5.08109	1.45513	2.3563	3.39803	5.69336	3.63333	1.46826	1.45152	1.91292	1.41045
ENSG00000100346	CACNA1I	52	4	994	2373	18	0	2184	382	206	32	10	2	10	1.03854	0.139025	20.8068	41.8653	0.522541	0	37.413	7.293	3.76046	0.657446	0.240968	0.0460949	0.184244	1.02754	0.187799	4.44671	5.42174	0.606481	0	5.26352	3.05189	2.2511	0.728962	0.311466	0.0650138	0.243966
ENSG00000055118	KCNH2	84	174	7544	2926	4	2	1828	1126	262	452	13	83	64	1.67765	6.04758	157.914	51.6215	0.11612	0.0807953	31.3145	21.4972	4.78272	9.28643	0.313258	1.91294	1.17916	1.42096	2.81713	7.3121	5.71758	0.158492	0.112093	5.01411	4.49167	2.53175	3.36267	0.39315	1.54248	1.12377
ENSG00000165731	RET	72	210	242	2999	200	0	2504	44	12	93	2	4	46	1.43798	7.29881	5.06565	52.9094	5.80601	0	42.8948	0.840031	0.219056	1.9107	0.0481935	0.0921899	0.847522	1.28569	3.0529	2.60066	5.75246	2.76681	0	5.45598	0.87973	0.285764	1.54137	0.0679051	0.127224	0.885591
ENSG00000183914	DNAH2	98	664	549	1391	631	8	8211	375	328	550	27	118	237	1.95725	23.0781	11.4919	24.5405	18.318	0.323181	140.658	7.15936	5.98753	11.2999	0.650613	2.7196	4.36658	1.56426	4.58965	3.64292	4.67471	4.27187	0.40401	7.14627	3.02846	2.80478	3.62057	0.723002	1.89515	2.424
ENSG00000101144	BMP7	22	797	6499	6806	8324	682	2634	1105	2177	1965	236	1026	146	0.439383	27.7007	136.04	120.074	241.646	27.5512	45.1217	21.0962	39.7404	40.3713	5.68684	23.6467	2.68996	0.525451	4.84301	7.09845	6.91974	7.92271	4.83548	5.52737	4.46573	5.34839	5.37056	2.74132	4.62332	1.88361
ENSG00000168743	NPNT	56	9955	5680	37792	2277	1431	5076	4883	2687	915	226	344	608	1.11843	345.998	118.896	666.739	66.1014	57.809	86.9544	93.2244	49.0503	18.7989	5.44587	7.92833	11.202	1.083	8.43878	6.90564	9.38314	6.06827	5.87797	6.45868	6.55803	5.64531	4.30735	2.68838	3.15839	3.60905
ENSG00000138449	SLC40A1	834	353	1036	4363	775	458	2640	2568	212	1163	182	164	8513	16.6566	12.2689	21.686	76.9735	22.4983	18.5021	45.2245	49.0273	3.86999	23.8941	4.38561	3.77978	156.847	4.14214	3.72998	4.50373	6.28491	4.55448	4.28556	5.53059	5.64464	2.28392	4.63773	2.42911	2.25695	7.30238
ENSG00000136235	GPNMB	174	46	41504	9245	383	30	16836	31566	2760	1436	52	74	94138	3.47512	1.59879	868.779	163.103	11.1185	1.21193	288.409	602.646	50.3829	29.5029	1.25303	1.70551	1734.43	2.16193	1.37784	9.76451	7.35846	3.59914	1.14531	8.17697	9.23756	5.68322	4.93087	1.17187	1.4359	10.7611
ENSG00000204128	C2orf72	72	46	350	923	540	10	24765	1902	12	60	2	0	1612	1.43798	1.59879	7.32635	16.2839	15.6762	0.403976	424.237	36.3123	0.219056	1.23271	0.0481935	0	29.7001	1.28569	1.37784	3.05768	4.11135	4.05972	0.489519	8.73212	5.22158	0.285764	1.1588	0.0679051	0	4.94017
ENSG00000078399	HOXA9	0	0	414	474	0	7	2385	226	52	21	32	30	2549	0	0	8.66602	8.36247	0	0.282783	40.8562	4.31471	0.949242	0.431449	0.771097	0.691424	46.9637	0	0	3.27292	3.22689	0	0.359278	5.38737	2.40999	0.962914	0.517476	0.824643	0.758238	5.58387
ENSG00000280237	NA	0	46	68	318	0	0	695	311	0	0	0	2	2819	0	1.59879	1.4234	5.61026	0	0	11.9057	5.93749	0	0	0	0.0460949	51.9383	0	1.37784	1.27704	2.72471	0	0	3.68994	2.79441	0	0	0	0.0650138	5.72624
ENSG00000080854	IGSF9B	2	12	110	280	0	0	979	641	0	0	4	8	4012	0.0399439	0.417075	2.30257	4.93985	0	0	16.7708	12.2377	0	0	0.0963871	0.18438	73.9186	0.0565058	0.502916	1.72359	2.57043	0	0	4.15143	3.72658	0	0	0.132757	0.244132	6.22725
ENSG00000092068	SLC7A8	4	268	3226	16	270	110	2388	1394	342	1910	94	183	8613	0.0798879	9.31467	67.528	0.282277	7.83812	4.44374	40.9076	26.6137	6.24309	39.2413	2.2651	4.21769	158.689	0.110882	3.36663	6.09862	0.358708	3.14374	2.4446	5.38914	4.78731	2.85661	5.33061	1.70713	2.38341	7.31912
ENSG00000178401	DNAJC22	98	244	1502	206	557	44	1215	223	190	1160	70	74	5223	1.95725	8.48052	31.4405	3.63432	16.1697	1.7775	20.8136	4.25743	3.46839	23.8324	1.68677	1.70551	96.2305	1.56426	3.24497	5.01972	2.21236	4.1018	1.47378	4.44715	2.39436	2.15975	4.63415	1.42588	1.4359	6.60334
ENSG00000154198	CYP4Z2P	0	0	220	0	231	0	1065	413	14	449	0	4	2071	0	0	4.60513	0	6.70594	0	18.244	7.88484	0.255565	9.22479	0	0.0921899	38.1569	0	0	2.48675	0	2.94597	0	4.26634	3.15135	0.328337	3.354	0	0.127224	5.29119
ENSG00000186160	CYP4Z1	4	1	1105	32	86	0	854	520	2	1336	6	8	3059	0.0798879	0.0347562	23.1303	0.564555	2.49659	0	14.6294	9.92764	0.0365093	27.4484	0.144581	0.18438	56.3602	0.110882	0.0492909	4.59278	0.645752	1.80595	0	3.96619	3.44991	0.0517331	4.83027	0.194819	0.244132	5.84198
ENSG00000196074	SYCP2	2497	1094	4785	2273	519	72	14734	17695	1349	2373	303	165	5908	49.87	38.0233	100.162	40.101	15.0666	2.90863	252.401	337.826	24.6255	48.7538	7.30132	3.80283	108.851	5.66874	5.28626	6.66052	5.3611	4.00599	1.96666	7.98528	8.4044	4.67951	5.63673	3.05334	2.26389	6.77941
ENSG00000082397	EPB41L3	274	318	5136	792	1154	0	10692	5151	178	1286	0	0	2019	5.47232	11.0525	107.509	13.9727	33.5007	0	183.159	98.3409	3.24933	26.4211	0	0	37.1988	2.69428	3.59126	6.76167	3.90427	5.10855	0	7.52481	6.63432	2.08724	4.77722	0	0	5.25546
ENSG00000114805	PLCH1	455	707	5298	339	782	6	4903	2341	110	1221	56	42	1699	9.08725	24.5727	110.9	5.98075	22.7015	0.242386	83.9908	44.6935	2.00801	25.0857	1.34942	0.967994	31.303	3.33446	4.67653	6.80607	2.80338	4.56691	0.313113	6.40924	5.51392	1.58881	4.70519	1.2323	0.976726	5.0136
ENSG00000260121	RP5-1142A6.9	256	101	333	92	91	20	2875	772	247	302	159	115	1070	5.11282	3.51038	6.9705	1.62309	2.64174	0.807953	49.2502	14.7387	4.5089	6.20465	3.83139	2.65046	19.7141	2.61184	2.17325	2.99467	1.39127	1.86463	0.854357	5.65106	3.97625	2.46176	2.84893	2.27244	1.86808	4.37254
ENSG00000163762	TM4SF18	42	534	775	14	250	8	5461	721	294	505	0	0	1103	0.838823	18.5598	16.2226	0.246993	7.25752	0.323181	93.5496	13.7651	5.36687	10.3753	0	0	20.3221	0.878782	4.28982	4.10623	0.318453	3.04571	0.40401	6.563	3.88412	2.67058	3.50784	0	0	4.41428
ENSG00000187796	CARD9	44	364	362	92	166	28	1745	503	84	258	79	54	741	0.878767	12.6513	7.57754	1.62309	4.81899	1.13113	29.8927	9.60309	1.53339	5.30066	1.90365	1.24456	13.6525	0.909786	3.77096	3.10056	1.39127	2.54077	1.09162	4.94919	3.40641	1.34107	2.6555	1.53787	1.16643	3.87307
ENSG00000154874	CCDC144B	272	522	336	245	141	22	2743	692	668	432	181	103	0	5.43238	18.1427	7.03329	4.32237	4.09324	0.888748	46.9889	13.2114	12.1941	8.87553	4.36152	2.37389	0	2.68535	4.25873	3.00599	2.41207	2.34858	0.91743	5.58463	3.82898	3.72182	3.30386	2.42264	1.75441	0
ENSG00000205517	RGL3	1069	1178	1730	871	191	22	9110	4466	6323	852	258	194	148	21.35	40.9428	36.2131	15.3665	5.54474	0.888748	156.059	85.2632	115.424	17.5045	6.21697	4.47121	2.72681	4.48221	5.39035	5.21774	4.03267	2.71034	0.91743	7.29516	6.43067	6.86325	4.2098	2.85139	2.45186	1.89794
ENSG00000154864	PIEZO2	312	0	85	516	0	2	8847	8	0	14	0	0	0	6.23125	0	1.77926	9.10344	0	0.0807953	151.553	0.152733	0	0.287633	0	0	0	2.85425	0	1.4747	3.33678	0	0.112093	7.25317	0.205058	0	0.364721	0	0	0
ENSG00000198691	ABCA4	0	22	201	252	24	6	5878	96	38	14	20	3	89	0	0.764637	4.20742	4.44587	0.696721	0.242386	100.693	1.8328	0.693677	0.287633	0.481935	0.0691424	1.63977	0	0.819371	2.38057	2.44516	0.76275	0.313113	6.66808	1.50223	0.760159	0.364721	0.567483	0.096454	1.40041
ENSG00000137860	SLC28A2	0	4	28	0	0	0	6494	2	0	4	0	4	0	0	0.139025	0.586108	0	0	0	111.245	0.0381832	0	0.0821808	0	0.0921899	0	0	0.187799	0.665491	0	0	0	6.81051	0.0540611	0	0.113942	0	0.127224	0
ENSG00000148357	HMCN2	4	36	1547	50	10	14	2887	28	0	107	8	10	10	0.0798879	1.25122	32.3824	0.882117	0.290301	0.565567	49.4557	0.534565	0	2.19834	0.192774	0.230475	0.184244	0.110882	1.17071	5.06102	0.912356	0.367707	0.646685	5.65695	0.61783	0	1.67732	0.254321	0.299215	0.243966
ENSG00000203867	RBM20	2	22	1011	94	26	38	25773	672	2	42	28	30	180	0.0399439	0.764637	21.1627	1.65838	0.754782	1.53511	441.504	12.8296	0.0365093	0.862898	0.67471	0.691424	3.31639	0.0565058	0.819371	4.47006	1.41055	0.811291	1.34205	8.78955	3.78968	0.0517331	0.897549	0.743911	0.758238	2.10982
ENSG00000196557	CACNA1H	0	0	514	42	0	0	6856	250	16	72	0	0	243	0	0	10.7593	0.740978	0	0	117.447	4.77291	0.292075	1.47925	0	0	4.47712	0	0	3.55573	0.799898	0	0	6.88809	2.5293	0.369689	1.30991	0	0	2.45342
ENSG00000272620	AFAP1-AS1	26	49	797	38	12	4	9775	527	226	32	27	33	45	0.519271	1.70305	16.6831	0.670409	0.348361	0.161591	167.451	10.0613	4.12555	0.657446	0.650613	0.760566	0.829097	0.603379	1.43459	4.1443	0.740201	0.431207	0.216102	7.39618	3.46745	2.35771	0.728962	0.723002	0.81604	0.871132
ENSG00000069122	GPR116	0	26	496	8	16	0	11293	75	8	4	5	10	48	0	0.903662	10.3825	0.141139	0.464481	0	193.455	1.43187	0.146037	0.0821808	0.120484	0.230475	0.88437	0	0.928777	3.50874	0.190474	0.550389	0	7.60329	1.28207	0.196654	0.113942	0.164122	0.299215	0.914083
ENSG00000137819	PAQR5	503	53	2277	383	141	12	1234	780	4	436	32	14	242	10.0459	1.84208	47.6631	6.75701	4.09324	0.484772	21.139	14.8915	0.0730186	8.95771	0.771097	0.322665	4.4587	3.46544	1.50695	5.60476	2.9555	2.34858	0.570241	4.46852	3.99018	0.101675	3.31581	0.824643	0.403447	2.44856
ENSG00000224940	PRRT4	8	4	4294	379	130	6	957	222	8	439	0	2	147	0.159776	0.139025	89.8838	6.68644	3.77391	0.242386	16.3939	4.23834	0.146037	9.01934	0	0.0460949	2.70838	0.213846	0.187799	6.50595	2.94232	2.25517	0.313113	4.12051	2.38911	0.196654	3.32472	0	0.0650138	1.89079
ENSG00000018236	CNTN1	114	76	4137	4096	208	0	1444	3363	0	642	34	459	324	2.2768	2.64147	86.5974	72.263	6.03825	0	24.7364	64.2051	0	13.19	0.81929	10.5788	5.9695	1.71229	1.86452	6.45282	6.19501	2.81522	0	4.68574	6.02691	0	3.8268	0.863376	3.53341	2.80106
ENSG00000138744	NAAA	309	361	7588	6898	680	522	11093	11415	38	538	613	771	1011	6.17134	12.547	158.835	121.697	19.7404	21.0876	190.029	217.931	0.693677	11.0533	14.7713	17.7696	18.6271	2.84224	3.7599	7.32044	6.93895	4.37437	4.46516	7.57764	7.77433	0.760159	3.59136	3.97923	4.23033	4.29477
ENSG00000053918	KCNQ1	87	56	710	187	475	57	2537	388	30	350	376	147	64	1.73756	1.94635	14.862	3.29912	13.7893	2.30267	43.4601	7.40755	0.54764	7.19082	9.06039	3.38798	1.17916	1.45289	1.55893	3.9875	2.10404	3.88648	1.72363	5.47444	3.07169	0.63007	3.03401	3.33061	2.13356	1.12377
ENSG00000100031	GGT1	30	238	2780	819	1286	56	3708	374	176	623	243	92	1055	0.599159	8.27198	58.1921	14.4491	37.3327	2.26227	63.5199	7.14027	3.21282	12.7997	5.85552	2.12037	19.4377	0.677313	3.21288	5.88733	3.94945	5.2605	1.70588	6.01167	3.02508	2.07479	3.78656	2.77727	1.64172	4.35316
ENSG00000002726	AOC1	2	112	2046	12	108	32	1869	391	0	2	14	212	2	0.0399439	3.8927	42.8277	0.211708	3.13525	1.29272	32.0169	7.46482	0	0.0410904	0.337355	4.88606	0.0368488	0.0565058	2.29063	5.45377	0.277042	2.04797	1.19706	5.04513	3.08148	0	0.0580953	0.419382	2.5573	0.0522055
ENSG00000156675	RAB11FIP1	1643	1421	20047	1170	1896	818	12272	4589	3015	1725	1747	1118	1373	32.8139	49.3886	419.632	20.6415	55.041	33.0453	210.225	87.6115	55.0378	35.4405	42.0971	25.7671	25.2967	5.07955	5.65503	8.71642	4.43573	5.80841	5.08938	7.72264	6.46942	5.80833	5.18747	5.42952	4.74239	4.71681
ENSG00000162482	AKR7A3	61	76	2797	42	398	14	10776	6247	19	88	25	26	45	1.21829	2.64147	58.548	0.740978	11.554	0.565567	184.598	119.265	0.346839	1.80798	0.602419	0.599234	0.829097	1.14945	1.86452	5.89598	0.799898	3.65007	0.646685	7.53604	6.91008	0.429577	1.48953	0.680252	0.677381	0.871132
ENSG00000173467	AGR3	0	106	2902	10	732	6	1767	1345	24	2	0	0	2	0	3.68416	60.7459	0.176423	21.25	0.242386	30.2696	25.6782	0.438112	0.0410904	0	0	0.0368488	0	2.22779	5.94827	0.234407	4.47573	0.313113	4.96669	4.73759	0.524176	0.0580953	0	0	0.0522055
ENSG00000186603	HPDL	248	72	4060	324	852	104	3310	2921	44	878	53	60	32	4.95305	2.50245	84.9856	5.71612	24.7336	4.20135	56.7019	55.7666	0.803205	18.0387	1.27713	1.38285	0.58958	2.57363	1.80836	6.42602	2.74763	4.68558	2.37889	5.85055	5.82697	0.850564	4.25086	1.18722	1.25269	0.668646
ENSG00000152766	ANKRD22	20	52	1665	126	304	64	1018	1199	34	169	6	116	110	0.399439	1.80732	34.8525	2.22293	8.82514	2.58545	17.4388	22.8909	0.620658	3.47214	0.144581	2.67351	2.02668	0.484849	1.4892	5.164	1.68837	3.29648	1.84215	4.20468	4.57839	0.69658	2.16096	0.194819	1.87716	1.59774
ENSG00000164674	SYTL3	120	281	4095	216	488	178	5603	4022	68	802	281	300	295	2.39664	9.7665	85.7182	3.81074	14.1667	7.19078	95.9822	76.7865	1.24132	16.4772	6.77119	6.91424	5.43519	1.76411	3.42848	6.43826	2.26626	3.92283	3.034	6.59965	6.28145	1.16435	4.12741	2.95814	2.98445	2.68598
ENSG00000116574	RHOU	42	396	6744	526	908	504	7941	8188	874	519	1354	458	515	0.838823	13.7635	141.168	9.27987	26.3593	20.3604	136.033	156.322	15.9546	10.663	32.627	10.5557	9.48856	0.878782	3.88396	7.15146	3.36175	4.77396	4.41687	7.09838	7.29758	4.0836	3.54386	5.07155	3.53054	3.39074
ENSG00000158296	SLC13A3	12	305	2834	849	438	72	6793	2598	189	813	407	193	483	0.239664	10.6006	59.3225	14.9783	12.7152	2.90863	116.367	49.6	3.45013	16.7032	9.80739	4.44816	8.89898	0.309949	3.53613	5.91462	3.99805	3.7777	1.96666	6.87489	5.66107	2.15385	4.14594	3.43395	2.44577	3.30728
ENSG00000242779	ZNF702P	20	16	953	30	330	6	1453	396	383	35	0	0	20	0.399439	0.5561	19.9486	0.52927	9.57992	0.242386	24.8906	7.56028	6.99154	0.719082	0	0	0.368488	0.484849	0.637934	4.38878	0.612843	3.40326	0.313113	4.69436	3.09766	2.99847	0.781638	0	0	0.452582
ENSG00000112759	SLC29A1	1321	1378	39258	4360	3351	252	40852	34947	2905	2034	308	472	1984	26.383	47.8941	821.765	76.9206	97.2797	10.1802	699.815	667.195	53.0298	41.7889	7.42181	10.8784	36.554	4.77521	5.61159	9.68434	6.28393	6.61882	3.48287	9.45289	9.38413	5.75568	5.41917	3.07413	3.57027	5.23089
ENSG00000106031	HOXA13	0	16	4114	180	287	18	2996	3191	264	307	8	2	82	0	0.5561	86.116	3.17562	8.33163	0.727157	51.323	60.9214	4.81923	6.30738	0.192774	0.0460949	1.5108	0	0.637934	6.44487	2.06199	3.22213	0.7884	5.70937	5.95237	2.54083	2.86935	0.254321	0.0650138	1.32815
ENSG00000076554	TPD52	988	927	36133	4634	2350	806	45736	34856	4246	1894	1043	1382	2702	19.7323	32.219	756.351	81.7546	68.2206	32.5605	783.48	665.458	77.5093	38.9126	25.1329	31.8516	49.7827	4.37381	5.05394	9.56482	6.37077	6.11313	5.06869	9.61559	9.38037	6.29479	5.31877	4.7078	5.03789	5.66626
ENSG00000061656	SPAG4	46	73	1139	466	224	122	1048	369	116	86	66	32	85	0.91871	2.5372	23.842	8.22133	6.50273	4.92851	17.9528	7.04481	2.11754	1.76689	1.59039	0.737519	1.56607	0.940137	1.82261	4.63471	3.20497	2.90742	2.56767	4.24434	3.00806	1.64041	1.46826	1.37317	0.797029	1.35956
ENSG00000128039	SRD5A3	434	332	19013	1181	4063	1330	10098	12799	2260	1168	794	1185	1131	8.66783	11.5391	397.988	20.8356	117.949	53.7289	172.984	244.354	41.2555	23.9968	19.1328	27.3112	20.838	3.27319	3.64836	8.6402	4.44861	6.8942	5.77423	7.44281	7.93872	5.40107	4.64367	4.33148	4.8233	4.44877
ENSG00000249700	SRD5A3-AS1	15	20	1393	54	177	32	791	447	54	38	36	55	87	0.29958	0.695124	29.1589	0.952686	5.13832	1.29272	13.5502	8.53396	0.985752	0.780717	0.867484	1.26761	1.60292	0.378045	0.761391	4.91451	0.96546	2.61784	1.19706	3.86297	3.25307	0.989685	0.832459	0.901096	1.18117	1.38013
ENSG00000179715	PCED1B	56	208	607	0	48	42	1741	531	423	88	18	44	235	1.11843	7.22929	12.706	0	1.39344	1.6967	29.8242	10.1377	7.72172	1.80798	0.433742	1.01409	4.32973	1.083	3.04077	3.77673	0	1.25909	1.4312	4.94599	3.47737	3.12461	1.48953	0.519785	1.01013	2.41406
ENSG00000188833	ENTPD8	31	261	1149	0	48	85	3777	402	225	169	58	24	23	0.619131	9.07137	24.0513	0	1.39344	3.4338	64.7019	7.67483	4.1073	3.47214	1.39761	0.553139	0.423761	0.69522	3.33219	4.64682	0	1.25909	2.14854	6.03786	3.11684	2.35256	2.16096	1.2616	0.635187	0.509707
ENSG00000163817	SLC6A20	0	110	1148	41	36	62	815	705	351	220	16	62	52	0	3.82318	24.0304	0.723336	1.04508	2.50465	13.9614	13.4596	6.40739	4.51994	0.385548	1.42894	0.958068	0	2.26999	4.64561	0.785204	1.03216	1.80927	3.90317	3.85396	2.88896	2.46465	0.470457	1.28033	0.969431
ENSG00000007516	BAIAP3	70	261	2580	8	309	38	8357	5918	1329	548	108	198	434	1.39804	9.07137	54.0056	0.141139	8.97029	1.53511	143.16	112.984	24.2604	11.2588	2.60245	4.5634	7.99618	1.26185	3.33219	5.78151	0.190474	3.31764	1.34205	7.17152	6.83269	4.65881	3.61574	1.84898	2.47597	3.16931
ENSG00000279184	NA	10	58	745	0	156	0	3385	1576	332	184	18	34	2	0.19972	2.01586	15.5947	0	4.52869	0	57.9867	30.0884	6.06055	3.78032	0.433742	0.783614	0.0368488	0.262697	1.59257	4.05265	0	2.46694	0	5.88232	4.9583	2.81978	2.25711	0.519785	0.834803	0.0522055
ENSG00000186204	CYP4F12	20	14	332	20	20	234	6792	2590	1920	4	222	120	126	0.399439	0.486587	6.94956	0.352847	0.580601	9.45305	116.35	49.4473	35.049	0.0821808	5.34948	2.7657	2.32147	0.484849	0.572004	2.99088	0.435998	0.660473	3.38585	6.87468	5.65671	5.17189	0.113942	2.66664	1.91292	1.73182
ENSG00000224769	AC069213.1	0	83	133	47	22	83	2327	498	646	44	280	102	62	0	2.88477	2.78401	0.82919	0.638661	3.353	39.8627	9.50763	11.7925	0.903989	6.7471	2.35084	1.14231	0	1.95783	1.91992	0.871205	0.712518	2.12201	5.35271	3.39337	3.67723	0.929025	2.95366	1.74452	1.09917
ENSG00000184012	TMPRSS2	58	941	790	1098	68	564	23876	6119	8387	359	84	97	1756	1.15837	32.7056	16.5366	19.3713	1.97404	22.7843	409.008	116.822	153.102	7.37573	2.02413	2.2356	32.3532	1.10994	5.07492	4.1323	4.34846	1.57243	4.57194	8.67951	6.88046	7.26774	3.06621	1.59652	1.69404	5.05975
ENSG00000149564	ESAM	12	28	198	4	18	22	1157	668	1339	78	22	12	146	0.239664	0.973174	4.14462	0.0705693	0.522541	0.888748	19.82	12.7532	24.443	1.60253	0.530129	0.27657	2.68996	0.309949	0.980518	2.36306	0.0983782	0.606481	0.91743	4.3799	3.7817	4.6692	1.37991	0.613653	0.352272	1.88361
ENSG00000153292	GPR110	0	700	9122	200	100	346	76999	31862	53791	177	444	650	174	0	24.3294	190.946	3.52847	2.90301	13.9776	1319.03	608.297	981.937	3.6365	10.699	14.9809	3.20584	0	4.66274	7.58455	2.17902	1.96459	3.90473	10.3664	9.251	9.94095	2.21304	3.54831	3.99827	2.07239
ENSG00000182742	HOXB4	0	0	237	287	44	6	1608	1454	797	23	0	131	26	0	0	4.96098	5.06335	1.27732	0.242386	27.5458	27.7592	14.549	0.47254	0	3.01922	0.479034	0	0	2.57555	2.60012	1.18734	0.313113	4.83521	4.84595	3.95875	0.558306	0	2.00691	0.564655
ENSG00000133216	EPHB2	6	52	346	586	2	0	2749	1599	192	188	94	386	80	0.119832	1.80732	7.24262	10.3384	0.0580601	0	47.0917	30.5275	3.5049	3.8625	2.2651	8.89632	1.47395	0.163282	1.4892	3.0431	3.50315	0.0814216	0	5.58772	4.97854	2.17149	2.2817	1.70713	3.30689	1.30682
ENSG00000162878	PKDCC	0	24	208	822	58	8	2870	1305	574	777	121	100	80	0	0.834149	4.35394	14.502	1.68374	0.323181	49.1645	24.9146	10.4782	15.9636	2.91571	2.30475	1.47395	0	0.875111	2.4206	3.95438	1.42425	0.40401	5.6486	4.69569	3.52082	4.08437	1.96927	1.72454	1.30682
ENSG00000156284	CLDN8	4	224	1724	2284	214	80	2050	6523	708	1674	56	46	584	0.0798879	7.78539	36.0875	40.2951	6.21243	3.23181	35.1175	124.535	12.9243	34.3927	1.34942	1.06018	10.7598	0.110882	3.13511	5.21286	5.3679	2.85049	2.08128	5.17463	6.97194	3.79953	5.14538	1.2323	1.04277	3.5558
ENSG00000187994	RINL	382	272	2173	1242	428	314	4039	8015	875	1456	438	751	618	7.62929	9.45369	45.4861	21.9118	12.4249	12.6849	69.1901	153.019	15.9728	29.9138	10.5544	17.3086	11.3863	3.10924	3.38594	5.53873	4.51802	3.74684	3.77451	6.1332	7.26697	4.08516	4.95018	3.53037	4.19445	3.63067
ENSG00000105409	ATP1A3	0	2	464	380	30	0	1032	1592	90	962	4	96	84	0	0.0695124	9.71264	6.70409	0.870902	0	17.6787	30.3939	1.64292	19.7645	0.0963871	2.21256	1.54765	0	0.0969533	3.42124	2.94562	0.903734	0	4.22332	4.97241	1.40213	4.37605	0.132757	1.68372	1.34917
ENSG00000188130	MAPK12	117	114	5020	1381	162	86	2654	4013	2001	1252	73	199	852	2.33672	3.96221	105.081	24.3641	4.70287	3.4742	45.4643	76.6147	36.5276	25.7226	1.75906	4.58645	15.6976	1.73843	2.31098	6.72902	4.66471	2.51169	2.16163	5.53805	6.27826	5.22988	4.73999	1.46418	2.48193	4.06157
ENSG00000149150	SLC43A1	78	10	5104	102	12	6	2648	4582	532	887	2	92	78	1.55781	0.347562	106.839	1.79952	0.348361	0.242386	45.3616	87.4778	9.71148	18.2236	0.0481935	2.12037	1.4371	1.35491	0.430352	6.75274	1.48518	0.431207	0.313113	5.53486	6.46724	3.42109	4.26481	0.0679051	1.64172	1.28517
ENSG00000164867	NOS3	56	6	22223	171	37	0	4765	8933	1054	221	16	16	288	1.11843	0.208537	465.181	3.01684	1.07411	0	81.6268	170.545	19.2404	4.54049	0.385548	0.368759	5.30622	1.083	0.273262	8.86475	2.00606	1.05249	0	6.36854	7.42245	4.33917	2.47001	0.470457	0.452869	2.65678
ENSG00000205189	ZBTB10	197	1574	19735	2562	290	130	27733	29261	4359	536	347	322	795	3.93448	54.7063	413.101	45.1997	8.41872	5.25169	475.08	558.64	79.5721	11.0122	8.36158	7.42128	14.6474	2.3029	5.79977	8.69384	5.52981	3.23553	2.64425	8.89506	9.12836	6.33221	3.58643	3.22675	3.07404	3.96785
ENSG00000181652	ATG9B	208	128	2919	934	57	10	1939	3156	618	104	13	19	76	4.15417	4.4488	61.1017	16.4779	1.65471	0.403976	33.216	60.2532	11.2814	2.1367	0.313258	0.437902	1.40025	2.36574	2.44594	5.95656	4.12746	1.40856	0.489519	5.0966	5.93671	3.6184	1.64925	0.39315	0.523965	1.26319
ENSG00000164684	ZNF704	2881	1018	40090	8348	815	334	51338	22298	5485	2599	512	736	3081	57.5392	35.3818	839.181	147.278	23.6595	13.4928	879.445	425.705	100.127	53.397	12.3375	16.9629	56.7655	5.87133	5.18515	9.71456	7.21216	4.62407	3.85727	9.78209	8.7371	6.66002	5.76545	3.73742	4.16695	5.85214
ENSG00000160712	IL6R	352	148	1715	356	34	20	3116	3634	4735	192	267	222	2285	7.03013	5.14392	35.8991	6.28067	0.987022	0.807953	53.3786	69.379	86.4358	3.94468	6.43384	5.11654	42.0997	3.00542	2.61916	5.20551	2.86407	0.990608	0.854357	5.76497	6.13707	6.45015	2.30588	2.89411	2.61272	5.42961
ENSG00000076641	PAG1	20	74	985	1226	4	0	4380	4162	1136	50	90	160	650	0.399439	2.57196	20.6184	21.6295	0.11612	0	75.0316	79.4593	20.7373	1.02726	2.16871	3.68759	11.9758	0.484849	1.83672	4.43419	4.50013	0.158492	0	6.24853	6.33019	4.4421	1.01953	1.6639	2.22885	3.69776
ENSG00000132170	PPARG	36	32	4235	260	44	18	1196	4612	3729	227	88	395	236	0.718991	1.1122	88.6488	4.58701	1.27732	0.727157	20.4881	88.0506	68.0716	4.66376	2.12052	9.10375	4.34815	0.781562	1.07875	6.48621	2.48208	1.18734	0.7884	4.42546	6.47655	6.11002	2.50176	1.64178	3.33682	2.41904
ENSG00000260604	RP1-140K8.5	0	6	3237	30	12	4	1599	1417	572	30	118	26	426	0	0.208537	67.7582	0.52927	0.348361	0.161591	27.3917	27.0528	10.4417	0.616356	2.84342	0.599234	7.84879	0	0.273262	6.10346	0.612843	0.431207	0.216102	4.8274	4.81007	3.51623	0.692745	1.94239	0.677381	3.14548
ENSG00000172432	GTPBP2	6966	2256	22478	3268	5623	2461	18242	74176	41671	4986	3985	3946	4793	139.125	78.41	470.519	57.6551	163.236	99.4186	312.494	1416.14	760.69	102.438	96.0256	90.9453	88.3081	7.13057	6.31125	8.88117	5.87419	7.35963	6.64988	8.2923	10.4688	9.57306	6.69263	6.60029	6.5227	6.48072
ENSG00000160200	CBS	22	592	843	59	4	0	3520	5044	1195	127	10	92	40	0.439383	20.5757	17.646	1.0409	0.11612	0	60.2993	96.2981	21.8143	2.60924	0.240968	2.12037	0.736975	0.525451	4.43133	4.2208	1.0292	0.158492	0	5.9378	6.60434	4.51187	1.8517	0.311466	1.64172	0.796577
ENSG00000225032	RP11-228B15.4	53	119	143	41	12	10	2256	1382	860	130	76	73	103	1.05851	4.13599	2.99334	0.723336	0.348361	0.403976	38.6464	26.3846	15.699	2.67088	1.83135	1.68247	1.89771	1.0416	2.36064	1.99759	0.785204	0.431207	0.489519	5.30912	4.77529	4.06169	1.87612	1.50149	1.42356	1.53491
ENSG00000174501	ANKRD36C	452	461	624	315	451	26	5221	4624	3739	441	246	282	840	9.02733	16.0226	13.0618	5.55734	13.0926	1.05034	89.4383	88.2797	68.2542	9.06043	5.92781	6.49939	15.4765	3.32587	4.08938	3.81371	2.71311	3.81686	1.03586	6.49886	6.48026	6.11383	3.33062	2.7924	2.90677	4.04234
ENSG00000106948	AKNA	286	414	1147	152	453	62	4122	5911	7283	629	179	253	197	5.71198	14.3891	24.0095	2.68163	13.1506	2.50465	70.6119	112.851	132.949	12.9229	4.31332	5.83101	3.6296	2.74674	3.94383	4.6444	1.88035	3.82279	1.80927	6.16213	6.831	7.06554	3.79939	2.40961	2.7721	2.21089
ENSG00000130653	PNPLA7	294	329	288	92	636	289	9085	2557	657	2146	131	94	1685	5.87176	11.4348	6.02854	1.62309	18.4631	11.6749	155.631	48.8173	11.9933	44.09	3.15668	2.16646	31.0451	2.78068	3.63631	2.81322	1.39127	4.28267	3.6639	7.29122	5.63857	3.6997	5.49474	2.05543	1.66287	5.00203
ENSG00000140465	CYP1A1	10	0	2	0	0	0	3535	4075	34	44	6	2	226	0.19972	0	0.0418648	0	0	0	60.5563	77.7984	0.620658	0.903989	0.144581	0.0460949	4.16391	0.262697	0	0.0591681	0	0	0	5.94383	6.30009	0.69658	0.929025	0.194819	0.0650138	2.36846
ENSG00000159588	CCDC17	132	67	114	80	78	34	1774	605	247	196	64	27	90	2.6363	2.32867	2.3863	1.41139	2.26434	1.37352	30.3895	11.5504	4.5089	4.02686	1.54219	0.622282	1.65819	1.86247	1.73494	1.75971	1.26986	1.70679	1.24703	4.97221	3.64967	2.46176	2.32966	1.34607	0.698024	1.41045
ENSG00000244137	RP11-99J16__A.2	0	0	59	8	44	2	2065	1222	168	74	5	2	62	0	0	1.23501	0.141139	1.27732	0.0807953	35.3745	23.33	3.06678	1.52034	0.120484	0.0460949	1.14231	0	0	1.16028	0.190474	1.18734	0.112093	5.18485	4.60466	2.02389	1.33362	0.164122	0.0650138	1.09917
ENSG00000230699	RP11-54O7.1	736	4	86	4	40	0	490	1322	34	566	16	7	123	14.6994	0.139025	1.80019	0.0705693	1.1612	0	8.39394	25.2391	0.620658	11.6286	0.385548	0.161332	2.2662	3.97263	0.187799	1.48552	0.0983782	1.11183	0	3.23173	4.71365	0.69658	3.65862	0.470457	0.215781	1.70761
ENSG00000131781	FMO5	560	106	360	46	260	52	1909	1847	415	440	99	81	349	11.1843	3.68416	7.53567	0.811547	7.54782	2.10068	32.7021	35.2622	7.57568	9.03989	2.38558	1.86684	6.43011	3.60695	2.22779	3.0935	0.857223	3.09556	1.63258	5.07477	5.1804	3.10025	3.32767	1.7594	1.51946	2.89338
ENSG00000171435	KSR2	249	24	155	204	228	0	877	1399	198	662	0	28	42	4.97302	0.834149	3.24452	3.59904	6.61885	0	15.0234	26.7092	3.61442	13.6009	0	0.645329	0.773824	2.57846	0.875111	2.0856	2.20133	2.92957	0	4.00211	4.79229	2.20615	3.86799	0	0.718376	0.826863
ENSG00000167525	PROCA1	144	118	142	92	243	52	624	1475	164	1415	107	66	121	2.87596	4.10123	2.9724	1.62309	7.0543	2.10068	10.6894	28.1601	2.99376	29.0715	2.57835	1.52113	2.22935	1.95455	2.35085	1.99001	1.39127	3.00976	1.63258	3.54713	4.86593	1.99775	4.91032	1.8393	1.33407	1.69124
ENSG00000166819	PLIN1	2	40	150	54	98	52	2027	552	218	217	139	32	870	0.0399439	1.39025	3.13986	0.952686	2.84495	2.10068	34.7235	10.5386	3.97952	4.45831	3.34945	0.737519	16.0292	0.0565058	1.25716	2.04958	0.96546	1.94296	1.63258	5.1588	3.52839	2.31601	2.44845	2.12083	0.797029	4.08994
ENSG00000236830	CBR3-AS1	38	68	331	99	220	136	2564	1041	207	301	300	256	504	0.758935	2.36342	6.92863	1.74659	6.38661	5.49408	43.9226	19.8744	3.77871	6.1841	7.22903	5.90015	9.28589	0.814702	1.74993	2.98707	1.45764	2.88491	2.69912	5.48937	4.38366	2.25662	2.84481	3.04072	2.78663	3.36259
ENSG00000139865	TTC6	52	36	526	24	319	83	1515	1444	451	221	163	127	2885	1.03854	1.25122	11.0105	0.423416	9.26059	3.353	25.9527	27.5683	8.23285	4.54049	3.92777	2.92703	53.1543	1.02754	1.17071	3.58622	0.509357	3.35904	2.12201	4.75236	4.83634	3.20678	2.47001	2.30094	1.97344	5.75901
ENSG00000176884	GRIN1	28	87	1173	8	376	106	3752	1372	44	259	70	58	1254	0.559215	3.02379	24.5537	0.141139	10.9153	4.28215	64.2736	26.1937	0.803205	5.32121	1.68677	1.33675	23.1042	0.64082	2.00856	4.67546	0.190474	3.57474	2.40113	6.02843	4.7652	0.850564	2.6602	1.42588	1.22451	4.59121
ENSG00000198189	HSD17B11	36	92	581	52	1970	202	1809	2294	327	1642	87	130	121	0.718991	3.19757	12.1617	0.917401	57.1892	8.16032	30.9891	43.7962	5.96927	33.7352	2.09642	2.99617	2.22935	0.781562	2.06956	3.71828	0.939152	5.86268	3.1954	4.99951	5.4853	2.80101	5.11833	1.6306	1.99862	1.69124
ENSG00000165140	FBP1	10	130	4599	0	3776	270	10044	5842	422	6938	188	232	341	0.19972	4.51831	96.2682	0	109.618	10.9074	172.059	111.533	7.70347	142.543	4.53019	5.34701	6.28271	0.262697	2.46423	6.6039	0	6.78944	3.57378	7.43512	6.81421	3.12159	7.16533	2.46733	2.66608	2.86448
ENSG00000140057	AK7	44	32	220	2	161	72	864	833	44	760	80	64	42	0.878767	1.1122	4.60513	0.0352847	4.67384	2.90863	14.8007	15.9033	0.803205	15.6143	1.92774	1.47504	0.773824	0.909786	1.07875	2.48675	0.0500275	2.50433	1.96666	3.98192	4.07923	0.850564	4.05436	1.54979	1.30745	0.826863
ENSG00000162949	CAPN13	6	95	1109	24	1568	10	11424	5750	13	3034	68	28	140	0.119832	3.30184	23.2141	0.423416	45.5191	0.403976	195.699	109.777	0.237311	62.3341	1.63858	0.645329	2.57941	0.163282	2.10495	4.59777	0.509357	5.53975	0.489519	7.61984	6.79151	0.307208	5.98491	1.39976	0.718376	1.83972
ENSG00000101695	RNF125	98	46	624	108	728	10	688	2305	128	963	2	52	60	1.95725	1.59879	13.0618	1.90537	21.1339	0.403976	11.7858	44.0062	2.3366	19.785	0.0481935	1.19847	1.10546	1.56426	1.37784	3.81371	1.53872	4.46818	0.489519	3.67647	5.49205	1.73838	4.37747	0.0679051	1.1365	1.07414
ENSG00000248810	RP11-362F19.1	51	55	1539	0	389	0	1871	2718	159	508	0	4	2	1.01857	1.91159	32.215	0	11.2927	0	32.0512	51.891	2.90249	10.437	0	0.0921899	0.0368488	1.01333	1.54181	5.05376	0	3.61973	0	5.04663	5.72495	1.9644	3.51563	0	0.127224	0.0522055
ENSG00000186205	2022-03-01	182	115	4685	264	1129	246	3593	5455	338	2301	320	773	510	3.6349	3.99697	98.0684	4.65758	32.7749	9.93782	61.5499	104.145	6.17008	47.2745	7.71097	17.8157	9.39643	2.21254	2.32105	6.63035	2.50018	5.07788	3.45125	5.96693	6.71623	2.84199	5.59319	3.12283	4.23386	3.37802
ENSG00000143891	GALM	49	100	4002	370	1824	154	6611	3713	472	1002	190	362	190	0.978626	3.47562	83.7715	6.52766	52.9508	6.22124	113.25	70.8872	8.6162	20.5863	4.57839	8.34318	3.50063	0.984499	2.16209	6.40551	2.9122	5.75357	2.85225	6.83605	6.16766	3.26547	4.43204	2.47985	3.22391	2.17013
ENSG00000168907	PLA2G4F	16	50	1238	218	1009	68	2143	3880	245	1692	28	230	549	0.319551	1.73781	25.9143	3.84603	29.2913	2.74704	36.7107	74.0755	4.47239	34.7625	0.67471	5.30092	10.115	0.400048	1.45302	4.7503	2.2768	4.92083	1.90575	5.2369	6.23027	2.45217	5.16037	0.743911	2.65556	3.47443
ENSG00000099954	CECR2	24	18	1015	106	287	4	1143	2071	314	824	21	226	68	0.479327	0.625612	21.2464	1.87009	8.33163	0.161591	19.5802	39.5388	5.73196	16.9292	0.506032	5.20873	1.25286	0.564941	0.700983	4.4755	1.52109	3.22213	0.216102	4.36318	5.34123	2.75103	4.16424	0.590753	2.6343	1.17176
ENSG00000150687	PRSS23	152	58	20303	492	1616	1328	10816	10345	3772	2080	668	1934	1121	3.03574	2.01586	424.991	8.68003	46.9126	53.6481	185.283	197.503	68.8566	42.734	16.0966	44.5738	20.6537	2.01283	1.59257	8.73468	3.27501	5.58233	5.7721	7.54136	7.63302	6.12632	5.45068	4.09564	5.51013	4.43654
ENSG00000005073	HOXA11	0	0	827	120	78	104	868	822	204	236	48	88	68	0	0	17.3111	2.11708	2.26434	4.20135	14.8693	15.6933	3.72395	4.84867	1.15665	2.02818	1.25286	0	0	4.19465	1.6402	1.70679	2.37889	3.98816	4.0612	2.23999	2.54811	1.10879	1.59845	1.17176
ENSG00000173917	HOXB2	0	29	606	116	1058	612	5100	3128	1427	323	48	257	211	0	1.00793	12.685	2.04651	30.7138	24.7234	87.3655	59.7186	26.0494	6.6361	1.15665	5.9232	3.88754	0	1.00571	3.77453	1.60716	4.98704	4.68501	6.46541	5.92407	4.75752	2.93284	1.10879	2.79144	2.28911
ENSG00000120093	HOXB3	0	42	1470	473	1047	525	22639	14584	1828	1272	99	218	984	0	1.45976	30.7707	8.34482	30.3945	21.2088	387.817	278.432	33.3695	26.1335	2.38558	5.02435	18.1296	0	1.29852	4.98962	3.22417	4.97244	4.47306	8.60295	8.12635	5.10306	4.762	1.7594	2.59081	4.25773
ENSG00000125508	SRMS	46	10	707	0	246	77	2127	517	579	368	58	96	180	0.91871	0.347562	14.7992	0	7.14139	3.11062	36.4366	9.87037	10.5694	7.56063	1.39761	2.21256	3.31639	0.940137	0.430352	3.98178	0	3.02528	2.03936	5.22638	3.44233	3.53225	3.09772	1.2616	1.68372	2.10982
ENSG00000163898	LIPH	4	174	8493	130	2060	616	9533	5051	4004	559	286	372	830	0.0798879	6.04758	177.779	2.2935	59.8019	24.8849	163.305	96.4318	73.0917	11.4848	6.89168	8.57366	15.2922	0.110882	2.81713	7.48203	1.71962	5.92605	4.69404	7.36023	6.60632	6.21124	3.6421	2.98033	3.25907	4.02611
ENSG00000187097	ENTPD5	826	431	2911	878	1226	434	14738	17047	2351	2038	844	1814	1022	16.4968	14.9799	60.9343	15.49	35.5909	17.5326	252.469	325.455	42.9167	41.8711	20.3377	41.8081	18.8297	4.12902	3.99819	5.95267	4.04352	5.19341	4.21199	7.98567	8.35074	5.4567	5.42193	4.41533	5.41981	4.30959
ENSG00000124406	ATP8A1	335	106	1743	320	353	90	9870	4759	452	2387	228	504	426	6.69061	3.68416	36.4852	5.64555	10.2476	3.63579	169.078	90.857	8.25111	49.0414	5.49406	11.6159	7.84879	2.9431	2.22779	5.22825	2.73239	3.49155	2.21281	7.41005	6.52132	3.20963	5.64505	2.69912	3.65717	3.14548
ENSG00000218226	TATDN2P2	70	116	3079	176	375	28	4017	3491	251	385	338	481	383	1.39804	4.03172	64.4509	3.10505	10.8863	1.13113	68.8132	66.6489	4.58192	7.9099	8.14471	11.0858	7.05654	1.26185	2.33105	6.03234	2.0374	3.57122	1.09162	6.12543	6.07999	2.48076	3.15541	3.19294	3.59524	3.01016
ENSG00000165816	VWA2	123	151	855	122	484	132	4550	2111	342	898	336	511	459	2.45655	5.24819	17.8972	2.15236	14.0505	5.33249	77.9438	40.3024	6.24309	18.4496	8.09652	11.7773	8.45679	1.78933	2.64344	4.2401	1.65643	3.91174	2.66277	6.30275	5.36815	2.85661	4.28167	3.18531	3.67551	3.24135
ENSG00000124496	TRERF1	144	290	9611	40	1877	229	30693	17767	503	3745	679	1530	2886	2.87596	10.0793	201.181	0.705693	54.4894	9.25106	525.786	339.201	9.18209	76.9418	16.3617	35.2626	53.1728	1.95455	3.4698	7.65951	0.770358	5.79414	3.3577	9.04107	8.41024	3.34796	6.28432	4.11784	5.18041	5.7595
ENSG00000179348	GATA2	4	16	1908	168	700	2	7883	5955	1005	1280	75	4	1003	0.0798879	0.5561	39.9391	2.96391	20.321	0.0807953	135.04	113.691	18.3459	26.2979	1.80726	0.0921899	18.4797	0.110882	0.637934	5.35541	1.98692	4.41421	0.112093	7.08788	6.8416	4.27396	4.77072	1.48916	0.127224	4.2839
ENSG00000244300	RP11-475N22.4	0	0	867	260	388	0	2592	1390	337	626	83	31	520	0	0	18.1484	4.58701	11.2637	0	44.4022	26.5374	6.15182	12.8613	2.00003	0.714472	9.58068	0	0	4.25915	2.48208	3.61632	0	5.50469	4.78332	2.83831	3.79299	1.58498	0.777764	3.40336
ENSG00000198353	HOXC4	225	8	1890	195	219	56	6298	2127	172	290	0	31	693	4.49369	0.27805	39.5623	3.44026	6.35758	2.26227	107.888	40.6079	3.1398	5.95811	0	0.714472	12.7681	2.45778	0.353944	5.34207	2.15064	2.87923	1.70588	6.7667	5.37878	2.04956	2.79869	0	0.777764	3.78326
ENSG00000115616	SLC9A2	8	21	1886	222	170	76	2913	2585	80	288	23	37	590	0.159776	0.729881	39.4785	3.9166	4.93511	3.07022	49.9011	49.3518	1.46037	5.91702	0.554226	0.852756	10.8704	0.213846	0.790673	5.33909	2.29766	2.56927	2.02511	5.66963	5.65397	1.29888	2.79015	0.636196	0.889673	3.56929
ENSG00000177398	UMODL1	0	12	520	92	228	24	2456	1921	51	281	0	0	110	0	0.417075	10.8849	1.62309	6.61885	0.969543	42.0725	36.675	0.930988	5.7732	0	0	2.02668	0	0.502916	3.57105	1.39127	2.92957	0.977861	5.4287	5.23554	0.949339	2.75984	0	0	1.59774
ENSG00000203697	CAPN8	12	280	6955	16	7583	259	20848	7971	32042	10290	290	364	68	0.239664	9.73174	145.585	0.282277	220.135	10.463	357.137	152.179	584.916	211.41	6.98806	8.38928	1.25286	0.309949	3.42381	7.19559	0.358708	7.78878	3.51891	8.48437	7.25908	9.19455	7.73071	2.99785	3.23101	1.17176
ENSG00000137501	SYTL2	59	268	2474	638	1500	318	20983	3789	8958	2142	470	1205	303	1.17835	9.31467	51.7868	11.2558	43.5451	12.8464	359.449	72.3382	163.525	44.0078	11.3255	27.7722	5.58259	1.12323	3.36663	5.72211	3.61539	5.47719	3.79144	8.49365	6.19649	7.36217	5.4921	3.62357	4.8466	2.71865
ENSG00000119547	ONECUT2	16	10	190	22	130	22	3359	1495	3511	1518	38	77	322	0.319551	0.347562	3.97716	0.388131	3.77391	0.888748	57.5413	28.542	64.0921	31.1876	0.915677	1.77466	5.93265	0.400048	0.430352	2.31532	0.473144	2.25517	0.91743	5.87138	4.88469	6.02441	5.00843	0.937855	1.47231	2.79341
ENSG00000241484	ARHGAP8	97	27	521	92	302	4	2891	1204	719	1344	242	181	219	1.93728	0.938418	10.9058	1.62309	8.76708	0.161591	49.5243	22.9863	13.1251	27.6127	5.83142	4.17159	4.03494	1.55448	0.95488	3.57359	1.39127	3.28793	0.216102	5.6589	4.58414	3.82019	4.83859	2.77219	2.37061	2.33197
ENSG00000105048	TNNT1	36	16	780	30	448	10	1397	2365	1597	1379	16	8	352	0.718991	0.5561	16.3273	0.52927	13.0055	0.403976	23.9313	45.1517	29.1527	28.3318	0.385548	0.18438	6.48538	0.781562	0.637934	4.11497	0.612843	3.80792	0.489519	4.63989	5.52831	4.91422	4.8744	0.470457	0.244132	2.90408
ENSG00000153132	CLGN	118	80	3368	118	880	96	4141	11368	4787	1791	48	228	501	2.35669	2.7805	70.5004	2.0818	25.5465	3.87817	70.9374	217.034	87.3851	36.7964	1.15665	5.25482	9.23062	1.74704	1.91858	6.15988	1.62377	4.73045	2.28634	6.16867	7.76841	6.46573	5.24018	1.10879	2.64497	3.35482
ENSG00000146205	ANO7	48	112	1377	214	1725	90	5016	2913	553	872	77	98	88	0.958654	3.8927	28.8239	3.77546	50.0769	3.63579	85.9266	55.6139	10.0948	17.9154	1.85545	2.25865	1.62135	0.969863	2.29063	4.8984	2.25564	5.6746	2.21281	6.44173	5.82308	3.47182	4.24149	1.51372	1.70428	1.39031
ENSG00000147234	FRMPD3	18	24	453	102	611	10	2457	1432	301	976	50	24	36	0.359495	0.834149	9.48239	1.79952	17.7374	0.403976	42.0896	27.3392	5.49465	20.0521	1.20484	0.553139	0.663278	0.443071	0.875111	3.3899	1.48518	4.22785	0.489519	5.42927	4.82473	2.69925	4.39589	1.14067	0.635187	0.734029
ENSG00000108511	HOXB6	0	12	331	222	409	10	7143	2003	933	372	0	4	161	0	0.417075	6.92863	3.9166	11.8733	0.403976	122.363	38.2405	17.0316	7.64281	0	0.0921899	2.96633	0	0.502916	2.98707	2.29766	3.68631	0.489519	6.94677	5.29427	4.17246	3.1115	0	0.127224	1.9878
ENSG00000135773	CAPN9	10	107	1838	102	1960	157	15236	10465	1579	1207	10	84	534	0.19972	3.71892	38.4738	1.79952	56.8989	6.34243	261	199.794	28.8241	24.7981	0.240968	1.93599	9.83862	0.262697	2.23846	5.30282	1.48518	5.85546	2.87626	8.03342	7.64957	4.89841	4.68919	0.311466	1.55385	3.43811
ENSG00000233101	HOXB-AS3	0	5	245	10	340	10	6563	1945	453	379	0	2	159	0	0.173781	5.12844	0.176423	9.87022	0.403976	112.427	37.1332	8.26936	7.78663	0	0.0460949	2.92948	0	0.231163	2.61552	0.234407	3.44231	0.489519	6.82563	5.25298	3.21247	3.13531	0	0.0650138	1.97434
ENSG00000120075	HOXB5	0	4	169	6	521	6	3084	1135	366	341	0	2	103	0	0.139025	3.53758	0.105854	15.1247	0.242386	52.8304	21.669	6.68121	7.00591	0	0.0460949	1.89771	0	0.187799	2.18192	0.145161	4.0112	0.313113	5.75035	4.50265	2.94133	3.00107	0	0.0650138	1.53491
ENSG00000165215	CLDN3	1485	1808	40412	744	8756	570	18293	12633	3437	15339	222	56	3014	29.6584	62.8393	845.921	13.1259	254.187	23.0267	313.368	241.184	62.7413	315.143	5.34948	1.29066	55.5311	4.93821	5.99637	9.72608	3.82027	7.99541	4.58656	8.29631	7.91996	5.99416	8.30443	2.66664	1.19576	5.82097
ENSG00000134240	HMGCS2	0	339	18723	8	4439	402	39060	31742	228	7615	2	4	2429	0	11.7824	391.918	0.141139	128.864	16.2398	669.117	606.006	4.16206	156.452	0.0481935	0.0921899	44.7528	0	3.67608	8.61808	0.190474	7.02086	4.10768	9.38827	9.24557	2.36795	7.29877	0.0679051	0.127224	5.51579
ENSG00000173890	GPR160	90	121	3452	102	2062	90	3611	2241	472	1017	30	71	442	1.79748	4.2055	72.2587	1.79952	59.86	3.63579	61.8582	42.7843	8.6162	20.8945	0.722903	1.63637	8.14358	1.48413	2.38004	6.19493	1.48518	5.92742	2.21281	5.97403	5.45234	3.26547	4.45249	0.784842	1.39855	3.19276
ENSG00000172828	CES3	73	158	670	62	692	66	3287	258	1205	667	67	75	431	1.45795	5.49148	14.0247	1.09382	20.0888	2.66624	56.3079	4.92564	21.9969	13.7036	1.61448	1.72856	7.94091	1.29746	2.69855	3.90927	1.06614	4.39841	1.8743	5.84066	2.56697	4.52337	3.8781	1.38653	1.44814	3.16042
ENSG00000168993	CPLX1	115	186	276	30	338	24	1369	481	391	1582	47	144	274	2.29678	6.46466	5.77735	0.52927	9.81216	0.969543	23.4516	9.18307	7.13757	32.5025	1.13255	3.31884	5.04828	1.72106	2.90008	2.76072	0.612843	3.43458	0.977861	4.61186	3.3481	3.0246	5.0662	1.09258	2.11064	2.59653
ENSG00000161905	ALOX15	0	22	636	0	400	0	4673	2637	174	1710	0	2	1293	0	0.764637	13.313	0	11.612	0	80.0508	50.3446	3.17631	35.1323	0	0.0460949	23.8227	0	0.819371	3.83926	0	3.65673	0	6.34075	5.68214	2.06223	5.17522	0	0.0650138	4.63359
ENSG00000183317	EPHA10	10	70	958	8	1839	0	1423	1825	496	3085	0	18	962	0.19972	2.43294	20.0533	0.141139	53.3863	0	24.3767	34.8422	9.05431	63.3819	0	0.414854	17.7243	0.262697	1.77944	4.39597	0.190474	5.76517	0	4.66543	5.16359	3.32974	6.00858	0	0.500654	4.22684
ENSG00000196917	HCAR1	2	286	1622	1	1612	20	5299	6563	1168	1921	10	12	1395	0.0399439	9.94028	33.9524	0.0176423	46.7965	0.807953	90.7745	125.298	21.3214	39.4673	0.240968	0.27657	25.702	0.0565058	3.45158	5.12732	0.0252306	5.57883	0.854357	6.52002	6.98069	4.48036	5.33869	0.311466	0.352272	4.73888
ENSG00000123095	BHLHE41	781	264	741	140	3893	546	982	1296	1506	34	462	290	1217	15.5981	9.17564	15.5109	2.46993	113.014	22.0571	16.8221	24.7427	27.4915	0.698537	11.1327	6.68377	22.4225	4.05295	3.34705	4.04535	1.79491	6.83307	4.52714	4.1556	4.68609	4.83246	0.764292	3.60083	2.94181	4.54982
ENSG00000177409	SAMD9L	2349	899	732	30	2540	118	2141	422	254	18	430	76	858	46.9142	31.2458	15.3225	0.52927	73.7364	4.76692	36.6764	8.05666	4.63668	0.369814	10.3616	1.75161	15.8081	5.58238	5.01104	4.02879	0.612843	6.22374	2.5278	5.23559	3.17898	2.49485	0.45398	3.5061	1.46027	4.07109
ENSG00000134321	RSAD2	2195	48	446	114	2654	181	682	16	867	101	129	48	1363	43.8385	1.6683	9.33586	2.01123	77.0458	7.31197	11.683	0.305466	15.8268	2.07506	3.10848	1.10628	25.1124	5.48667	1.41592	3.36959	1.59035	6.28625	3.05519	3.66482	0.384565	4.07269	1.62062	2.03861	1.0747	4.70666
ENSG00000134326	CMPK2	1687	96	321	248	1717	326	486	24	234	212	368	107	492	33.6927	3.3366	6.71931	4.3753	49.8446	13.1696	8.32542	0.458199	4.27159	4.35558	8.86761	2.46608	9.0648	5.11656	2.11656	2.94847	2.42634	5.66802	3.82473	3.22117	0.544188	2.39824	2.42104	3.3027	1.7933	3.33125
ENSG00000157601	MX1	28838	2078	829	1756	15936	2056	3764	481	2364	940	6040	652	2856	575.952	72.2234	17.353	30.9799	462.623	83.0575	64.4792	9.18307	43.154	19.3125	145.545	15.0269	52.62	9.17231	6.19423	4.19794	4.9991	8.85681	6.39331	6.03296	3.3481	5.46447	4.34429	7.1952	4.00243	5.7447
ENSG00000130303	BST2	22458	244	9788	30	16866	7537	11633	2091	2720	144	2897	1082	3197	448.53	8.48052	204.887	0.52927	489.621	304.477	199.279	39.9206	49.6527	2.95851	69.8084	24.9374	58.9027	8.81227	3.24497	7.68571	0.612843	8.93847	8.25492	7.64587	5.35475	5.66257	1.98496	6.14585	4.69696	5.90455
ENSG00000187608	ISG15	18833	410	1141	146	3713	8747	4802	647	1081	268	9407	2758	1220	376.132	14.2501	23.8839	2.57578	107.789	353.358	82.2606	12.3523	19.7333	5.50611	226.678	63.5649	22.4777	8.55893	3.93074	4.63714	1.83826	6.76538	8.46906	6.37956	3.73901	4.37388	2.7018	7.83085	6.01268	4.55322
ENSG00000165949	IFI27	5586	76	841	4	7232	2798	934	0	1132	96	1180	294	154	111.563	2.64147	17.6042	0.0705693	209.945	113.033	15.9999	0	20.6643	1.97234	28.4342	6.77596	2.83735	6.81459	1.86452	4.21755	0.0983782	7.72073	6.8333	4.08745	0	4.43725	1.5716	4.87942	2.95902	1.94011
ENSG00000132530	XAF1	2769	142	84	4	315	348	4850	69	227	16	1781	275	1068	55.3024	4.93538	1.75832	0.0705693	9.14447	14.0584	83.0829	1.31732	4.14381	0.328723	42.9164	6.33805	19.6772	5.81512	2.56934	1.46379	0.0983782	3.34262	3.91249	6.39374	1.21246	2.36284	0.410041	5.45669	2.8754	4.36997
ENSG00000185885	IFITM1	13091	719	717	77	1463	533	2112	135	240	22	1603	433	2239	261.453	24.9897	15.0085	1.35846	42.471	21.5319	36.1796	2.57737	4.38112	0.451994	38.6271	9.97955	41.2522	8.03592	4.69987	4.00077	1.23784	5.44198	4.4939	5.21644	1.8389	2.42791	0.538036	5.30842	3.45675	5.40095
ENSG00000126709	IFI6	68184	8008	4113	1030	20859	27078	18488	328	1260	734	24420	3010	5817	1361.77	278.328	86.095	18.1716	605.538	1093.89	316.709	6.26205	23.0009	15.0802	588.443	69.3729	107.175	10.4123	8.12582	6.44452	4.2609	9.24445	10.0966	8.31156	2.86038	4.58502	4.00721	9.20321	6.13695	6.75722
ENSG00000185745	IFIT1	8998	653	1299	264	2714	1670	2603	81	320	114	2711	372	1120	179.708	22.6958	27.1912	4.65758	78.7876	67.464	44.5907	1.54642	5.84149	2.34215	65.3264	8.57366	20.6353	7.49751	4.56656	4.81717	2.50018	6.31809	6.09727	5.51067	1.34847	2.77431	1.74078	6.05151	3.25907	4.43532
ENSG00000196091	MYBPC1	30740	239	187	108	50	16	812	2708	22	2030	58	26	10462	613.938	8.30674	3.91436	1.90537	1.4515	0.646362	13.91	51.7001	0.401603	41.7068	1.39761	0.599234	192.756	9.2643	3.21828	2.297	1.53872	1.29367	0.719282	3.8982	5.71973	0.487077	5.41639	1.2616	0.677381	7.5981
ENSG00000113504	SLC12A7	2614	176	404	66	110	42	401	242	664	649	50	34	517	52.2067	6.1171	8.4567	1.16439	3.19331	1.6967	6.86933	4.62017	12.1211	13.3338	1.20484	0.783614	9.52541	5.73354	2.83129	3.24134	1.11396	2.06809	1.4312	2.97624	2.49061	3.71382	3.84135	1.14067	0.834803	3.3958
ENSG00000137285	TUBB2B	7104	264	189	997	16	43	7	165	145	256	28	32	19	141.881	9.17564	3.95623	17.5894	0.464481	1.7371	0.119913	3.15012	2.64693	5.25957	0.67471	0.737519	0.350063	7.15867	3.34705	2.30924	4.21641	0.550389	1.45265	0.163387	2.05315	1.86668	2.64606	0.743911	0.797029	0.433027
ENSG00000135447	PPP1R1A	6795	470	268	526	44	0	4	0	6	52	0	0	162	135.71	16.3354	5.60989	9.27987	1.27732	0	0.068522	0	0.109528	1.06835	0	0	2.98475	7.09497	4.11565	2.72463	3.36175	1.18734	0	0.0956166	0	0.149946	1.04848	0	0	1.99449
ENSG00000154856	APCDD1	69222	1861	278	2179	48	64	436	461	86	210	2	2	852	1382.5	64.6813	5.81921	38.4426	1.39344	2.58545	7.4689	8.80124	1.5699	4.31449	0.0481935	0.0460949	15.6976	10.4341	6.03741	2.76961	5.30168	1.25909	1.84215	3.08217	3.29296	1.36171	2.40993	0.0679051	0.0650138	4.06157
ENSG00000130584	ZBTB46	4090	883	144	166	161	49	447	388	210	571	124	95	363	81.6853	30.6897	3.01427	2.92863	4.67384	1.97948	7.65733	7.40755	3.83348	11.7313	2.988	2.18951	6.68805	6.36956	4.98594	2.00514	1.97403	2.50433	1.57506	3.11392	3.07169	2.27306	3.67031	1.99567	1.67333	2.94262
ENSG00000171102	OBP2B	42031	192	2	54	0	0	0	0	6	37	4	2	303	839.442	6.6732	0.0418648	0.952686	0	0	0	0	0.109528	0.760172	0.0963871	0.0460949	5.58259	9.715	2.93983	0.0591681	0.96546	0	0	0	0	0.149946	0.815717	0.132757	0.0650138	2.71865
ENSG00000261780	CTD-2354A18.1	12136	703	4	0	0	25	0	2	0	0	0	0	6	242.38	24.4336	0.0837297	0	0	1.00994	0	0.0381832	0	0	0	0	0.110546	7.92707	4.66867	0.116005	0	0	1.00715	0	0.0540611	0	0	0	0	0.15127
ENSG00000129951	LPPR3	11007	752	0	0	16	4	24	6	18	116	4	2	8	219.831	26.1367	0	0	0.464481	0.161591	0.411132	0.11455	0.328584	2.38324	0.0963871	0.0460949	0.147395	7.7868	4.76217	0	0	0.550389	0.216102	0.496853	0.156461	0.409889	1.75841	0.132757	0.0650138	0.198362
ENSG00000203688	RP11-351J23.1	4494	280	0	89	2	0	2	1	0	4	0	1	0	89.754	9.73174	0	1.57017	0.0580601	0	0.034261	0.0190916	0	0.0821808	0	0.0230475	0	6.50389	3.42381	0	1.36186	0.0814216	0	0.0486003	0.0272838	0	0.113942	0	0.0328731	0
ENSG00000162745	OLFML2B	5268	96	0	29	4	0	4	2	0	59	6	0	2	105.212	3.3366	0	0.511628	0.11612	0	0.068522	0.0381832	0	1.21217	0.144581	0	0.0368488	6.73081	2.11656	0	0.596103	0.158492	0	0.0956166	0.0540611	0	1.14546	0.194819	0	0.0522055
ENSG00000123500	COL10A1	4970	160	4	2	0	8	6	10	8	8	10	2	16	99.2607	5.561	0.0837297	0.0352847	0	0.323181	0.102783	0.190916	0.146037	0.164362	0.240968	0.0460949	0.29479	6.64761	2.71391	0.116005	0.0500275	0	0.40401	0.141149	0.252072	0.196654	0.219539	0.311466	0.0650138	0.372718
ENSG00000240563	L1TD1	12999	104	0	8	4	0	0	0	0	0	1	0	4	259.616	3.61465	0	0.141139	0.11612	0	0	0	0	0	0.0240968	0	0.0736975	8.02578	2.20622	0	0.190474	0.158492	0	0	0	0	0	0.0343521	0	0.102588
ENSG00000155622	XAGE2B	18604	124	0	0	0	0	0	0	0	0	0	0	0	371.558	4.30977	0	0	0	0	0	0	0	0	0	0	0	8.54132	2.40865	0	0	0	0	0	0	0	0	0	0	0
ENSG00000159674	SPON2	22682	354	94	348	143	242	264	149	1325	304	69	261	1443	453.004	12.3037	1.96765	6.13953	4.1513	9.77623	4.52245	2.84465	24.1874	6.24574	1.66268	6.01539	26.5864	8.82656	3.73376	1.56932	2.83583	2.36494	3.42978	2.46531	1.94285	4.65463	2.85713	1.41288	2.81052	4.78588
ENSG00000231834	HLA-A	7615	0	0	0	16	2	0	0	80	6	0	6	4	152.087	0	0	0	0.464481	0.0807953	0	0	1.46037	0.123271	0	0.138285	0.0736975	7.2582	0	0	0	0.550389	0.112093	0	0	1.29888	0.167706	0	0.186862	0.102588
ENSG00000161634	DCD	27500	0	6	0	58	0	0	0	0	0	0	0	84	549.229	0	0.125595	0	1.68374	0	0	0	0	0	0	0	1.54765	9.10389	0	0.170687	0	1.42425	0	0	0	0	0	0	0	1.34917
ENSG00000178597	PSAPL1	7082	6	0	6	4	8	0	0	0	0	16	50	54	141.441	0.208537	0	0.105854	0.11612	0.323181	0	0	0	0	0.385548	1.15237	0.994917	7.15423	0.273262	0	0.145161	0.158492	0.40401	0	0	0	0	0.470457	1.10593	0.996328
ENSG00000198883	PNMA5	30165	0	36	0	0	16	4	2	0	0	0	0	6	602.454	0	0.753567	0	0	0.646362	0.068522	0.0381832	0	0	0	0	0.110546	9.2371	0	0.810293	0	0	0.719282	0.0956166	0.0540611	0	0	0	0	0.15127
ENSG00000184564	SLITRK6	12646	1033	208	74	134	186	180	1366	2454	22	40	40	1576	252.565	35.9032	4.35394	1.30553	3.89003	7.51396	3.08349	26.0792	44.7969	0.451994	0.963871	0.921899	29.0368	7.98621	5.20567	2.4206	1.2051	2.28984	3.08983	2.0298	4.75911	5.51718	0.538036	0.9737	0.942532	4.90866
ENSG00000168754	FAM178B	6514	3251	107	28	216	132	90	67	853	312	6	8	35	130.097	112.992	2.23977	0.493985	6.27049	5.33249	1.54174	1.27914	15.5712	6.4101	0.144581	0.18438	0.644853	7.0345	6.83279	1.69589	0.579166	2.86205	2.66277	1.34582	1.18849	4.05061	2.88949	0.194819	0.244132	0.717959
ENSG00000182983	ZNF662	1287	941	69	8	56	28	274	47	111	77	59	29	351	25.7039	32.7056	1.44434	0.141139	1.62568	1.13113	4.69376	0.897306	2.02627	1.58198	1.42171	0.668377	6.46696	4.73898	5.07492	1.28944	0.190474	1.39269	1.09162	2.50938	0.923953	1.59754	1.36848	1.27603	0.738445	2.90052
ENSG00000159208	C1orf51	1343	773	184	4	32	68	180	108	191	32	15	20	405	26.8224	26.8666	3.85156	0.0705693	0.928962	2.74704	3.08349	2.0619	3.48664	0.657446	0.361452	0.460949	7.46187	4.79817	4.80046	2.27845	0.0983782	0.947825	1.90575	2.0298	1.61442	2.16564	0.728962	0.445146	0.546906	3.08098
ENSG00000172638	EFEMP2	2695	3546	133	12	26	42	125	157	178	38	68	30	423	53.8245	123.246	2.78401	0.211708	0.754782	1.6967	2.14131	2.99738	3.24933	0.780717	1.63858	0.691424	7.79351	5.77675	6.95705	1.91992	0.277042	0.811291	1.4312	1.65137	1.99906	2.08724	0.832459	1.39976	0.758238	3.13644
ENSG00000110811	LEPREL2	2724	1119	19	344	14	143	5	1065	1091	1184	42	6	426	54.4036	38.8922	0.397716	6.06896	0.406421	5.77686	0.0856525	20.3326	19.9158	24.3255	1.01206	0.138285	7.84879	5.79191	5.31804	0.483071	2.8215	0.492028	2.76062	0.118562	4.41499	4.38652	4.66252	1.00868	0.186862	3.14548
ENSG00000111674	ENO2	6707	536	112	722	446	1124	86	295	1002	977	98	54	752	133.952	18.6293	2.34443	12.7378	12.9474	45.4069	1.47322	5.63203	18.2912	20.0727	2.36148	1.24456	13.8551	7.0763	4.29494	1.74176	3.78008	3.80193	5.53627	1.30639	2.72945	4.26987	4.3973	1.7491	1.16643	3.89289
ENSG00000135111	TBX3	14122	4393	662	1869	1001	158	869	1183	2474	1636	300	374	2933	282.044	152.684	13.8573	32.9735	29.0591	6.38283	14.8864	22.5854	45.162	33.6119	7.22903	8.61975	54.0387	8.14488	7.26382	3.8931	5.08634	4.90973	2.88417	3.98972	4.55982	5.52863	5.1132	3.04072	3.266	5.78237
ENSG00000100027	YPEL1	1307	292	59	284	132	4	362	190	435	224	2	2	148	26.1034	10.1488	1.23501	5.01042	3.83197	0.161591	6.20124	3.62741	7.94078	4.60212	0.0481935	0.0460949	2.72681	4.7604	3.47882	1.16028	2.58747	2.27261	0.216102	2.84825	2.2102	3.1604	2.48597	0.0679051	0.0650138	1.89794
ENSG00000182272	B4GALNT4	6314	2096	26	554	1121	0	147	478	58	2541	8	83	4119	126.103	72.849	0.544243	9.77385	32.5427	0	2.51818	9.1258	1.05877	52.2053	0.192774	1.91294	75.89	6.98985	6.20651	0.6269	3.42946	5.06793	0	1.81483	3.33996	1.04178	5.7335	0.254321	1.54248	6.26472
ENSG00000185046	ANKS1B	767	242	116	236	225	0	102	162	140	367	4	1	1262	15.3185	8.41101	2.42816	4.16359	6.53176	0	1.74731	3.09284	2.55565	7.54009	0.0963871	0.0230475	23.2516	4.02844	3.23435	1.77743	2.36837	2.91299	0	1.45802	2.0331	1.83011	3.09425	0.132757	0.0328731	4.60001
ENSG00000213420	GPC2	1282	437	4	176	132	13	20	54	354	1160	50	24	582	25.6041	15.1885	0.0837297	3.10505	3.83197	0.525169	0.34261	1.03095	6.46215	23.8324	1.20484	0.553139	10.723	4.73357	4.01689	0.116005	2.0374	2.27261	0.608969	0.42504	1.02215	2.89959	4.63415	1.14067	0.635187	3.55127
ENSG00000142227	EMP3	2709	345	52	1989	461	64	100	85	663	457	43	16	1590	54.1041	11.9909	1.08849	35.0906	13.3829	2.58545	1.71305	1.62279	12.1028	9.38916	1.03616	0.368759	29.2948	5.78409	3.69943	1.06246	5.17355	3.84628	1.84215	1.43992	1.3911	3.71181	3.37701	1.02585	0.452869	4.921
ENSG00000130508	PXDN	30255	18867	976	18594	13646	194	1298	672	4817	13339	71	139	10672	604.252	655.746	20.43	328.042	396.144	7.83714	22.2354	12.8296	87.9327	274.052	1.71087	3.2036	196.625	9.24139	9.35919	4.42156	8.36213	8.63352	3.14358	4.53825	3.78968	6.47464	8.10356	1.43876	2.07162	7.62662
ENSG00000153404	PLEKHG4B	6848	3576	22	1135	1967	0	54	4	1130	3280	12	2	2985	136.768	124.288	0.460513	20.024	57.1021	0	0.925047	0.0763665	20.6278	67.3882	0.289161	0.0460949	54.9968	7.1061	6.96911	0.546475	4.39397	5.86052	0	0.944893	0.106169	4.43481	6.09568	0.366433	0.0650138	5.80727
ENSG00000134245	WNT2B	2619	113	62	691	86	90	868	203	87	102	362	236	333	52.3066	3.92745	1.29781	12.1909	2.49659	3.63579	14.8693	3.8756	1.58816	2.09561	8.72303	5.4392	6.13532	5.73624	2.30084	1.20026	3.72147	1.80595	2.21281	3.98816	2.28558	1.37192	1.63022	3.28141	2.68688	2.83498
ENSG00000138642	HERC6	20097	1678	1582	4385	2727	1622	4325	1772	305	132	3443	1165	1550	401.377	58.3209	33.1151	77.3616	79.165	65.525	74.0894	33.8304	5.56767	2.71197	82.9652	26.8503	28.5578	8.6524	5.89047	5.09234	6.29208	6.3249	6.05582	6.23054	5.12227	2.71538	1.89218	6.39172	4.79962	4.88547
ENSG00000255026	RP11-326C3.2	2462	38	649	12	8	0	298	22	0	9	11	2	114	49.171	1.32074	13.5851	0.211708	0.23224	0	5.10489	0.420016	0	0.184907	0.265065	0.0460949	2.10038	5.64878	1.21458	3.86643	0.277042	0.301284	0	2.60996	0.505907	0	0.244774	0.339211	0.0650138	1.63244
ENSG00000142102	ATHL1	21473	632	6866	802	158	142	3520	2542	160	434	833	742	2018	428.858	21.9659	143.722	14.1492	4.58675	5.73646	60.2993	48.5309	2.92075	8.91662	20.0726	17.1012	37.1804	8.74772	4.52142	7.17714	3.92117	2.48201	2.75199	5.9378	5.63026	1.97113	3.30985	4.3973	4.17802	5.25476
ENSG00000163879	DNALI1	1805	304	464	42	12	78	224	322	0	23	480	83	22	36.0494	10.5659	9.71264	0.740978	0.348361	3.15102	3.83723	6.1475	0	0.47254	11.5665	1.91294	0.405336	5.21138	3.5318	3.42124	0.799898	0.431207	2.05346	2.27418	2.83744	0	0.558306	3.65151	1.54248	0.490916
ENSG00000159713	TPPP3	14454	66	1044	22	134	84	175	204	36	22	81	23	18	288.675	2.29391	21.8534	0.388131	3.89003	3.3934	2.99784	3.89469	0.657168	0.451994	1.95184	0.530092	0.331639	8.17829	1.7198	4.51434	0.473144	2.28984	2.13534	1.99922	2.29122	0.72872	0.538036	1.56161	0.613618	0.413203
ENSG00000185950	IRS2	8943	2301	42	853	366	314	120	214	2765	318	1340	734	2643	178.609	79.9741	0.879162	15.0489	10.625	12.6849	2.05566	4.08561	50.4741	6.53337	32.2897	16.9168	48.6956	7.48872	6.33939	0.910089	4.0044	3.53916	3.77451	1.61148	2.34642	5.68578	2.9133	5.057	4.16324	5.63505
ENSG00000185070	FLRT2	8964	174	0	94	34	146	0	0	10	22	54	262	2726	179.029	6.04758	0	1.65838	0.987022	5.89805	0	0	0.182547	0.451994	1.30123	6.03844	50.2249	7.49208	2.81713	0	1.41055	0.990608	2.78619	0	0	0.241897	0.538036	1.2024	2.81526	5.67877
ENSG00000187193	MT1X	1309	189	37	322	126	289	15	48	171	51	54	86	909	26.1433	6.56893	0.774499	5.68083	3.65779	11.6749	0.256957	0.916398	3.12155	1.04781	1.30123	1.98208	16.7478	4.76252	2.92009	0.827412	2.74003	2.21964	3.6639	0.329936	0.938397	2.04319	1.03408	1.2024	1.57632	4.14957
ENSG00000132535	DLG4	673	840	69	132	40	124	170	100	335	143	377	65	815	13.4411	29.1952	1.44434	2.32879	1.1612	5.00931	2.91218	1.90916	6.11531	2.93796	9.08448	1.49809	15.0159	3.85211	4.91625	1.28944	1.735	1.11183	2.5872	1.96797	1.5406	2.83093	1.97745	3.33407	1.32082	4.00143
ENSG00000130518	KIAA1683	578	435	78	64	94	164	198	99	535	210	481	51	2124	11.5438	15.119	1.63273	1.12911	2.72883	6.62521	3.39184	1.89007	9.76624	4.31449	11.5905	1.17542	39.1334	3.6489	4.01069	1.39656	1.09025	1.89872	2.93078	2.13482	1.5311	3.42844	2.40993	3.65427	1.12129	5.32673
ENSG00000182636	NDN	2336	764	0	0	0	48	0	0	0	0	16	0	820	46.6545	26.5538	0	0	0	1.93909	0	0	0	0	0.385548	0	15.108	5.57454	4.78418	0	0	0	1.55537	0	0	0	0	0.470457	0	4.0097
ENSG00000171522	PTGER4	923	486	90	114	44	74	102	84	66	474	104	106	1158	18.4341	16.8915	1.88392	2.01123	1.27732	2.98942	1.74731	1.6037	1.20481	9.73842	2.50606	2.44303	21.3354	4.28052	4.1612	1.52803	1.59035	1.18734	1.99618	1.45802	1.38056	1.14065	3.42471	1.80985	1.78368	4.48126
ENSG00000127129	EDN2	1575	46	302	158	563	793	86	21	8	135	382	141	843	31.4558	1.59879	6.32159	2.78749	16.3439	32.0353	1.47322	0.400924	0.146037	2.7736	9.20497	3.24969	15.5318	5.02041	1.37784	2.87216	1.92124	4.11636	5.04594	1.30639	0.486379	0.196654	1.91594	3.3512	2.08736	4.04717
ENSG00000130775	THEMIS2	1507	84	52	253	251	630	12	8	31	264	475	151	105	30.0978	2.91952	1.08849	4.46351	7.28655	25.4505	0.205566	0.152733	0.565895	5.42393	11.446	3.48017	1.93456	4.95874	1.97068	1.06246	2.44983	3.05077	4.72522	0.269711	0.205058	0.646987	2.68346	3.63761	2.16355	1.55314
ENSG00000141579	ZNF750	7604	284	892	1097	594	3148	692	634	228	1482	2739	1314	1423	151.867	9.87077	18.6717	19.3536	17.2439	127.172	11.8543	12.1041	4.16206	30.448	66.0011	30.2844	26.2179	7.25613	3.44238	4.29805	4.34721	4.18934	7.00193	3.68418	3.71195	2.36795	4.9749	6.06611	4.96737	4.76648
ENSG00000231419	LINC00689	2553	112	26	8	6	314	1123	4	6	0	62	131	156	50.9884	3.8927	0.544243	0.141139	0.17418	12.6849	19.2375	0.0763665	0.109528	0	1.494	3.01922	2.8742	5.70012	2.29063	0.6269	0.190474	0.231654	3.77451	4.33896	0.106169	0.149946	0	1.31846	2.00691	1.9539
ENSG00000106829	TLE4	5712	224	52	46	14	696	289	184	108	210	799	478	1666	114.08	7.78539	1.08849	0.811547	0.406421	28.1168	4.95071	3.51286	1.9715	4.31449	19.2533	11.0167	30.695	6.84649	3.13511	1.06246	0.857223	0.492028	4.86378	2.57306	2.17404	1.57119	2.40993	4.34009	3.58697	4.98618
ENSG00000137441	FGFBP2	3428	92	0	72	27	227	0	0	0	0	0	18	8	68.4639	3.19757	0	1.27025	0.783812	9.17026	0	0	0	0	0	0.414854	0.147395	6.11819	2.06956	0	1.18285	0.834963	3.34629	0	0	0	0	0	0.500654	0.198362
ENSG00000178776	C5orf46	2291	734	20	2	10	403	0	2	0	10	0	28	35	45.7558	25.5111	0.418648	0.0352847	0.290301	16.2802	0	0.0381832	0	0.205452	0	0.645329	0.644853	5.54707	4.72852	0.504517	0.0500275	0.367707	4.11105	0	0.0540611	0	0.269574	0	0.718376	0.717959
ENSG00000174171	RP11-23P13.6	4457	266	24	38	0	435	4	26	6	5	463	210	46	89.0151	9.24516	0.502378	0.670409	0	17.573	0.068522	0.496382	0.109528	0.102726	11.1568	4.83997	0.847522	6.49209	3.35687	0.587248	0.740201	0	4.21513	0.0956166	0.581479	0.149946	0.141074	3.60369	2.54596	0.885591
ENSG00000187260	WDR86	1422	484	8	149	26	339	37	17	62	14	750	125	24	28.4001	16.822	0.167459	2.62871	0.754782	13.6948	0.633828	0.324558	1.13179	0.287633	18.0726	2.88093	0.442185	4.87775	4.15559	0.223372	1.85946	0.811291	3.87723	0.708256	0.405511	1.09206	0.364721	4.25343	1.9564	0.528256
ENSG00000206450	HLA-B	10840	317	34	505	1	389	83	4	1	0	375	108	2	216.496	11.0177	0.711702	8.90938	0.0290301	15.7147	1.42183	0.0763665	0.0182547	0	9.03629	2.48913	0.0368488	7.76485	3.58709	0.775432	3.30879	0.0412851	4.06304	1.2761	0.106169	0.0260984	0	3.32715	1.80287	0.0522055
ENSG00000143013	LMO4	26838	2659	1678	5080	2283	2776	2435	2316	2073	1554	4292	3660	4043	536.008	92.4168	35.1246	89.6231	66.2756	112.144	41.7128	44.2162	37.8419	31.9272	103.423	84.3537	74.4898	9.0688	6.54561	5.17491	6.50181	6.07201	6.82201	5.4166	5.49877	5.27954	5.04121	6.7063	6.41538	6.23821
ENSG00000223532	HLA-B	12083	277	44	108	0	341	74	0	16	1	229	75	242	241.321	9.62747	0.921026	1.90537	0	13.7756	1.26766	0	0.292075	0.0205452	5.51816	1.72856	4.4587	7.92078	3.40973	0.941877	1.53872	0	3.88514	1.1812	0	0.369689	0.0293401	2.70447	1.44814	2.44856
ENSG00000277048	NA	54073	39548	7675	27925	14797	25385	2419	4596	6095	2840	1744	954	5605	1079.94	1374.54	160.656	492.662	429.558	1025.49	41.4387	87.7451	111.262	58.3484	42.0248	21.9873	103.269	10.0781	10.4258	7.33679	8.94738	8.75006	10.0035	5.40731	6.4716	6.81073	5.89114	5.4271	4.52276	6.70416
ENSG00000076716	GPC4	19670	4102	1654	4370	2714	3962	248	1772	2762	1802	978	262	1128	392.849	142.57	34.6222	77.097	78.7876	160.055	4.24836	33.8304	50.4194	37.0224	23.5666	6.03844	20.7827	8.6215	7.16561	5.15471	6.2872	6.31809	7.33141	2.39187	5.12227	5.68424	5.24878	4.61863	2.81526	4.44511
ENSG00000142552	RCN3	748	651	148	256	162	418	222	142	46	60	134	10	140	14.939	22.6263	3.098	4.51644	4.70287	16.8862	3.80297	2.71101	0.839714	1.23271	3.22897	0.230475	2.57941	3.99449	4.56232	2.03492	2.46374	2.51169	4.16078	2.26393	1.89181	0.879482	1.1588	2.08031	0.299215	1.83972
ENSG00000202198	RN7SK	1266	1536	246	844	338	6098	134	434	194	54	62	36	132	25.2845	53.3856	5.14937	14.8901	9.81216	246.345	2.29549	8.28576	3.5414	1.10944	1.494	0.829709	2.43202	4.71614	5.76515	2.62044	3.99006	3.43458	7.95038	1.72049	3.21502	2.18314	1.07686	1.31846	0.871614	1.77906
ENSG00000100196	KDELR3	1225	526	515	3393	1745	2536	391	277	661	429	382	272	202	24.4657	18.2818	10.7802	59.8604	50.6575	102.448	6.69802	5.28838	12.0663	8.81389	9.20497	6.26891	3.72173	4.67048	4.26917	3.55829	5.92743	5.6909	6.69277	2.94449	2.65269	3.70778	3.29483	3.3512	2.86174	2.23931
ENSG00000162873	KLHDC8A	970	90	18	2383	10	1539	204	77	9	4	4	4	4	19.3728	3.12806	0.376784	42.0417	0.290301	62.172	3.49462	1.47005	0.164292	0.0821808	0.0963871	0.0921899	0.0736975	4.34857	2.04546	0.461302	5.42766	0.367707	5.98121	2.1682	1.30454	0.219453	0.113942	0.132757	0.127224	0.102588
ENSG00000121742	GJB6	1250	18	32	892	2	1910	0	10	46	0	20	26	116	24.965	0.625612	0.669837	15.737	0.0580601	77.1595	0	0.190916	0.839714	0	0.481935	0.599234	2.13723	4.69849	0.700983	0.739708	4.06497	0.0814216	6.28835	0	0.252072	0.879482	0	0.567483	0.677381	1.64949
ENSG00000184347	SLIT3	7375	1540	6	3323	2	1493	20	5	2	0	520	10	1783	147.293	53.5246	0.125595	58.6255	0.0580601	60.3137	0.34261	0.0954581	0.0365093	0	12.5303	0.230475	32.8507	7.21231	5.76883	0.170687	5.89786	0.0814216	5.93814	0.42504	0.131534	0.0517331	0	3.75812	0.299215	5.08111
ENSG00000105880	DLX5	2578	1786	174	2791	10	260	0	0	45	14	216	204	756	51.4877	62.0746	3.64224	49.2398	0.290301	10.5034	0	0	0.82146	0.287633	5.2049	4.70168	13.9288	5.71391	5.97899	2.21482	5.65076	0.367707	3.52399	0	0	0.865095	0.364721	2.63341	2.51139	3.90003
ENSG00000169122	FAM110B	674	294	14	1564	0	120	0	0	0	0	178	58	401	13.4611	10.2183	0.293054	27.5926	0	4.84772	0	0	0	0	4.28923	1.33675	7.38818	3.85411	3.48779	0.370782	4.83757	0	2.54787	0	0	0	0	2.40306	1.22451	3.06836
ENSG00000054598	FOXC1	13784	2812	264	5304	0	1620	52	66	214	166	4590	1844	408	275.294	97.7345	5.52616	93.5749	0	65.4442	0.890786	1.26005	3.9065	3.4105	110.604	42.4995	7.51715	8.11006	6.62548	2.70623	6.56339	0	6.05407	0.918986	1.17635	2.29469	2.14094	6.80225	5.44293	3.09037
ENSG00000169439	SDC2	9565	2582	42	5764	4	5296	0	4	58	320	2422	680	692	191.032	89.7406	0.879162	101.69	0.11612	213.946	0	0.0763665	1.05877	6.57446	58.3624	15.6723	12.7497	7.5852	6.50368	0.910089	6.68216	0.158492	7.74783	0	0.106169	1.04178	2.92114	5.89148	4.05938	3.78133
ENSG00000140937	CDH11	3069	3120	0	1153	0	2051	0	0	0	14	256	120	50	61.294	108.439	0	20.3416	0	82.8555	0	0	0	0.287633	6.16877	2.7657	0.921219	5.96102	6.77399	0	4.4156	0	6.38983	0	0	0	0.364721	2.84173	1.91292	0.942022
ENSG00000104870	FCGRT	12401	6567	152	4214	22	4536	104	0	0	2	3146	876	1567	247.672	228.244	3.18173	74.3448	0.638661	183.244	1.78157	0	0	0.0410904	75.8085	20.1896	28.871	7.9581	7.84074	2.0641	6.23544	0.712518	7.52547	1.4759	0	0	0.0580953	6.26319	4.40528	4.90067
ENSG00000232126	HLA-B	9400	1336	26	1020	1	1144	63	0	1	0	1096	377	127	187.736	46.4343	0.544243	17.9952	0.0290301	46.2149	1.07922	0	0.0182547	0	26.4101	8.6889	2.3399	7.56023	5.56786	0.6269	4.24756	0.0412851	5.56117	1.05604	0	0.0260984	0	4.77663	3.27633	1.7398
ENSG00000183098	GPC6	380	1288	334	1856	41	222	4	20	0	0	1173	540	375	7.58935	44.766	6.99143	32.7442	1.19023	8.96827	0.068522	0.381832	0	0	28.2655	12.4456	6.90914	3.10255	5.5162	2.99845	5.07657	1.13108	3.31734	0.0956166	0.466583	0	0	4.87113	3.74907	2.98352
ENSG00000163430	FSTL1	10392	15309	1378	19887	374	2223	14	17	12	116	3059	1417	1466	207.549	532.083	28.8449	350.853	10.8572	89.8039	0.239827	0.324558	0.219056	2.38324	73.712	32.6583	27.0101	7.70424	9.05822	4.89941	8.45883	3.5677	6.50468	0.310139	0.405511	0.285764	1.75841	6.22327	5.07289	4.80788
ENSG00000170549	IRX1	1363	218	0	519	0	262	0	0	0	0	467	273	263	27.2218	7.57686	0	9.15637	0	10.5842	0	0	0	0	11.2532	6.29196	4.84561	4.81874	3.10045	0	3.34431	0	3.53408	0	0	0	0	3.61509	2.86631	2.54735
ENSG00000189369	GSPT2	1290	288	0	886	0	128	0	0	0	0	256	390	130	25.7638	10.0098	0	15.6311	0	5.1709	0	0	0	0	6.16877	8.98851	2.39517	4.74221	3.46072	0	4.05581	0	2.62548	0	0	0	0	2.84173	3.32027	1.76348
ENSG00000143401	ANP32E	3454	1404	0	1536	12	390	0	0	0	4	964	1623	1130	68.9832	48.7977	0	27.0986	0.348361	15.7551	0	0	0	0.0821808	23.2293	37.406	20.8196	6.12894	5.63801	0	4.81243	0.431207	4.06653	0	0	0	0.113942	4.59868	5.26326	4.44755
ENSG00000169715	MT1E	1081	895	0	818	0	583	0	0	0	0	669	1913	798	21.5897	31.1068	0	14.4314	0	23.5518	0	0	0	0	16.1207	44.0898	14.7027	4.49759	5.00481	0	3.9478	0	4.61776	0	0	0	0	4.09767	5.49473	3.97294
ENSG00000101493	ZNF516	2886	444	8	1467	2	530	0	0	0	2	2376	1727	1157	57.6391	15.4318	0.167459	25.8813	0.0580601	21.4107	0	0	0	0.0410904	57.2539	39.803	21.317	5.87379	4.03842	0.223372	4.74853	0.0814216	4.48612	0	0	0	0.0580953	5.86428	5.3506	4.48007
ENSG00000085662	AKR1B1	2356	663	58	3453	2	590	0	6	14	6	2014	4488	692	47.054	23.0434	1.21408	60.919	0.0580601	23.8346	0	0.11455	0.255565	0.123271	48.5309	103.437	12.7497	5.58658	4.58757	1.14671	5.95231	0.0814216	4.63428	0	0.156461	0.328337	0.167706	5.63026	6.70649	3.78133
ENSG00000120594	PLXDC2	12182	3522	614	5340	14	666	6	430	10	12	4079	1962	2469	243.299	122.411	12.8525	94.2101	0.406421	26.9048	0.102783	8.2094	0.182547	0.246542	98.2907	45.2191	45.4898	7.9325	6.94733	3.79207	6.57304	0.492028	4.80244	0.141149	3.20311	0.241897	0.317932	6.63359	5.53042	5.53884
ENSG00000164659	KIAA1324L	2697	352	217	1930	0	1092	9	16	0	8	1685	1600	348	53.8644	12.2342	4.54233	34.0497	0	44.1142	0.154174	0.305466	0	0.164362	40.6031	36.8759	6.41168	5.7778	3.7262	2.47049	5.13133	0	5.49551	0.206861	0.384565	0	0.219539	5.37862	5.24321	2.8898
ENSG00000115935	WIPF1	318	470	88	1619	18	344	0	12	177	69	349	105	8	6.35109	16.3354	1.84205	28.5629	0.522541	13.8968	0	0.229099	3.23108	1.41762	8.40977	2.41998	0.147395	2.87796	4.11565	1.50693	4.88572	0.606481	3.89693	0	0.297602	2.08102	1.27359	3.23416	1.77399	0.198362
ENSG00000088826	SMOX	2600	1134	174	11415	122	1468	246	126	1336	138	1864	1512	472	51.9271	39.4136	3.64224	201.387	3.54167	59.3037	4.2141	2.40554	24.3882	2.83524	44.9164	34.8478	8.69631	5.72594	5.33677	2.21482	7.66097	2.18322	5.91418	2.38242	1.76789	4.66609	1.93932	5.52094	5.16381	3.27744
ENSG00000128268	MGAT3	8	452	44	4845	12	164	14	10	2	31	454	194	12	0.159776	15.7098	0.921026	85.4771	0.348361	6.62521	0.239827	0.190916	0.0365093	0.636901	10.9399	4.47121	0.221093	0.213846	4.06262	0.941877	6.43425	0.431207	2.93078	0.310139	0.252072	0.0517331	0.710967	3.57772	2.45186	0.288173
ENSG00000175899	A2M	10	23851	17	15486	2	22828	0	8	0	4	5144	2287	202	0.19972	828.971	0.355851	273.209	0.0580601	922.197	0	0.152733	0	0.0821808	123.954	52.7096	3.72173	0.262697	9.69692	0.439199	8.09913	0.0814216	9.8505	0	0.205058	0	0.113942	6.96525	5.74711	2.23931
ENSG00000007038	PRSS21	38	940	6	1879	0	340	2	0	12	0	1043	951	1	0.758935	32.6709	0.125595	33.1499	0	13.7352	0.034261	0	0.219056	0	25.1329	21.9181	0.0184244	0.814702	5.07343	0.170687	5.09381	0	3.88119	0.0486003	0	0.285764	0	4.7078	4.51842	0.0263389
ENSG00000127863	TNFRSF19	152	961	58	764	0	506	282	169	0	8	306	46	32	3.03574	33.4007	1.21408	13.4787	0	20.4412	4.8308	3.22648	0	0.164362	7.37361	1.06018	0.58958	2.01283	5.10437	1.14671	3.85586	0	4.42231	2.54369	2.07946	0	0.219539	3.06585	1.04277	0.668646
ENSG00000157404	KIT	622	5641	43	4195	8	9761	46	154	0	32	6294	116	18	12.4226	196.06	0.900094	74.0096	0.23224	394.321	0.788003	2.94011	0	0.657446	151.665	2.67351	0.331639	3.74659	7.62249	0.926071	6.229	0.301284	8.62688	0.838349	1.97824	0	0.728962	7.25423	1.87716	0.413203
ENSG00000234899	SOX9-AS1	453	2130	14	1569	44	350	208	65	436	85	459	106	119	9.0473	74.0308	0.293054	27.6808	1.27732	14.1392	3.56314	1.24096	7.95903	1.74634	11.0604	2.44303	2.1925	3.32874	6.22941	0.370782	4.84201	1.18734	3.92021	2.19003	1.16411	3.16334	1.45751	3.59221	1.78368	1.67469
ENSG00000091513	TF	75	3088	24	528	4	637	43	7	65	13	297	47	27	1.4979	107.327	0.502378	9.31515	0.11612	25.7333	0.736611	0.133641	1.18655	0.267088	7.15674	1.08323	0.497458	1.32071	6.75925	0.587248	3.36669	0.158492	4.74057	0.796275	0.180964	1.12866	0.341516	3.02799	1.05882	0.582516
ENSG00000064886	CHI3L2	230	4362	40	133	10	164	24	14	14	4	160	108	126	4.59355	151.607	0.837297	2.34643	0.290301	6.62521	0.411132	0.267283	0.255565	0.0821808	3.85548	2.48913	2.32147	2.48376	7.25367	0.877585	1.74262	0.367707	2.93078	0.496853	0.341738	0.328337	0.113942	2.27962	1.80287	1.73182
ENSG00000009790	TRAF3IP3	462	2278	18	266	3	56	20	23	4	20	94	450	74	9.22705	79.1747	0.376784	4.69286	0.0870902	2.26227	0.34261	0.439107	0.0730186	0.410904	2.2651	10.3714	1.3634	3.35432	6.32507	0.461302	2.50915	0.120472	1.70588	0.42504	0.525174	0.101675	0.49662	1.70713	3.50733	1.24087
ENSG00000164176	EDIL3	1922	5512	16	787	0	200	0	0	2	6	298	362	2	38.3861	191.576	0.334919	13.8845	0	8.07953	0	0	0.0365093	0.123271	7.18084	8.34318	0.0368488	5.29962	7.58929	0.416752	3.89574	0	3.18262	0	0	0.0517331	0.167706	3.03225	3.22391	0.0522055
ENSG00000279010	NA	771	4436	40	7429	48	138	190	130	282	205	729	548	670	15.3984	154.179	0.837297	131.065	1.39344	5.57487	3.25479	2.48191	5.14781	4.21177	17.5665	12.63	12.3443	4.03548	7.27779	0.877585	7.0451	1.25909	2.71696	2.08909	1.79988	2.62007	2.38177	4.21463	3.76871	3.73816
ENSG00000115896	PLCL1	126	2730	14	1664	14	110	6	4	0	10	106	71	10	2.51647	94.8845	0.293054	29.3568	0.406421	4.44374	0.102783	0.0763665	0	0.205452	2.55426	1.63637	0.184244	1.81413	6.58323	0.370782	4.92395	0.492028	2.4446	0.141149	0.106169	0	0.269574	1.82955	1.39855	0.243966
ENSG00000100427	MLC1	316	1274	0	1795	30	54	2	2	0	0	46	38	0	6.31114	44.2794	0	31.668	0.870902	2.18147	0.034261	0.0381832	0	0	1.10845	0.875804	0	2.8701	5.50078	0	5.02981	0.903734	1.66969	0.0486003	0.0540611	0	0	1.07618	0.907509	0
ENSG00000179869	ABCA13	218	5058	32	3308	14	50	4	60	14	54	405	193	42	4.35389	175.797	0.669837	58.3608	0.406421	2.01988	0.068522	1.1455	0.255565	1.10944	9.75919	4.44816	0.773824	2.42059	7.46595	0.739708	5.89144	0.492028	1.59449	0.0956166	1.10131	0.328337	1.07686	3.4275	2.44577	0.826863
ENSG00000228639	AC005152.3	293	1430	0	865	0	19	0	0	0	31	77	4	0	5.85179	49.7014	0	15.2606	0	0.767555	0	0	0	0.636901	1.85545	0.0921899	0	2.77648	5.66395	0	4.02331	0	0.821755	0	0	0	0.710967	1.51372	0.127224	0
ENSG00000256124	LINC01152	387	2478	0	666	0	20	0	0	0	26	237	32	2	7.72915	86.1259	0	11.7498	0	0.807953	0	0	0	0.534175	5.71094	0.737519	0.0368488	3.12584	6.44503	0	3.6724	0	0.854357	0	0	0	0.617463	2.74651	0.797029	0.0522055
ENSG00000154277	UCHL1	2056	8	56	2885	14	114	48	23	60	156	310	148	73	41.0624	0.27805	1.17222	50.8981	0.406421	4.60533	0.822264	0.439107	1.09528	3.20505	7.47	3.41103	1.34498	5.39446	0.353944	1.11917	5.69761	0.492028	2.4868	0.865732	0.525174	1.06714	2.07212	3.08236	2.14111	1.22958
ENSG00000164742	ADCY1	454	6	255	3390	2	8	0	0	0	16	6	94	52	9.06727	0.208537	5.33777	59.8075	0.0580601	0.323181	0	0	0	0.328723	0.144581	2.16646	0.958068	3.3316	0.273262	2.66397	5.92618	0.0814216	0.40401	0	0	0	0.410041	0.194819	1.66287	0.969431
ENSG00000072201	LNX1	1837	482	493	12432	583	397	726	834	539	452	703	619	509	36.6885	16.7525	10.3197	219.329	16.9245	16.0379	12.4367	15.9224	9.83926	9.28643	16.94	14.2664	9.37801	5.23605	4.14995	3.50076	7.78352	4.16386	4.09067	3.74811	4.08086	3.43819	3.36267	4.16511	3.93229	3.37546
ENSG00000171551	ECEL1	659	34	0	3154	2	0	0	0	2	84	0	0	0	13.1615	1.18171	0	55.6439	0.0580601	0	0	0	0.0365093	1.7258	0	0	0	3.8239	1.12546	0	5.82385	0.0814216	0	0	0	0.0517331	1.44668	0	0	0
ENSG00000100285	NEFH	755	8	90	4238	0	4	14	32	4	12	2	8	6	15.0788	0.27805	1.88392	74.7682	0	0.161591	0.239827	0.610932	0.0730186	0.246542	0.0481935	0.18438	0.110546	4.00709	0.353944	1.52803	6.24352	0	0.216102	0.310139	0.687896	0.101675	0.317932	0.0679051	0.244132	0.15127
ENSG00000133069	TMCC2	2319	147	142	1553	34	172	134	198	10	136	135	134	135	46.315	5.10916	2.9724	27.3985	0.987022	6.94839	2.29549	3.78014	0.182547	2.79415	3.25306	3.08836	2.48729	5.56423	2.61098	1.99001	4.82775	0.990608	2.99066	1.72049	2.25705	0.241897	1.92378	2.0885	2.03152	1.80211
ENSG00000215030	RPL13P12	6869	2324	350	4532	150	452	529	305	146	192	252	317	196	137.187	80.7735	7.32635	79.9551	4.35451	18.2597	9.06203	5.82294	2.66518	3.94468	6.07239	7.30605	3.61118	7.11048	6.35356	3.05768	6.33905	2.42075	4.26752	3.33085	2.77039	1.87388	2.30588	2.8222	3.05416	2.20514
ENSG00000138606	SHF	5667	415	51	3716	111	398	56	52	37	110	281	192	66	113.181	14.4238	1.06755	65.5589	3.22234	16.0783	0.959308	0.992764	0.675422	2.25997	6.77119	4.42511	1.21601	6.83518	3.94709	1.04792	6.05656	2.07804	4.09409	0.970344	0.994771	0.744525	1.70486	2.95814	2.43965	1.14796
ENSG00000121005	CRISPLD1	5501	1331	8	10214	0	156	2	0	0	0	144	189	96	109.866	46.2605	0.167459	180.199	0	6.30203	0.034261	0	0	0	3.46994	4.35597	1.76874	6.79267	5.56256	0.223372	7.50143	0	2.8683	0.0486003	0	0	0	2.16025	2.42115	1.46923
ENSG00000196196	HRCT1	2099	366	30	3153	2	64	2	12	4	10	128	140	16	41.9212	12.7208	0.627973	55.6263	0.0580601	2.58545	0.034261	0.229099	0.0730186	0.205452	3.08439	3.22665	0.29479	5.42362	3.77829	0.703076	5.8234	0.0814216	1.84215	0.0486003	0.297602	0.101675	0.269574	2.03012	2.07951	0.372718
ENSG00000173809	TDRD12	2754	8	40	424	24	0	34	29	2	55	6	0	90	55.0028	0.27805	0.837297	7.48035	0.696721	0	0.582437	0.553657	0.0365093	1.12999	0.144581	0	1.65819	5.80743	0.353944	0.877585	3.08412	0.76275	0	0.662148	0.635668	0.0517331	1.09084	0.194819	0	1.41045
ENSG00000164093	PITX2	3676	18	14	350	26	0	4	16	26	84	2	2	66	73.417	0.625612	0.293054	6.17482	0.754782	0	0.068522	0.305466	0.474621	1.7258	0.0481935	0.0460949	1.21601	6.21756	0.700983	0.370782	2.84294	0.811291	0	0.0956166	0.384565	0.560344	1.44668	0.0679051	0.0650138	1.14796
ENSG00000085741	WNT11	2565	28	4	1935	6	40	0	0	20	87	0	41	36	51.2281	0.973174	0.0837297	34.1379	0.17418	1.61591	0	0	0.365093	1.78743	0	0.944946	0.663278	5.70675	0.980518	0.116005	5.13496	0.231654	1.38731	0	0	0.448999	1.47894	0	0.95973	0.734029
ENSG00000052850	ALX4	10731	2	2	3288	0	0	0	6	0	10	34	44	38	214.319	0.0695124	0.0418648	58.008	0	0	0	0.11455	0	0.205452	0.81929	1.01409	0.700127	7.75033	0.0969533	0.0591681	5.88284	0	0	0	0.156461	0	0.269574	0.863376	1.01013	0.765642
ENSG00000250986	AC141928.1	1612	0	0	2618	0	0	6	0	0	0	10	0	0	32.1948	0	0	46.1876	0	0	0.102783	0	0	0	0.240968	0	0	5.05289	0	0	5.56034	0	0	0.141149	0	0	0	0.311466	0	0
ENSG00000184160	ADRA2C	2686	10	4	1466	0	24	40	0	0	4	28	10	0	53.6447	0.347562	0.0837297	25.8637	0	0.969543	0.68522	0	0	0.0821808	0.67471	0.230475	0	5.77201	0.430352	0.116005	4.74758	0	0.977861	0.752937	0	0	0.113942	0.743911	0.299215	0
ENSG00000137726	FXYD6	2510	154	1	1639	4	2	0	0	0	8	13	27	13	50.1296	5.35246	0.0209324	28.9158	0.11612	0.0807953	0	0	0	0.164362	0.313258	0.622282	0.239517	5.67609	2.66732	0.0298874	4.90284	0.158492	0.112093	0	0	0	0.219539	0.39315	0.698024	0.309778
ENSG00000103710	RASL12	2125	40	8	1321	57	0	0	0	2	84	0	0	25	42.4404	1.39025	0.167459	23.3055	1.65471	0	0	0	0.0365093	1.7258	0	0	0.46061	5.44097	1.25716	0.223372	4.60321	1.40856	0	0	0	0.0517331	1.44668	0	0	0.546571
ENSG00000206505	HLA-A	31352	17	0	1496	168	123	0	0	431	43	84	42	67	626.161	0.590856	0	26.3929	4.87705	4.96891	0	0	7.86776	0.883443	2.02413	0.967994	1.23443	9.29269	0.669803	0	4.77573	2.55509	2.57747	0	0	3.14857	0.913373	1.59652	0.976726	1.15991
ENSG00000164488	DACT2	7358	56	0	1607	0	22	4	4	0	0	216	106	4	146.954	1.94635	0	28.3512	0	0.888748	0.068522	0.0763665	0	0	5.2049	2.44303	0.0736975	7.209	1.55893	0	4.87535	0	0.91743	0.0956166	0.106169	0	0	2.63341	1.78368	0.102588
ENSG00000244617	ASPRV1	9110	72	6	528	28	10	52	12	9	40	20	4	42	181.945	2.50245	0.125595	9.31515	0.812842	0.403976	0.890786	0.229099	0.164292	0.821808	0.481935	0.0921899	0.773824	7.51526	1.80836	0.170687	3.36669	0.858253	0.489519	0.918986	0.297602	0.219453	0.865371	0.567483	0.127224	0.826863
ENSG00000164619	BMPER	8716	60	2	372	0	24	4	0	0	2	42	46	4	174.076	2.08537	0.0418648	6.56295	0	0.969543	0.068522	0	0	0.0410904	1.01206	1.06018	0.0736975	7.45183	1.62545	0.0591681	2.91895	0	0.977861	0.0956166	0	0	0.0580953	1.00868	1.04277	0.102588
ENSG00000112149	CD83	439	756	246	2827	214	58	34	210	273	237	44	107	228	8.76769	26.2757	5.14937	49.8749	6.21243	2.34306	0.582437	4.00924	4.98352	4.86921	1.06026	2.46608	4.20076	3.28802	4.76954	2.62044	5.66888	2.85049	1.74117	0.662148	2.32459	2.581	2.55317	1.04283	1.7933	2.37872
ENSG00000162733	DDR2	912	1948	168	5779	162	8	77	104	325	154	36	38	600	18.2144	67.7051	3.51665	101.955	4.70287	0.323181	1.31905	1.98553	5.93277	3.16396	0.867484	0.875804	11.0546	4.26412	6.10235	2.17525	6.68587	2.51169	0.40401	1.21353	1.57799	2.79343	2.05796	0.901096	0.907509	3.59152
ENSG00000166147	FBN1	766	1190	99	3940	133	46	26	297	783	166	80	85	362	15.2985	41.3599	2.07231	69.5108	3.861	1.85829	0.445393	5.67021	14.2934	3.4105	1.92774	1.95903	6.66963	4.02667	5.40463	1.61932	6.13977	2.28125	1.51515	0.531462	2.73773	3.93484	2.14094	1.54979	1.56513	2.93916
ENSG00000157833	GAREML	1125	390	287	7252	238	167	123	356	595	937	230	223	1061	22.4685	13.5549	6.0076	127.942	6.90915	6.7464	2.10705	6.79662	10.8615	19.2508	5.54226	5.13959	19.5483	4.55265	3.86344	2.80892	7.01058	2.98352	2.95353	1.63555	2.96285	3.56822	4.33991	2.70979	2.61814	4.36094
ENSG00000135912	TTLL4	2901	2476	1041	15483	1280	451	1925	1812	2156	1867	946	1178	3641	57.9387	86.0564	21.7906	273.156	37.1585	18.2193	32.9762	34.594	39.3571	38.3579	22.7955	27.1499	67.0832	5.88114	6.44388	4.51037	8.09885	5.25393	4.26449	5.08645	5.15356	5.33475	5.29858	4.57262	4.81506	6.08923
ENSG00000196843	ARID5A	1432	615	988	6451	189	352	319	766	879	247	387	303	486	28.5999	21.3751	20.6812	113.811	5.48668	14.22	5.46463	14.6242	16.0458	5.07466	9.32545	6.98338	8.95425	4.88752	4.48382	4.43837	6.84311	2.69748	3.92789	2.69257	3.96571	4.09135	2.6028	3.36813	2.997	3.31531
ENSG00000132688	NES	1590	638	998	21367	64	32	68	466	34	665	76	24	76	31.7554	22.1745	20.8906	376.964	1.85792	1.29272	1.16487	8.8967	0.620658	13.6626	1.83135	0.553139	1.40025	5.03366	4.53446	4.45224	8.5621	1.51497	1.19706	1.11428	3.30695	0.69658	3.87406	1.50149	0.635187	1.26319
ENSG00000203685	C1orf95	224	153	8	5760	0	0	2	602	0	52	0	0	38	4.47372	5.3177	0.167459	101.62	0	0	0.034261	11.4932	0	1.06835	0	0	0.700127	2.45252	2.6594	0.223372	6.68117	0	0	0.0486003	3.64307	0	1.04848	0	0	0.765642
ENSG00000128596	CCDC136	391	157	4	1859	21	70	9	36	32	238	138	191	75	7.80904	5.45673	0.0837297	32.7971	0.609631	2.82783	0.154174	0.687298	0.584149	4.88976	3.32535	4.40207	1.38183	3.13898	2.6908	0.116005	5.07883	0.68673	1.93653	0.206861	0.754715	0.663708	2.55821	2.11282	2.43351	1.25207
ENSG00000171033	PKIA	904	480	0	2736	0	22	0	0	0	130	54	154	30	18.0547	16.683	0	48.2694	0	0.888748	0	0	0	2.67088	1.30123	3.54931	0.552731	4.25207	4.14429	0	5.62262	0	0.91743	0	0	0	1.87612	1.2024	2.18565	0.634808
ENSG00000142632	ARHGEF19	4487	3050	706	15407	1009	1143	676	521	307	2518	1100	1414	1291	89.6142	106.006	14.7783	271.815	29.2913	46.1745	11.5802	9.94674	5.60418	51.7328	26.5065	32.5891	23.7859	6.50167	6.74155	3.97987	8.09178	4.92083	5.55994	3.65308	3.45243	2.72338	5.72063	4.7817	5.06992	4.63145
ENSG00000013619	MAMLD1	517	1171	88	2050	40	70	0	0	32	507	211	172	167	10.3255	40.6995	1.84205	36.1668	1.1612	2.82783	0	0	0.584149	10.4164	5.08442	3.96416	3.07687	3.5015	5.38196	1.50693	5.21594	1.11183	1.93653	0	0	0.663708	3.51304	2.60512	2.31155	2.02746
ENSG00000183960	KCNH8	1009	656	0	1157	0	162	0	0	0	6	170	90	30	20.1517	22.8001	0	20.4122	0	6.54442	0	0	0	0.123271	4.09645	2.07427	0.552731	4.4027	4.57289	0	4.42036	0	2.91541	0	0	0	0.167706	2.34949	1.62024	0.634808
ENSG00000171812	COL8A2	1203	2164	30	12017	0	342	6	12	0	7	722	26	58	24.0263	75.2125	0.627973	212.008	0	13.816	0.102783	0.229099	0	0.143816	17.3979	0.599234	1.06861	4.64537	6.25196	0.703076	7.73476	0	3.88908	0.141149	0.297602	0	0.193855	4.20147	0.677381	1.04866
ENSG00000155760	FZD7	11146	7568	286	23259	92	726	94	230	194	628	1470	286	604	222.608	263.035	5.98667	410.343	2.67077	29.3287	1.61027	4.39107	3.5414	12.9024	35.4223	6.59158	11.1283	7.80483	8.04459	2.80461	8.6842	1.87608	4.92261	1.3842	2.43057	2.18314	3.79726	5.18675	2.9244	3.60031
ENSG00000185052	SLC24A3	636	1085	4	5493	6	897	55	6	49	350	288	298	128	12.7022	37.7105	0.0837297	96.9093	0.17418	36.2367	0.942177	0.11455	0.894478	7.19082	6.93987	6.86815	2.35832	3.77633	5.27465	0.116005	6.61337	0.231654	5.21865	0.957675	0.156461	0.921801	3.03401	2.98912	2.97602	1.74774
ENSG00000078900	TP73	689	1656	46	6957	74	620	34	30	54	199	244	568	762	13.7607	57.5563	0.962891	122.738	2.14822	25.0465	0.582437	0.572749	0.985752	4.08849	5.87961	13.091	14.0394	3.88369	5.87175	0.97298	6.95114	1.65454	4.70302	0.662148	0.653288	0.989685	2.34724	2.78233	3.8167	3.91067
ENSG00000131196	NFATC1	314	570	28	2955	0	312	38	26	30	36	205	100	476	6.2712	19.811	0.586108	52.1331	0	12.6041	0.650959	0.496382	0.54764	0.739627	4.93984	2.30475	8.77001	2.86219	4.37928	0.665491	5.73154	0	3.76597	0.723304	0.581479	0.63007	0.798778	2.57042	1.72454	3.28836
ENSG00000154734	ADAMTS1	254	294	234	5323	70	16	12	0	18	120	213	318	436	5.07288	10.2183	4.89819	93.9101	2.0321	0.646362	0.205566	0	0.328584	2.46542	5.13261	7.32909	8.03303	2.60238	3.48779	2.56027	6.56849	1.60032	0.719282	0.269711	0	0.409889	1.79303	2.6165	3.05816	3.17521
ENSG00000159200	RCAN1	4806	6234	3719	25843	1398	898	665	573	2189	1006	2755	1297	5260	95.9853	216.67	77.8477	455.931	40.584	36.2771	11.3918	10.9395	39.9595	20.6685	66.3866	29.8926	96.9122	6.59969	7.766	6.301	8.83583	5.37796	5.22022	3.63131	3.57767	5.35612	4.43753	6.07439	4.94919	6.61342
ENSG00000119900	OGFRL1	1614	3256	803	6955	520	202	264	603	703	694	875	892	2565	32.2348	113.166	16.8087	122.702	15.0956	8.16032	4.52245	11.5122	12.833	14.2584	21.0847	20.5583	47.2585	5.05462	6.83499	4.15451	6.95073	4.0086	3.1954	2.46531	3.64527	3.79004	3.93153	4.46497	4.43017	5.59271
ENSG00000108821	COL1A1	7361	2958	540	95192	1856	704	1548	418	764	3238	2478	1566	5301	147.014	102.809	11.3035	1679.41	53.8798	28.4399	26.518	7.9803	13.9466	66.5253	59.7118	36.0923	97.6676	7.20959	6.69779	3.621	10.7146	5.7782	4.8797	4.7823	3.16676	3.90174	6.07736	5.92391	5.21305	6.62451
ENSG00000188070	C11orf95	5576	1850	838	15837	652	364	553	472	980	1899	839	512	2985	111.364	64.299	17.5414	279.402	18.9276	14.7047	9.47316	9.01125	17.8896	39.0153	20.2172	11.8003	54.9968	6.81203	6.02899	4.21268	8.13135	4.3167	3.97313	3.38863	3.32355	4.23952	5.32248	4.40716	3.67811	5.80727
ENSG00000130203	APOE	2031	5723	60	83775	267	20	22	12	196	952	372	38	4148	40.5631	198.91	1.25595	1477.99	7.75103	0.807953	0.376871	0.229099	3.57791	19.559	8.964	0.875804	76.4243	5.37723	7.64321	1.17373	10.5304	3.12945	0.854357	0.461393	0.297602	2.19469	4.3617	3.31673	0.907509	6.27472
ENSG00000113083	LOX	1299	404	98	8937	49	39	106	8	107	27	28	43	472	25.9436	14.0415	2.05138	157.67	1.42247	1.57551	1.81583	0.152733	1.95325	0.55472	0.67471	0.991041	8.69631	4.75187	3.91088	1.60946	7.30988	1.27648	1.36486	1.49356	0.205058	1.5623	0.636655	0.743911	0.993523	3.27744
ENSG00000159899	NPR2	2364	237	74	4420	93	80	237	62	234	210	283	170	1021	47.2137	8.23723	1.549	77.9791	2.6998	3.23181	4.05993	1.18368	4.27159	4.31449	6.81939	3.91807	18.8113	5.59137	3.20746	1.34993	6.3034	1.88745	2.08128	2.33912	1.12676	2.39824	2.40993	2.96706	2.29809	4.30825
ENSG00000172197	MBOAT1	2801	382	65	2463	329	228	403	28	1326	91	447	436	217	55.9415	13.2769	1.36061	43.4531	9.55089	9.21066	6.90359	0.534565	24.2057	1.86961	10.7713	10.0487	3.99809	5.83141	3.83561	1.23916	5.47421	3.39929	3.352	2.98251	0.61783	4.65568	1.52086	3.5572	3.4658	2.32138
ENSG00000133019	CHRM3	1521	2302	0	524	370	384	0	0	998	154	537	858	2	30.3774	80.0088	0	9.24458	10.7411	15.5127	0	0	18.2182	3.16396	12.94	19.7747	0.0368488	4.97165	6.34001	0	3.35679	3.5535	4.0455	0	0	4.2644	2.05796	3.80116	4.37676	0.0522055
ENSG00000175920	DOK7	4804	2499	36	934	154	312	195	44	1449	89	4591	3132	52	95.9453	86.8558	0.753567	16.4779	4.47063	12.6041	3.34045	0.840031	26.451	1.82852	110.628	72.1847	0.958068	6.5991	6.45707	0.810293	4.12746	2.45171	3.76597	2.11784	0.87973	4.77879	1.50005	6.80256	6.19347	0.969431
ENSG00000196218	RYR1	1492	184	42	5218	262	898	16	82	362	1875	435	648	283	29.7982	6.39515	0.879162	92.0577	7.60588	36.2771	0.274088	1.56551	6.60819	38.5222	10.4821	14.9348	5.2141	4.94477	2.88658	0.910089	6.54005	3.10532	5.22022	0.349465	1.35925	2.92755	5.30459	3.52131	3.99411	2.63555
ENSG00000131435	PDLIM4	6441	1342	6	12675	2144	2156	18	0	530	708	2375	622	1169	128.639	46.6429	0.125595	223.617	62.2404	87.0973	0.308349	0	9.67497	14.546	57.2298	14.3355	21.5381	7.01836	5.57419	0.170687	7.81132	5.98278	6.46103	0.387747	0	3.41616	3.95847	5.86369	3.93881	4.49429
ENSG00000128602	SMO	5068	2755	8	10693	377	1349	0	4	249	1142	2332	1608	553	101.218	95.7534	0.167459	188.649	10.9443	54.4964	0	0.0763665	4.54541	23.4626	56.1937	37.0603	10.1887	6.6755	6.59624	0.223372	7.56719	3.57825	5.79432	0	0.106169	2.47129	4.61251	5.83778	5.25022	3.48397
ENSG00000158560	DYNC1I1	1562	284	24	2126	108	249	0	0	94	86	369	496	35	31.1962	9.87077	0.502378	37.5076	3.13525	10.059	0	0	1.71594	1.76689	8.89171	11.4315	0.644853	5.00882	3.44238	0.587248	5.26707	2.04797	3.46715	0	0	1.44145	1.46826	3.30622	3.63593	0.717959
ENSG00000248092	NNT-AS1	973	264	0	21870	140	238	2	0	447	244	658	866	257	19.4327	9.17564	0	385.838	4.06421	9.61464	0.034261	0	8.15983	5.01303	15.8557	19.9591	4.73507	4.35281	3.34705	0	8.59559	2.34034	3.40798	0.0486003	0	3.19532	2.58809	4.07516	4.38951	2.51981
ENSG00000112992	NNT	3788	2713	10	113303	955	1956	174	8	1333	1148	5768	7893	2104	75.6538	94.2936	0.209324	1998.93	27.7237	79.0178	2.98071	0.152733	24.3335	23.5859	138.99	181.914	38.7649	6.26029	6.57431	0.274201	10.9657	4.84417	6.32225	1.99302	0.205058	4.66297	4.61976	7.12918	7.51502	5.31342
ENSG00000197461	PDGFA	4219	10582	190	14906	0	1626	32	10	656	477	2835	3034	1796	84.2617	367.79	3.97716	262.977	0	65.6866	0.548176	0.190916	11.9751	9.80006	68.3144	69.926	33.0902	6.41383	8.52666	2.31532	8.04427	0	6.05932	0.630569	0.252072	3.69767	3.43297	6.11508	6.14824	5.09128
ENSG00000179431	FJX1	306	988	4	1684	32	220	0	4	184	190	354	658	846	6.11142	34.3391	0.0837297	29.7097	0.928962	8.88748	0	0.0763665	3.35886	3.90359	8.53026	15.1652	15.587	2.83014	5.1432	0.116005	4.94062	0.947825	3.3056	0	0.106169	2.12395	2.29384	3.25252	4.01482	4.05198
ENSG00000177469	PTRF	4712	24258	96	29802	114	2962	38	26	396	448	2852	3988	14556	94.1079	843.116	2.00951	525.777	3.30943	119.658	0.650959	0.496382	7.22885	9.20425	68.724	91.9133	268.185	6.57149	9.7213	1.58953	9.04105	2.1075	6.91478	0.723304	0.581479	3.04069	3.3511	6.12358	6.53781	8.07246
ENSG00000169604	ANTXR1	7491	3337	0	3644	118	556	8	12	349	528	1926	1794	4194	149.61	115.982	0	64.2887	3.42555	22.4611	0.137044	0.229099	6.37088	10.8479	46.4104	41.3472	77.2719	7.23467	6.87014	0	6.02876	2.14586	4.5522	0.185288	0.297602	2.88184	3.56656	5.56713	5.40419	6.29042
ENSG00000176788	BASP1	5704	1077	2	1242	18	280	2	0	18	137	2046	1308	2782	113.92	37.4325	0.0418648	21.9118	0.522541	11.3113	0.034261	0	0.328584	2.81469	49.302	30.1461	51.2566	6.84449	5.26425	0.0591681	4.51802	0.606481	3.62192	0.0486003	0	0.409889	1.93157	5.65254	4.96098	5.70754
ENSG00000175414	ARL10	3253	872	18	3093	10	246	22	8	10	154	927	801	2958	64.9688	30.3074	0.376784	54.5677	0.290301	9.93782	0.376871	0.152733	0.182547	3.16396	22.3377	18.461	54.4993	6.04371	4.96843	0.461302	5.79618	0.367707	3.45125	0.461393	0.205058	0.241897	2.05796	4.54459	4.28252	5.7944
ENSG00000186081	KRT5	60251	36859	200	218071	42	35818	0	2	0	26653	25994	169413	464415	1203.33	1281.08	4.18648	3847.28	1.21926	1446.96	0	0.0381832	0	547.591	626.372	3904.54	8556.56	10.234	10.3243	2.37476	11.91	1.15008	10.4998	0	0.0540611	0	9.09959	9.29318	11.9313	13.063
ENSG00000178947	LINC00086	1230	402	0	748	6	266	6	0	116	258	592	1986	1602	24.5655	13.972	0	13.1965	0.17418	10.7458	0.102783	0	2.11754	5.30066	14.2653	45.7723	29.5159	4.67613	3.9042	0	3.82746	0.231654	3.55407	0.141149	0	1.64041	2.6555	3.93218	5.54758	4.93149
ENSG00000136378	ADAMTS7	2429	1395	104	1022	98	62	14	48	435	985	461	741	283	48.5119	48.4849	2.17697	18.0305	2.84495	2.50465	0.239827	0.916398	7.94078	20.237	11.1086	17.0782	5.2141	5.6297	5.62892	1.66765	4.25024	1.94296	1.80927	0.310139	0.938397	3.1604	4.40851	3.59796	4.17618	2.63555
ENSG00000155850	SLC26A2	9027	1264	808	14329	385	326	50	170	624	1452	2407	1742	1355	180.287	43.9319	16.9134	252.797	11.1766	13.1696	0.856525	3.24558	11.3909	29.8316	58.0009	40.1487	24.965	7.50213	5.48967	4.16297	7.98753	3.60604	3.82473	0.892605	2.08596	3.63121	4.94634	5.88267	5.36277	4.6985
ENSG00000072041	SLC6A15	1015	196	0	3888	0	10	0	0	36	12	354	1168	294	20.2715	6.81222	0	68.5934	0	0.403976	0	0	0.657168	0.246542	8.53026	26.9194	5.41677	4.41085	2.96573	0	6.12088	0	0.489519	0	0	0.72872	0.317932	3.25252	4.8032	2.68185
ENSG00000172379	ARNT2	5537	580	2	7387	186	44	0	0	90	36	291	591	1776	110.585	20.1586	0.0418648	130.324	5.39959	1.7775	0	0	1.64292	0.739627	7.01216	13.6211	32.7217	6.802	4.40317	0.0591681	7.03699	2.67798	1.47378	0	0	1.40213	0.798778	3.00219	3.86998	5.07561
ENSG00000165626	BEND7	2095	198	0	910	0	36	112	0	2	196	522	178	353	41.8413	6.88173	0	16.0545	0	1.45431	1.91862	0	0.0365093	4.02686	12.5785	4.10245	6.50381	5.42093	2.97851	0	4.09208	0	1.29532	1.54528	0	0.0517331	2.32966	3.76325	2.35119	2.90762
ENSG00000113389	NPR3	6174	198	10	1486	2	42	2	4	242	203	902	518	2016	123.307	6.88173	0.209324	26.2165	0.0580601	1.6967	0.034261	0.0763665	4.41763	4.17068	21.7353	11.9386	37.1436	6.95776	2.97851	0.274201	4.76641	0.0814216	1.4312	0.0486003	0.106169	2.43766	2.37035	4.50686	3.69361	5.25337
ENSG00000117122	MFAP2	10856	4739	0	6087	290	124	0	0	219	754	59	14	1341	216.816	164.71	0	107.389	8.41872	5.00931	0	0	3.99777	15.4911	1.42171	0.322665	24.7071	7.76696	7.37251	0	6.76007	3.23553	2.5872	0	0	2.32128	4.04361	1.27603	0.403447	4.68409
ENSG00000175928	LRRN1	4915	2682	0	3964	90	80	0	0	478	589	272	86	893	98.1622	93.2162	0	69.9342	2.61271	3.23181	0	0	8.72573	12.1011	6.55432	1.98208	16.453	6.63172	6.5579	0	6.14841	1.85308	2.08128	0	0	3.28181	3.71162	2.9173	1.57632	4.1254
ENSG00000116035	VAX2	1810	180	1	406	137	66	0	0	161	177	85	91	228	36.1493	6.25612	0.0209324	7.16279	3.97712	2.66624	0	0	2.939	3.6365	2.04823	2.09732	4.20076	5.21526	2.8592	0.0298874	3.02906	2.31531	1.8743	0	0	1.97783	2.21304	1.60797	1.63102	2.37872
ENSG00000124508	BTN2A2	2604	656	16	606	522	142	46	18	248	324	290	146	594	52.007	22.8001	0.334919	10.6913	15.1537	5.73646	0.788003	0.343649	4.52716	6.65664	6.98806	3.36493	10.9441	5.72811	4.57289	0.416752	3.54736	4.01379	2.75199	0.838349	0.426157	2.46654	2.93671	2.99785	2.12596	3.57822
ENSG00000118922	KLF12	2581	474	0	707	100	272	6	2	98	618	568	158	712	51.5476	16.4745	0	12.4731	2.90301	10.9882	0.102783	0.0381832	1.78896	12.6969	13.687	3.6415	13.1182	5.71555	4.12718	0	3.75201	1.96459	3.58354	0.141149	0.0540611	1.47973	3.77578	3.87646	2.21459	3.81948
ENSG00000099864	PALM	12086	1183	0	2971	930	976	0	24	108	1907	423	74	980	241.381	41.1166	0	52.4154	26.998	39.4281	0	0.458199	1.9715	39.1797	10.1929	1.70551	18.0559	7.92113	5.39632	0	5.73918	4.80725	5.33729	0	0.544188	1.57119	5.32839	3.48452	1.4359	4.25217
ENSG00000090924	PLEKHG2	5291	3014	92	8786	274	322	139	786	354	1132	978	531	1684	105.672	104.755	1.92578	155.006	7.95424	13.008	2.38114	15.006	6.46215	23.2572	23.5666	12.2382	31.0267	6.73703	6.72459	1.54882	7.28545	3.16257	3.80818	1.75751	4.00054	2.89959	4.60034	4.61863	3.72664	5.0012
ENSG00000102109	PCSK1N	3257	1128	40	1322	76	142	6	548	341	168	896	108	552	65.0487	39.205	0.837297	23.3232	2.20628	5.73646	0.102783	10.4622	6.22484	3.45159	21.5907	2.48913	10.1703	6.04546	5.3293	0.877585	4.60426	1.6809	2.75199	0.141149	3.51881	2.85297	2.15432	4.49766	1.80287	3.48159
ENSG00000240771	ARHGEF25	654	879	0	225	49	6	0	5	43	348	198	66	270	13.0617	30.5507	0	3.96953	1.42247	0.242386	0	0.0954581	0.78495	7.14973	4.77116	1.52113	4.97458	3.8137	4.9796	0	2.31311	1.27648	0.313113	0	0.131534	0.835884	3.02675	2.52886	1.33407	2.57884
ENSG00000160469	BRSK1	1873	651	3	1169	113	6	2	8	29	423	788	38	109	37.4075	22.6263	0.0627973	20.6239	3.2804	0.242386	0.034261	0.152733	0.529385	8.69062	18.9883	0.875804	2.00826	5.26332	4.56232	0.0878664	4.43455	2.09774	0.313113	0.0486003	0.205058	0.612952	3.27659	4.32108	0.907509	1.58893
ENSG00000031081	ARHGAP31	2836	712	210	4683	0	132	32	100	204	46	90	62	410	56.6405	24.7464	4.39581	82.619	0	5.33249	0.548176	1.90916	3.72395	0.945079	2.16871	1.42894	7.554	5.84901	4.6863	2.43184	6.38576	0	2.66277	0.630569	1.5406	2.23999	0.959829	1.6639	1.28033	3.0966
ENSG00000108387	2022-09-04	2590	3572	126	4170	8	24	38	78	31	180	22	6	316	51.7274	124.149	2.63748	73.5685	0.23224	0.969543	0.650959	1.48915	0.565895	3.69814	0.530129	0.138285	5.8221	5.72048	6.96751	1.86294	6.2205	0.301284	0.977861	0.723304	1.31565	0.646987	2.23209	0.613653	0.186862	2.77022
ENSG00000147862	NFIB	38516	25158	3692	30124	875	1046	4249	3635	1876	1998	1630	2171	10426	769.24	874.397	77.2825	531.458	25.4013	42.2559	72.7875	69.398	34.2457	41.0493	39.2777	50.0361	192.093	9.58916	9.77379	6.29062	9.05652	4.72254	5.43483	6.2053	6.13746	5.13938	5.39401	5.33191	5.67344	7.59315
ENSG00000137872	SEMA6D	2708	2086	167	2123	0	0	0	0	10	0	26	10	338	54.0841	72.5015	3.49571	37.4547	0	0	0	0	0.182547	0	0.626516	0.230475	6.22744	5.78356	6.1997	2.16855	5.26509	0	0	0	0	0.241897	0	0.701785	0.299215	2.85348
ENSG00000089472	HEPH	3187	1236	148	1484	8	20	12	0	0	0	2	0	592	63.6507	42.9587	3.098	26.1812	0.23224	0.807953	0.205566	0	0	0	0.0481935	0	10.9072	6.01459	5.45808	2.03492	4.76454	0.301284	0.854357	0.269711	0	0	0	0.0679051	0	3.57377
ENSG00000166313	APBB1	2418	844	40	3980	70	326	110	130	12	218	254	56	462	48.2922	29.3343	0.837297	70.2165	2.0321	13.1696	1.88435	2.48191	0.219056	4.47885	6.12058	1.29066	8.51206	5.62329	4.92288	0.877585	6.15414	1.60032	3.82473	1.52825	1.79988	0.285764	2.45387	2.83199	1.19576	3.24976
ENSG00000116157	GPX7	2229	1337	6	2504	78	114	4	8	6	104	34	76	291	44.5175	46.4691	0.125595	44.1764	2.26434	4.60533	0.068522	0.152733	0.109528	2.1367	0.81929	1.75161	5.3615	5.50835	5.56892	0.170687	5.4975	1.70679	2.4868	0.0956166	0.205058	0.149946	1.64925	0.863376	1.46027	2.66937
ENSG00000119866	BCL11A	5177	1479	352	4416	204	515	340	246	154	631	340	607	1049	103.395	51.4045	7.36821	77.9085	5.92213	20.8048	5.82437	4.69654	2.81122	12.964	8.1929	13.9898	19.3272	6.70591	5.71162	3.06492	6.30211	2.79122	4.44657	2.7707	2.51009	1.93025	3.80364	3.20052	3.90591	4.34534
ENSG00000139174	PRICKLE1	2087	330	73	1045	2	66	2	0	19	80	165	156	198	41.6815	11.4696	1.52807	18.4362	0.0580601	2.66624	0.034261	0	0.346839	1.64362	3.97597	3.5954	3.64803	5.41554	3.64034	1.33803	4.28068	0.0814216	1.8743	0.0486003	0	0.429577	1.40251	2.31498	2.20019	2.21662
ENSG00000115226	FNDC4	2247	512	50	1248	18	22	4	15	0	28	70	48	213	44.877	17.7952	1.04662	22.0176	0.522541	0.888748	0.068522	0.286374	0	0.575266	1.68677	1.10628	3.92439	5.5197	4.23229	1.03324	4.52467	0.606481	0.91743	0.0956166	0.363311	0	0.655595	1.42588	1.0747	2.29995
ENSG00000142173	COL6A2	16778	1402	74	19562	8	86	0	10	18	243	0	18	1595	335.09	48.7282	1.549	345.119	0.23224	3.4742	0	0.190916	0.328584	4.99248	0	0.414854	29.3869	8.3927	5.63599	1.34993	8.43513	0.301284	2.16163	0	0.252072	0.409889	2.58315	0	0.500654	4.92538
ENSG00000142156	COL6A1	20522	6168	1099	30756	44	396	344	182	30	1484	616	552	6145	409.865	214.376	23.0047	542.608	1.27732	15.9975	5.89289	3.47468	0.54764	30.4891	14.8436	12.7222	113.218	8.68252	7.75072	4.58525	9.08642	1.18734	4.08725	2.78511	2.16178	0.63007	4.97678	3.98583	3.77844	6.83564
ENSG00000170153	RNF150	1362	700	120	1346	6	138	0	0	18	177	50	52	226	27.2018	24.3294	2.51189	23.7466	0.17418	5.57487	0	0	0.328584	3.6365	1.20484	1.19847	4.16391	4.81772	4.66274	1.81225	4.62916	0.231654	2.71696	0	0	0.409889	2.21304	1.14067	1.1365	2.36846
ENSG00000145284	SCD5	2784	3156	150	902	8	970	0	2	2	218	22	90	1192	55.602	109.691	3.13986	15.9134	0.23224	39.1857	0	0.0381832	0.0365093	4.47885	0.530129	2.07427	21.9619	5.82278	6.79039	2.04958	4.08009	0.301284	5.32861	0	0.0540611	0.0517331	2.45387	0.613653	1.62024	4.52117
ENSG00000140945	CDH13	2903	5478	68	5726	298	1016	77	45	22	148	478	620	10959	57.9786	190.395	1.4234	101.02	8.65096	41.044	1.31905	0.859123	0.401603	3.04069	11.5183	14.2894	201.913	5.88212	7.58041	1.27704	6.67271	3.27067	5.39383	1.21353	0.894622	0.487077	2.0146	3.64596	3.93446	7.66472
ENSG00000050165	DKK3	923	6210	20	13509	0	268	0	0	0	62	16	258	8458	18.4341	215.836	0.418648	238.33	0	10.8266	0	0	0	1.2738	0.385548	5.94625	155.833	4.28052	7.76046	0.504517	7.90286	0	3.56396	0	0	0	1.18511	0.470457	2.79623	7.29309
ENSG00000186847	KRT14	221592	48029	14	199265	14	2924	2	6	0	80	75	330	346270	4425.63	1669.31	0.293054	3515.5	0.406421	118.123	0.034261	0.11455	0	1.64362	1.80726	7.60566	6379.81	12.112	10.7059	0.370782	11.7799	0.492028	6.8963	0.0486003	0.156461	0	1.40251	1.48916	3.10529	12.6395
ENSG00000187498	COL4A1	1940	20546	6	5392	0	376	0	0	0	0	14	62	734	38.7456	714.101	0.125595	95.1275	0	15.1895	0	0	0	0	0.337355	1.42894	13.5235	5.31272	9.482	0.170687	6.58688	0	4.01699	0	0	0	0	0.419382	1.28033	3.86032
ENSG00000134871	COL4A2	3828	51044	197	18188	50	523	107	98	175	2	55	146	1375	76.4527	1774.1	4.12369	320.879	1.4515	21.128	1.83296	1.87098	3.19457	0.0410904	1.32532	3.36493	25.3335	6.27524	10.7937	2.35718	8.33037	1.29367	4.4678	1.50231	1.52154	2.06852	0.0580953	1.21743	2.12596	4.71883
ENSG00000140682	TGFB1I1	1961	1940	8	2184	4	134	0	4	6	10	40	18	534	39.165	67.4271	0.167459	38.5309	0.11612	5.41328	0	0.0763665	0.109528	0.205452	0.963871	0.414854	9.83862	5.32787	6.0965	0.223372	5.30491	0.158492	2.68106	0	0.106169	0.149946	0.269574	0.9737	0.500654	3.43811
ENSG00000143341	HMCN1	749	2346	0	1498	2	118	4	0	24	2	9	8	887	14.959	81.5381	0	26.4282	0.0580601	4.76692	0.068522	0	0.438112	0.0410904	0.216871	0.18438	16.3424	3.9963	6.36699	0	4.77759	0.0814216	2.5278	0.0956166	0	0.524176	0.0580953	0.283176	0.244132	4.11623
ENSG00000026025	VIM	9041	31700	24	36944	0	952	0	12	0	2	10	0	4284	180.567	1101.77	0.502378	651.778	0	38.4585	0	0.229099	0	0.0410904	0.240968	0	78.9301	7.50435	10.1069	0.587248	9.35045	0	5.30227	0	0.297602	0	0.0580953	0.311466	0	6.32067
ENSG00000008441	NFIX	29748	13857	3332	20677	4400	2494	1983	1754	2175	923	3188	3072	8073	594.126	481.617	69.7468	364.791	127.732	100.752	33.9698	33.4867	39.7039	18.9632	76.8205	70.8018	148.74	9.21705	8.91473	6.14459	8.51487	7.00823	6.66891	5.12804	5.10797	5.34709	4.31927	6.28208	6.16595	7.22632
ENSG00000140545	MFGE8	23835	26071	411	15547	699	472	43	442	535	495	1005	1009	17047	476.032	906.13	8.60322	274.285	20.292	19.0677	0.736611	8.4385	9.76624	10.1699	24.2173	23.2549	314.08	8.89794	9.82516	3.26352	8.10478	4.41224	4.3268	0.796275	3.23856	3.42844	3.48154	4.65634	4.6002	8.29958
ENSG00000149131	SERPING1	2032	2366	46	3330	126	46	16	4	0	14	110	6	1664	40.583	82.2332	0.962891	58.749	3.65779	1.85829	0.274088	0.0763665	0	0.287633	2.65065	0.138285	30.6582	5.37792	6.37909	0.97298	5.90084	2.21964	1.51515	0.349465	0.106169	0	0.364721	1.86815	0.186862	4.98451
ENSG00000140511	HAPLN3	1649	1555	40	3523	68	66	0	20	160	60	51	57	746	32.9338	54.0459	0.837297	62.1539	1.97404	2.66624	0	0.381832	2.92075	1.23271	1.22894	1.31371	13.7446	5.08465	5.78256	0.877585	5.9808	1.57243	1.8743	0	0.466583	1.97113	1.1588	1.15635	1.21021	3.88211
ENSG00000122870	BICC1	5301	1208	0	784	0	67	0	2	0	0	482	216	497	105.871	41.9855	0	13.8316	0	2.70664	0	0.0381832	0	0	11.6146	4.97825	9.15692	6.73973	5.42578	0	3.8906	0	1.89011	0	0.0540611	0	0	3.65703	2.57972	3.34439
ENSG00000126947	ARMCX1	2457	581	10	286	0	0	39	10	14	6	62	32	380	49.0711	20.1934	0.209324	5.04571	0	0	0.668089	0.190916	0.255565	0.123271	1.494	0.737519	7.00127	5.64591	4.40554	0.274201	2.59591	0	0	0.738197	0.252072	0.328337	0.167706	1.31846	0.797029	3.00023
ENSG00000171621	SPSB1	3291	4684	574	2326	362	480	190	202	346	826	1093	530	2221	65.7277	162.798	12.0152	41.0361	10.5089	19.3909	3.25479	3.85651	6.31611	16.9703	26.3378	12.2152	40.9206	6.06021	7.35578	3.70213	5.39356	3.52468	4.34985	2.08909	2.27992	2.87108	4.16755	4.77282	3.72412	5.38959
ENSG00000213366	GSTM2	799	1311	113	815	12	87	9	12	70	22	560	154	1417	15.9576	45.5654	2.36536	14.3785	0.348361	3.51459	0.154174	0.229099	1.27783	0.451994	13.4942	3.54931	26.1073	4.08386	5.54119	1.75076	3.94284	0.431207	2.1746	0.206861	0.297602	1.18766	0.538036	3.8574	2.18565	4.76061
ENSG00000145431	PDGFC	2136	3008	48	1805	42	118	10	56	304	58	608	660	1498	42.6601	104.547	1.00476	31.8444	1.21926	4.76692	0.171305	1.06913	5.54942	1.19162	14.6508	15.2113	27.5997	5.44824	6.72174	1.00343	5.03758	1.15008	2.5278	0.228117	1.04902	2.71137	1.132	3.96817	4.01893	4.83793
ENSG00000139597	N4BP2L1	1318	471	13	273	74	150	140	41	158	87	60	47	123	26.3231	16.3702	0.272121	4.81636	2.14822	6.05965	2.39827	0.782757	2.88424	1.78743	1.44581	1.08323	2.2662	4.77205	4.11854	0.347236	2.54012	1.65454	2.8196	1.7648	0.83411	1.95763	1.47894	1.29031	1.05882	1.70761
ENSG00000272168	CASC15	2033	485	26	263	12	52	4	12	32	8	40	38	117	40.603	16.8568	0.544243	4.63993	0.348361	2.10068	0.068522	0.229099	0.584149	0.164362	0.963871	0.875804	2.15565	5.37862	4.1584	0.6269	2.49568	0.431207	1.63258	0.0956166	0.297602	0.663708	0.219539	0.9737	0.907509	1.65794
ENSG00000108830	RND2	2570	386	26	596	40	114	16	4	0	18	38	24	27	51.328	13.4159	0.544243	10.5148	1.1612	4.60533	0.274088	0.0763665	0	0.369814	0.915677	0.553139	0.497458	5.70951	3.84959	0.6269	3.52542	1.11183	2.4868	0.349465	0.106169	0	0.45398	0.937855	0.635187	0.582516
ENSG00000158458	NRG2	1401	602	2	902	0	111	0	0	0	8	20	16	74	27.9807	20.9232	0.0418648	15.9134	0	4.48414	0	0	0	0.164362	0.481935	0.368759	1.3634	4.85702	4.45439	0.0591681	4.08009	0	2.45526	0	0	0	0.219539	0.567483	0.452869	1.24087
ENSG00000164128	NPY1R	9218	728	6	2903	10	66	0	0	0	6	42	24	32	184.102	25.3025	0.125595	51.2157	0.290301	2.66624	0	0	0	0.123271	1.01206	0.553139	0.58958	7.53217	4.71713	0.170687	5.70641	0.367707	1.8743	0	0	0	0.167706	1.00868	0.635187	0.668646
ENSG00000132563	REEP2	3955	418	12	1038	2	88	8	4	12	40	26	76	106	78.9891	14.5281	0.251189	18.3127	0.0580601	3.55499	0.137044	0.0763665	0.219056	0.821808	0.626516	1.75161	1.95298	6.32173	3.95681	0.3233	4.27148	0.0814216	2.18745	0.185288	0.106169	0.285764	0.865371	0.701785	1.46027	1.56217
ENSG00000178882	FAM101A	7656	4320	0	15174	6	0	8	4	1804	28	2	0	7	152.905	150.147	0	267.705	0.17418	0	0.137044	0.0763665	32.9314	0.575266	0.0481935	0	0.128971	7.2659	7.23981	0	8.06988	0.231654	0	0.185288	0.106169	5.08455	0.655595	0.0679051	0	0.175008
ENSG00000162458	FBLIM1	20246	8384	1703	10396	1299	770	2401	1368	3060	2128	1006	1204	4018	404.352	291.396	35.6479	183.41	37.71	31.1062	41.1303	26.1173	55.8593	43.7202	24.2414	27.7492	74.0292	8.66303	8.19178	5.19566	7.52677	5.27464	5.00478	5.39679	4.76114	5.82932	5.48285	4.65772	4.84545	6.22938
ENSG00000101265	RASSF2	2932	1683	48	692	18	0	0	0	74	38	2	0	50	58.5578	58.4947	1.00476	12.2085	0.522541	0	0	0	1.35084	0.780717	0.0481935	0	0.921219	5.89622	5.89469	1.00343	3.72339	0.606481	0	0	0	1.23318	0.832459	0.0679051	0	0.942022
ENSG00000163064	EN1	16687	4329	58	8239	8	98	0	0	320	56	0	4	256	333.272	150.46	1.21408	145.355	0.23224	3.95897	0	0	5.84149	1.15053	0	0.0921899	4.71664	8.38488	7.24279	1.14671	7.19333	0.301284	2.31004	0	0	2.77431	1.10469	0	0.127224	2.51517
ENSG00000137558	PI15	46301	1910	16	6340	70	122	0	0	176	0	14	24	40	924.722	66.3844	0.334919	111.852	2.0321	4.92851	0	0	3.21282	0	0.337355	0.553139	0.736975	9.85444	6.07434	0.416752	6.81829	1.60032	2.56767	0	0	2.07479	0	0.419382	0.635187	0.796577
ENSG00000225614	ZNF469	7075	4890	28	7170	6	18	347	16	12	66	276	84	624	141.302	169.958	0.586108	126.496	0.17418	0.727157	5.94428	0.305466	0.219056	1.35598	6.65071	1.93599	11.4968	7.15281	7.4175	0.665491	6.9943	0.231654	0.7884	2.79583	0.384565	0.285764	1.23633	2.93559	1.55385	3.64349
ENSG00000067445	TRO	3571	2272	1	2360	23	8	100	24	14	14	146	16	100	71.3199	78.9661	0.0209324	41.6359	0.667691	0.323181	1.71305	0.458199	0.255565	0.287633	3.51813	0.368759	1.84244	6.17632	6.32132	0.0298874	5.414	0.737852	0.40401	1.43992	0.544188	0.328337	0.364721	2.17573	0.452869	1.50713
ENSG00000149591	TAGLN	8173	9427	353	13851	231	287	2146	580	648	561	263	193	726	163.231	327.647	7.38914	244.364	6.70594	11.5941	36.762	11.0731	11.829	11.5259	6.33745	4.44816	13.3761	7.35958	8.36039	3.06852	7.93878	2.94597	3.65468	5.23886	3.59373	3.68134	3.64684	2.87528	2.44577	3.8456
ENSG00000100968	NFATC4	5544	3914	572	7804	180	364	1473	861	799	581	1055	268	570	110.725	136.036	11.9733	137.681	5.22541	14.7047	25.2332	16.4379	14.5855	11.9368	25.4221	6.17672	10.5019	6.8038	7.09841	3.69748	7.11562	2.63817	3.97313	4.71332	4.12415	3.96213	3.6934	4.72367	2.84332	3.5238
ENSG00000104043	ATP8B4	4055	695	50	435	0	4	22	124	0	22	20	26	14	80.9863	24.1556	1.04662	7.67442	0	0.161591	0.376871	2.36736	0	0.451994	0.481935	0.599234	0.257941	6.35731	4.65281	1.03324	3.11677	0	0.216102	0.461393	1.75162	0	0.538036	0.567483	0.677381	0.331065
ENSG00000185634	SHC4	2933	2573	12	1986	4	10	16	32	44	3	60	82	6	58.5778	89.4278	0.251189	35.0377	0.11612	0.403976	0.274088	0.610932	0.803205	0.0616356	1.44581	1.88989	0.110546	5.8967	6.49869	0.3233	5.17143	0.158492	0.489519	0.349465	0.687896	0.850564	0.0862886	1.29031	1.53102	0.15127
ENSG00000214617	SLC6A10P	2306	710	0	410	0	0	0	0	0	0	11	78	1	46.0554	24.6769	0	7.23336	0	0	0	0	0	0	0.265065	1.7977	0.0184244	5.55629	4.6824	0	3.04148	0	0	0	0	0	0	0.339211	1.48424	0.0263389
ENSG00000119919	NKX2-3	1761	1264	0	639	0	0	0	0	0	9	0	0	0	35.1706	43.9319	0	11.2735	0	0	0	0	0	0.184907	0	0	0	5.17675	5.48967	0	3.61747	0	0	0	0	0	0.244774	0	0	0
ENSG00000166341	DCHS1	5615	2527	14	1827	0	12	0	10	10	52	20	22	22	112.143	87.829	0.293054	32.2325	0	0.484772	0	0.190916	0.182547	1.06835	0.481935	0.507044	0.405336	6.822	6.47296	0.370782	5.05452	0	0.570241	0	0.252072	0.241897	1.04848	0.567483	0.591722	0.490916
ENSG00000103742	IGDCC4	3938	1924	18	1070	6	0	4	2	2	58	4	2	22	78.6496	66.871	0.376784	18.8773	0.17418	0	0.068522	0.0381832	0.0365093	1.19162	0.0963871	0.0460949	0.405336	6.3156	6.08472	0.461302	4.31305	0.231654	0	0.0956166	0.0540611	0.0517331	1.132	0.132757	0.0650138	0.490916
ENSG00000188783	PRELP	40687	11210	6	1648	0	36	0	16	20	22	4	0	8	812.599	389.617	0.125595	29.0746	0	1.45431	0	0.305466	0.365093	0.451994	0.0963871	0	0.147395	9.66817	8.60961	0.170687	4.91047	0	1.29532	0	0.384565	0.448999	0.538036	0.132757	0	0.198362
ENSG00000234323	RP11-308N19.1	1511	1459	0	210	0	0	0	0	0	0	6	0	8	30.1776	50.7093	0	3.70489	0	0	0	0	0	0	0.144581	0	0.147395	4.96244	5.69235	0	2.23416	0	0	0	0	0	0	0.194819	0	0.198362
ENSG00000163040	CCDC74A	1734	1346	129	1523	146	54	120	175	26	56	87	102	150	34.6314	46.7819	2.70028	26.8693	4.23839	2.18147	2.05566	3.34103	0.474621	1.15053	2.09642	2.35084	2.76366	5.15508	5.57839	1.88764	4.8006	2.38912	1.66969	1.61148	2.11804	0.560344	1.10469	1.6306	1.74452	1.91214
ENSG00000152689	RASGRP3	5010	963	16	2238	49	10	104	145	21	58	21	16	29	100.06	33.4702	0.334919	39.4835	1.42247	0.403976	1.78157	2.76829	0.383348	1.19162	0.506032	0.368759	0.534307	6.65906	5.10728	0.416752	5.33926	1.27648	0.489519	1.4759	1.91391	0.468164	1.132	0.590753	0.452869	0.617587
ENSG00000236609	ZNF853	2130	1088	6	1326	6	12	18	102	6	20	4	2	117	42.5403	37.8148	0.125595	23.3937	0.17418	0.484772	0.308349	1.94735	0.109528	0.410904	0.0963871	0.0460949	2.15565	5.44428	5.27853	0.170687	4.60844	0.231654	0.570241	0.387747	1.55942	0.149946	0.49662	0.132757	0.0650138	1.65794
ENSG00000205221	VIT	3909	2688	30	8698	103	0	273	61	56	57	0	0	17	78.0704	93.4247	0.627973	153.453	2.9901	0	4.67663	1.16459	1.02226	1.17108	0	0	0.313214	6.30507	6.56109	0.703076	7.27102	1.99642	0	2.50503	1.11409	1.01597	1.11841	0	0	0.393103
ENSG00000144668	ITGA9	9997	13132	6	14117	244	26	222	103	68	433	51	35	92	199.66	456.419	0.125595	249.057	7.08333	1.05034	3.80297	1.96644	1.24132	8.89607	1.22894	0.806661	1.69504	7.64861	8.83737	0.170687	7.96611	3.01495	1.03586	2.26393	1.56873	1.16435	3.30686	1.15635	0.853326	1.43031
ENSG00000140285	FGF7	1049	484	25	1514	0	0	0	2	0	0	0	0	0	20.9506	16.822	0.52331	26.7105	0	0	0	0.0381832	0	0	0	0	0	4.45619	4.15559	0.60721	4.79236	0	0	0	0.0540611	0	0	0	0	0
ENSG00000129596	CDO1	2157	564	0	2410	0	0	2	0	0	0	0	0	0	43.0795	19.6025	0	42.518	0	0	0.034261	0	0	0	0	0	0	5.46204	4.36475	0	5.44354	0	0	0.0486003	0	0	0	0	0	0
ENSG00000132854	KANK4	31474	3078	20	13858	4	4	0	8	0	4	0	0	76	628.598	106.98	0.418648	244.487	0.11612	0.161591	0	0.152733	0	0.0821808	0	0	1.40025	9.29829	6.75462	0.504517	7.93951	0.158492	0.216102	0	0.205058	0	0.113942	0	0	1.26319
ENSG00000198300	PEG3	31211	4125	0	25470	0	0	0	0	94	0	0	0	17	623.345	143.369	0	449.35	0	0	0	0	1.71594	0	0	0	0.313214	9.2862	7.17362	0	8.8149	0	0	0	0	1.44145	0	0	0	0.393103
ENSG00000183780	SLC35F3	1900	1405	14	4473	18	14	0	0	4	2	26	0	115	37.9467	48.8325	0.293054	78.9142	0.522541	0.565567	0	0	0.0730186	0.0410904	0.626516	0	2.1188	5.28343	5.63901	0.370782	6.32038	0.606481	0.646685	0	0	0.101675	0.0580953	0.701785	0	1.64099
ENSG00000110076	NRXN2	718	776	2	1868	0	0	0	4	18	28	0	2	2	14.3399	26.9708	0.0418648	32.9559	0	0	0	0.0763665	0.328584	0.575266	0	0.0460949	0.0368488	3.93921	4.80585	0.0591681	5.08559	0	0	0	0.106169	0.409889	0.655595	0	0.0650138	0.0522055
ENSG00000035862	TIMP2	9303	10005	3502	8715	404	1348	358	2197	2323	507	8637	1280	972	185.799	347.736	73.3053	153.753	11.7281	54.456	6.13272	41.9443	42.4056	10.4164	208.124	29.5008	17.9085	7.54534	8.44599	6.21539	7.27382	3.66995	5.79327	2.83445	5.42439	5.43981	3.51304	7.70821	4.93077	4.24096
ENSG00000138696	BMPR1B	1956	1176	428	932	126	68	26	144	302	22	664	618	88	39.0652	40.8733	8.95907	16.4427	3.65779	2.74704	0.445393	2.74919	5.51291	0.451994	16.0003	14.2433	1.62135	5.32428	5.38796	3.31601	4.12455	2.21964	1.90575	0.531462	1.90658	2.7033	0.538036	4.08748	3.93011	1.39031
ENSG00000148468	FAM171A1	2990	2204	1882	4358	0	8	84	8	0	30	642	70	374	59.7162	76.6027	39.3948	76.8853	0	0.323181	1.43896	0.152733	0	0.616356	15.4701	1.61332	6.89072	5.92401	6.27804	5.3361	6.28328	0	0.40401	1.28627	0.205058	0	0.692745	4.04178	1.38589	2.98016
ENSG00000157765	SLC34A2	1098	1542	542	688	0	162	159	8	42	0	220	546	18	21.9292	53.5941	11.3454	12.1379	0	6.54442	2.72375	0.152733	0.766696	0	5.30129	12.5839	0.331639	4.51912	5.77067	3.6259	3.71567	0	2.91541	1.89676	0.205058	0.821054	0	2.65565	3.76383	0.413203
ENSG00000081985	IL12RB2	70	325	385	2903	6	10	17	293	8	7	10	18	35	1.39804	11.2958	8.05898	51.2157	0.17418	0.403976	0.291218	5.59385	0.146037	0.143816	0.240968	0.414854	0.644853	1.26185	3.62009	3.17935	5.70641	0.231654	0.489519	0.368733	2.72112	0.196654	0.193855	0.311466	0.500654	0.717959
ENSG00000114547	ROPN1B	24	521	166	3225	20	13	129	144	14	14	11	5	18	0.479327	18.108	3.47478	56.8965	0.580601	0.525169	2.20983	2.74919	0.255565	0.287633	0.265065	0.115237	0.331639	0.564941	4.2561	2.16182	5.8554	0.660473	0.608969	1.6825	1.90658	0.328337	0.364721	0.339211	0.157351	0.413203
ENSG00000157734	SNX22	267	1223	296	6238	68	14	179	239	78	233	76	56	345	5.33252	42.5069	6.196	110.053	1.97404	0.565567	3.06636	4.5629	1.42386	4.78703	1.83135	1.29066	6.35641	2.66278	5.44317	2.84719	6.7951	1.57243	0.646685	2.02374	2.47584	1.27731	2.53282	1.50149	1.19576	2.879
ENSG00000164949	GEM	218	1457	1258	15437	176	0	6	440	188	188	121	33	111	4.35389	50.6398	26.333	272.345	5.10929	0	0.102783	8.40031	3.43188	3.8625	2.91571	0.760566	2.04511	2.42059	5.69041	4.77257	8.09458	2.611	0	0.141149	3.23271	2.14792	2.2817	1.96927	0.81604	1.60649
ENSG00000107796	ACTA2	1220	12401	260	47741	6	58	0	16	2	22	257	403	199	24.3658	431.012	5.44243	842.263	0.17418	2.34306	0	0.305466	0.0365093	0.451994	6.19287	9.28813	3.66645	4.66481	8.75493	2.6876	9.71984	0.231654	1.74117	0	0.384565	0.0517331	0.538036	2.84657	3.36291	2.22233
ENSG00000183688	FAM101B	828	2402	134	7122	12	42	66	190	22	36	26	20	64	16.5368	83.4845	2.80494	125.649	0.348361	1.6967	1.13061	3.62741	0.401603	0.739627	0.626516	0.460949	1.17916	4.13231	6.40061	1.92788	6.98469	0.431207	1.4312	1.09127	2.2102	0.487077	0.798778	0.701785	0.546906	1.12377
ENSG00000182013	PNMAL1	1936	3026	48	41064	0	0	2	10	0	2	0	0	40	38.6657	105.172	1.00476	724.465	0	0	0.034261	0.190916	0	0.0410904	0	0	0.736975	5.30982	6.73026	1.00343	9.50276	0	0	0.0486003	0.252072	0	0.0580953	0	0	0.796577
ENSG00000134853	PDGFRA	1006	2050	10	44374	0	12	0	2	0	0	0	0	23	20.0918	71.2503	0.209324	782.861	0	0.484772	0	0.0381832	0	0	0	0	0.423761	4.39861	6.17493	0.274201	9.61445	0	0.570241	0	0.0540611	0	0	0	0	0.509707
ENSG00000158008	EXTL1	66	260	14	7095	0	6	17	19	0	4	0	2	11	1.31815	9.03662	0.293054	125.172	0	0.242386	0.291218	0.362741	0	0.0821808	0	0.0460949	0.202668	1.21297	3.3272	0.370782	6.97925	0	0.313113	0.368733	0.446511	0	0.113942	0	0.0650138	0.266239
ENSG00000125813	PAX1	0	400	0	3798	0	0	0	0	0	0	0	0	0	0	13.9025	0	67.0056	0	0	0	0	0	0	0	0	0	0	3.89748	0	6.08758	0	0	0	0	0	0	0	0	0
ENSG00000077274	CAPN6	28	2014	40	61043	4	0	2	0	4	2	0	0	110	0.559215	69.999	0.837297	1076.94	0.11612	0	0.034261	0	0.0730186	0.0410904	0	0	2.02668	0.64082	6.14973	0.877585	10.0741	0.158492	0	0.0486003	0	0.101675	0.0580953	0	0	1.59774
ENSG00000138795	LEF1	36	395	2	3117	40	0	0	10	6	23	0	0	90	0.718991	13.7287	0.0418648	54.9912	1.1612	0	0	0.190916	0.109528	0.47254	0	0	1.65819	0.781562	3.88056	0.0591681	5.80713	1.11183	0	0	0.252072	0.149946	0.558306	0	0	1.41045
ENSG00000101230	ISM1	58	642	20	11816	26	6	12	12	102	12	35	46	210	1.15837	22.3135	0.418648	208.462	0.754782	0.242386	0.205566	0.229099	1.86198	0.246542	0.843387	1.06018	3.86912	1.10994	4.54309	0.504517	7.71054	0.811291	0.313113	0.269711	0.297602	1.51701	0.317932	0.882359	1.04277	2.28366
ENSG00000173705	SUSD5	38	1086	4	22863	4	4	6	10	142	6	14	18	224	0.758935	37.7453	0.0837297	403.357	0.11612	0.161591	0.102783	0.190916	2.59216	0.123271	0.337355	0.414854	4.12706	0.814702	5.27595	0.116005	8.65948	0.158492	0.216102	0.141149	0.252072	1.84485	0.167706	0.419382	0.500654	2.35813
ENSG00000139219	COL2A1	20	15473	2	73484	0	0	480	36	0	10	2	6	8	0.399439	537.783	0.0418648	1296.43	0	0	8.22264	0.687298	0	0.205452	0.0481935	0.138285	0.147395	0.484849	9.07356	0.0591681	10.3414	0	0	3.20518	0.754715	0	0.269574	0.0679051	0.186862	0.198362
ENSG00000087510	TFAP2C	2381	5633	1942	21978	1234	728	2087	1044	2410	1597	847	877	1435	47.5533	195.782	40.6508	387.743	35.8231	29.4095	35.7513	19.9317	43.9937	32.8107	20.41	20.2126	26.439	5.6015	7.62045	5.38027	8.60267	5.20254	4.92645	5.19973	4.38761	5.49165	5.07941	4.42021	4.40685	4.77816
ENSG00000154678	PDE1C	30	1186	2	2807	44	0	0	0	36	2	2	4	18	0.599159	41.2209	0.0418648	49.522	1.27732	0	0	0	0.657168	0.0410904	0.0481935	0.0921899	0.331639	0.677313	5.39988	0.0591681	5.65884	1.18734	0	0	0	0.72872	0.0580953	0.0679051	0.127224	0.413203
ENSG00000130176	CNN1	26	988	42	2512	0	0	0	0	0	0	0	0	0	0.519271	34.3391	0.879162	44.3175	0	0	0	0	0	0	0	0	0	0.603379	5.1432	0.910089	5.502	0	0	0	0	0	0	0	0	0
ENSG00000113396	SLC27A6	56	1385	18	5349	0	0	0	0	0	8	4	2	70	1.11843	48.1374	0.376784	94.3688	0	0	0	0	0	0.164362	0.0963871	0.0460949	1.28971	1.083	5.61875	0.461302	6.57545	0	0	0	0	0	0.219539	0.132757	0.0650138	1.19516
ENSG00000149633	KIAA1755	52	513	4	3169	0	0	0	0	0	0	2	4	6	1.03854	17.8299	0.0837297	55.9086	0	0	0	0	0	0	0.0481935	0.0921899	0.110546	1.02754	4.23496	0.116005	5.83057	0	0	0	0	0	0	0.0679051	0.127224	0.15127
ENSG00000091972	CD200	69	713	0	2203	0	3	0	0	0	0	0	0	3	1.37807	24.7812	0	38.8661	0	0.121193	0	0	0	0	0	0	0.0552731	1.24979	4.68825	0	5.31709	0	0.165035	0	0	0	0	0	0	0.0776165
ENSG00000182600	C2orf82	195	751	202	805	117	37	238	212	50	150	112	79	68	3.89453	26.1019	4.22835	14.2021	3.39652	1.49471	4.07706	4.04742	0.912733	3.08178	2.69884	1.82075	1.25286	2.29117	4.76032	2.38636	3.9262	2.13636	1.31887	2.34399	2.33555	0.935636	2.0292	1.88707	1.49608	1.17176
ENSG00000092758	COL9A3	14619	85504	1597	18371	246	410	823	1397	222	843	322	92	115	291.97	2971.8	33.4291	324.107	7.14139	16.563	14.0984	26.671	4.05253	17.3196	7.75916	2.12037	2.1188	8.19461	11.5376	5.10556	8.34477	3.02528	4.13447	3.91632	4.7903	2.33701	4.19532	3.13079	1.64172	1.64099
ENSG00000158270	COLEC12	462	3036	4	580	22	0	94	72	62	4	0	0	71	9.22705	105.52	0.0837297	10.2326	0.638661	0	1.61027	1.3746	1.13179	0.0821808	0	0	1.30813	3.35432	6.73498	0.116005	3.48961	0.712518	0	1.3842	1.24768	1.09206	0.113942	0	0	1.20673
ENSG00000176533	GNG7	640	2252	10	1342	46	12	135	114	68	80	14	2	170	12.7821	78.271	0.209324	23.676	1.33538	0.484772	2.31262	2.17644	1.24132	1.64362	0.337355	0.0460949	3.13214	3.78472	6.30872	0.274201	4.62504	1.22366	0.570241	1.72797	1.66741	1.16435	1.40251	0.419382	0.0650138	2.04689
ENSG00000081189	MEF2C	92	1630	44	832	2	0	2	0	0	0	4	4	62	1.83742	56.6526	0.921026	14.6784	0.0580601	0	0.034261	0	0	0	0.0963871	0.0921899	1.14231	1.50458	5.84931	0.941877	3.97071	0.0814216	0	0.0486003	0	0	0	0.132757	0.127224	1.09917
ENSG00000143867	OSR1	519	5587	6	3614	0	8	12	50	18	2	18	10	132	10.3655	194.183	0.125595	63.7594	0	0.323181	0.205566	0.954581	0.328584	0.0410904	0.433742	0.230475	2.43202	3.50658	7.60868	0.170687	6.01702	0	0.40401	0.269711	0.966859	0.409889	0.0580953	0.519785	0.299215	1.77906
ENSG00000060718	COL11A1	258	3250	0	1454	0	0	0	0	0	0	0	0	26	5.15277	112.958	0	25.652	0	0	0	0	0	0	0	0	0.479034	2.62124	6.83235	0	4.73617	0	0	0	0	0	0	0	0	0.564655
ENSG00000164694	FNDC1	1157	17622	12	3612	12	0	2	12	0	24	2	6	54	23.1076	612.474	0.251189	63.7241	0.348361	0	0.034261	0.229099	0	0.493085	0.0481935	0.138285	0.994917	4.59141	9.26086	0.3233	6.01623	0.431207	0	0.0486003	0.297602	0	0.578296	0.0679051	0.186862	0.996328
ENSG00000172575	RASGRP1	232	1261	12	797	8	2	7	30	10	35	65	44	12	4.6335	43.8276	0.251189	14.0609	0.23224	0.0807953	0.119913	0.572749	0.182547	0.719082	1.56629	1.01409	0.221093	2.49403	5.48632	0.3233	3.91274	0.301284	0.112093	0.163387	0.653288	0.241897	0.781638	1.35968	1.01013	0.288173
ENSG00000112280	COL9A1	999	93657	25	23144	31	0	0	0	2	10	0	0	0	19.952	3255.16	0.52331	408.314	0.899932	0	0	0	0.0365093	0.205452	0	0	0	4.38902	11.669	0.60721	8.67706	0.925948	0	0	0	0.0517331	0.269574	0	0	0
ENSG00000186469	GNG2	405	2974	0	4073	6	0	0	0	0	0	0	0	0	8.08865	103.365	0	71.8572	0.17418	0	0	0	0	0	0	0	0	3.18407	6.70549	0	6.187	0.231654	0	0	0	0	0	0	0	0
ENSG00000168309	FAM107A	198	3029	28	3976	2	0	0	0	0	0	12	0	4	3.95445	105.277	0.586108	70.1459	0.0580601	0	0	0	0	0	0.289161	0	0.0736975	2.30872	6.73168	0.665491	6.15271	0.0814216	0	0	0	0	0	0.366433	0	0.102588
ENSG00000135333	EPHA7	16	3795	148	1506	4	0	0	0	0	110	0	0	136	0.319551	131.9	3.098	26.5694	0.11612	0	0	0	0	2.25997	0	0	2.50572	0.400048	7.0542	2.03492	4.78499	0.158492	0	0	0	0	1.70486	0	0	1.80971
ENSG00000164434	FABP7	215	11832	224	9831	64	0	0	4	6	76	0	0	655	4.29397	411.236	4.68886	173.442	1.85792	0	0	0.0763665	0.109528	1.56143	0	0	12.068	2.40435	8.68733	2.50814	7.4466	1.51497	0	0	0.106169	0.149946	1.35695	0	0	3.70796
ENSG00000198795	ZNF521	10	1808	104	1294	0	0	0	92	2	4	0	0	72	0.19972	62.8393	2.17697	22.8292	0	0	0	1.75643	0.0365093	0.0821808	0	0	1.32656	0.262697	5.99637	1.66765	4.57466	0	0	0	1.4628	0.0517331	0.113942	0	0	1.2182
ENSG00000146197	SCUBE3	150	6051	356	9771	29	16	120	169	191	88	46	44	157	2.9958	210.31	7.45194	172.383	0.841872	0.646362	2.05566	3.22648	3.48664	1.80798	1.10845	1.01409	2.89263	1.99848	7.72322	3.07928	7.43782	0.881173	0.719282	1.61148	2.07946	2.16564	1.48953	1.07618	1.01013	1.96074
ENSG00000167244	IGF2	728	139202	212	92616	8	0	74	88	6	308	0	0	55	14.5396	4838.14	4.43767	1633.96	0.23224	0	1.26766	1.68006	0.109528	6.32792	0	0	1.01334	3.95788	12.2405	2.44299	10.675	0.301284	0	1.1812	1.42227	0.149946	2.8734	0	0	1.00959
ENSG00000240583	AQP1	226	32674	248	33995	128	68	264	64	18	183	117	61	140	4.51366	1135.62	5.19124	599.751	3.71585	2.74704	4.52245	1.22186	0.328584	3.75977	2.81932	1.4059	2.57941	2.46301	10.1505	2.63023	9.23062	2.23752	1.90575	2.46531	1.15177	0.409889	2.25089	1.93332	1.26657	1.83972
ENSG00000164106	SCRG1	21	2548	4	1561	2	0	4	15	10	28	9	0	17	0.419411	88.5589	0.0837297	27.5397	0.0580601	0	0.068522	0.286374	0.182547	0.575266	0.216871	0	0.313214	0.505293	6.48476	0.116005	4.8349	0.0814216	0	0.0956166	0.363311	0.241897	0.655595	0.283176	0	0.393103
ENSG00000140538	NTRK3	92	8091	40	4468	0	0	0	4	0	0	0	0	2	1.83742	281.213	0.837297	78.8259	0	0	0	0.0763665	0	0	0	0	0.0368488	1.50458	8.14064	0.877585	6.31879	0	0	0	0.106169	0	0	0	0	0.0522055
ENSG00000269936	MIR145	54	4388	0	1909	0	0	4	0	0	0	0	0	0	1.07849	152.51	0	33.6792	0	0	0.068522	0	0	0	0	0	0	1.05553	7.26219	0	5.116	0	0	0.0956166	0	0	0	0	0	0
ENSG00000136160	EDNRB	0	1852	0	632	0	2	0	0	0	0	10	24	2	0	64.3685	0	11.15	0	0.0807953	0	0	0	0	0.240968	0.553139	0.0368488	0	6.03052	0	3.60288	0	0.112093	0	0	0	0	0.311466	0.635187	0.0522055
ENSG00000161509	GRIN2C	15	6294	30	1894	50	41	31	14	32	98	20	22	306	0.29958	218.756	0.627973	33.4146	1.4515	1.6563	0.531045	0.267283	0.584149	2.01343	0.481935	0.507044	5.63786	0.378045	7.77976	0.703076	5.10495	1.29367	1.40942	0.614517	0.341738	0.663708	1.59141	0.567483	0.591722	2.73072
ENSG00000152583	SPARCL1	78	6588	22	3686	92	118	58	41	0	75	82	62	157	1.55781	228.974	0.460513	65.0296	2.67077	4.76692	0.993569	0.782757	0	1.54089	1.97594	1.42894	2.89263	1.35491	7.84533	0.546475	6.04504	1.87608	2.5278	0.995353	0.83411	0	1.34533	1.57334	1.28033	1.96074
ENSG00000196090	PTPRT	2	2570	6	11172	32	0	0	0	0	453	0	0	3	0.0399439	89.3235	0.125595	197.1	0.928962	0	0	0	0	9.30697	0	0	0.0552731	0.0565058	6.49703	0.170687	7.63009	0.947825	0	0	0	0	3.36555	0	0	0.0776165
ENSG00000106852	LHX6	20	1427	38	1240	52	48	36	140	32	287	52	88	36	0.399439	49.5971	0.795432	21.8765	1.50956	1.93909	0.616698	2.67283	0.584149	5.89647	1.25303	2.02818	0.663278	0.484849	5.66098	0.844331	4.51579	1.32744	1.55537	0.69305	1.87689	0.663708	2.78586	1.17187	1.59845	0.734029
ENSG00000146966	DENND2A	0	649	1076	2241	4	158	59	114	162	56	266	58	18	0	22.5568	22.5233	39.5365	0.11612	6.38283	1.0107	2.17644	2.95726	1.15053	6.40974	1.33675	0.331639	0	4.55807	4.55602	5.34115	0.158492	2.88417	1.0077	1.66741	1.9845	1.10469	2.88942	1.22451	0.413203
ENSG00000132561	MATN2	426	6646	7367	3215	504	1447	644	1679	2671	1079	661	225	753	8.50806	230.99	154.209	56.7201	14.6312	58.4554	11.032	32.0548	48.7582	22.1683	15.928	5.18568	13.8736	3.24915	7.85792	7.27807	5.851	3.96635	5.89374	3.58881	5.04679	5.63686	4.53408	4.08134	2.62893	3.89468
ENSG00000163661	PTX3	153	610	33	1339	0	578	4	221	0	0	20	12	10	3.05571	21.2013	0.69077	23.6231	0	23.3498	0.068522	4.21925	0	0	0.481935	0.27657	0.184244	2.01995	4.47257	0.75768	4.62194	0	4.60584	0.0956166	2.38384	0	0	0.567483	0.352272	0.243966
ENSG00000148053	NTRK2	98	2234	368	12816	0	2298	426	234	0	2	136	233	54	1.95725	77.6454	7.70313	226.104	0	92.8338	7.29759	4.46744	0	0.0410904	3.27716	5.37006	0.994917	1.56426	6.29729	3.12153	7.82721	0	6.55204	3.05269	2.45087	0	0.0580953	2.09665	2.67131	0.996328
ENSG00000095637	SORBS1	725	5642	2963	3697	12	510	451	957	153	192	574	222	456	14.4797	196.095	62.0228	65.2237	0.348361	20.6028	7.72585	18.2707	2.79296	3.94468	13.8315	5.11654	8.40152	3.9523	7.62274	5.9778	6.04928	0.431207	4.43315	3.1253	4.26834	1.92333	2.30588	3.8906	2.61272	3.23289
ENSG00000158352	SHROOM4	158	1064	444	2142	0	142	0	178	4	0	200	34	220	3.15557	36.9806	9.29399	37.7899	0	5.73646	0	3.39831	0.0730186	0	4.81935	0.783614	4.05336	2.05505	5.24719	3.36373	5.27761	0	2.75199	0	2.13695	0.101675	0	2.54086	0.834803	2.33724
ENSG00000109846	CRYAB	740	2870	3568	6099	6	1322	76	128	15	233	412	415	2471	14.7793	99.7504	74.6869	107.601	0.17418	53.4057	1.30192	2.44373	0.27382	4.78703	9.92787	9.5647	45.5266	3.97996	6.65464	6.24197	6.76289	0.231654	5.76569	1.20284	1.78397	0.349161	2.53282	3.44994	3.40118	5.53999
ENSG00000182175	RGMA	3302	2479	1862	12242	0	310	135	241	0	306	118	54	584	65.9474	86.1607	38.9762	215.977	0	12.5233	2.31262	4.60108	0	6.28683	2.84342	1.24456	10.7598	6.06496	6.44561	5.32107	7.7614	0	3.75737	1.72797	2.48571	0	2.86529	1.94239	1.16643	3.5558
ENSG00000277639	NA	26	842	419	7303	22	28	365	12	10	46	68	73	2301	0.519271	29.2647	8.77068	128.842	0.638661	1.13113	6.25263	0.229099	0.182547	0.945079	1.63858	1.68247	42.3945	0.603379	4.91957	3.28846	7.02061	0.712518	1.09162	2.8585	0.297602	0.241897	0.959829	1.39976	1.42356	5.43944
ENSG00000110693	SOX6	39	248	59	3367	12	10	331	47	71	23	184	111	623	0.778907	8.61954	1.23501	59.4017	0.348361	0.403976	5.67019	0.897306	1.29608	0.47254	4.43381	2.55827	11.4784	0.830991	3.26597	1.16028	5.91652	0.431207	0.489519	2.73773	0.923953	1.19917	0.558306	2.44196	1.83118	3.64136
ENSG00000173175	ADCY5	14	979	39	4109	16	20	496	117	58	39	38	27	973	0.279608	34.0263	0.816364	72.4924	0.464481	0.807953	8.49673	2.23372	1.05877	0.801263	0.915677	0.622282	17.9269	0.355701	5.13037	0.861054	6.19952	0.550389	0.854357	3.24743	1.69319	1.04178	0.849009	0.937855	0.698024	4.24237
ENSG00000084636	COL16A1	387	8322	860	18246	23	218	294	2229	1763	59	1246	580	22773	7.72915	289.241	18.0019	321.902	0.667691	8.80668	5.03637	42.5552	32.183	1.21217	30.0246	13.3675	419.578	3.12584	8.18111	4.24807	8.33495	0.737852	3.29377	2.59368	5.44477	5.05237	1.14546	4.95534	3.84474	8.71623
ENSG00000062038	CDH3	3084	4121	9562	51130	159	617	5232	3109	2668	372	3029	5293	25095	61.5935	143.23	200.156	902.053	4.61578	24.9253	89.6268	59.3559	48.7034	7.64281	72.9891	121.99	462.36	5.96794	7.17223	7.65217	9.81867	2.48949	4.69629	6.50187	5.91542	5.63527	3.1115	6.20924	6.9424	8.85599
ENSG00000171488	LRRC8C	316	1263	70	1302	20	18	170	414	44	38	152	112	263	6.31114	43.8971	1.46527	22.9703	0.580601	0.727157	2.91218	7.90393	0.803205	0.780717	3.66271	2.58132	4.84561	2.8701	5.48855	1.30175	4.58318	0.660473	0.7884	1.96797	3.15444	0.850564	0.832459	2.22117	1.84049	2.54735
ENSG00000069702	TGFBR3	188	7955	436	4392	170	0	638	843	248	90	102	248	490	3.75473	276.486	9.12653	77.4851	4.93511	0	10.9293	16.0942	4.52716	1.84907	2.45787	5.71577	9.02795	2.24936	8.11627	3.34007	6.29435	2.56927	0	3.57643	4.09544	2.46654	1.51049	1.78988	2.74755	3.32595
ENSG00000091136	LAMB1	2370	91346	7564	74164	568	297	16081	17440	617	2654	1985	5557	12208	47.3336	3174.84	158.333	1308.43	16.4891	11.9981	275.475	332.958	11.2631	54.527	47.8321	128.075	224.925	5.59495	11.6329	7.3159	10.3547	4.12838	3.70023	8.11101	8.38352	3.61625	5.79512	5.60976	7.01206	7.8197
ENSG00000271601	AC243547.1	162	1405	339	1214	10	123	521	976	252	54	121	214	667	3.23546	48.8325	7.09609	21.4178	0.290301	4.96891	8.92499	18.6334	4.60017	1.10944	2.91571	4.93216	12.2891	2.08252	5.63901	3.01723	4.48657	0.367707	2.57747	3.31107	4.29524	2.48547	1.07686	1.96927	2.56856	3.73217
ENSG00000196739	COL27A1	2160	38686	1200	7342	60	337	4397	6607	2199	139	958	1530	2467	43.1394	1344.58	25.1189	129.53	1.7418	13.614	75.3228	126.138	40.142	2.85578	23.0847	35.2626	45.453	5.464	10.394	4.70702	7.02824	1.45513	3.86928	6.25404	6.99026	5.36254	1.94702	4.59005	5.18041	5.5377
ENSG00000066468	FGFR2	1055	10956	946	57925	4	653	5711	1126	3075	34	760	1012	1645	21.0704	380.789	19.8021	1021.93	0.11612	26.3797	97.8323	21.4972	56.1331	0.698537	18.3135	23.324	30.3081	4.46404	8.57663	4.37865	9.99849	0.158492	4.77503	6.62691	4.49167	5.83625	0.764292	4.27154	4.60431	4.96846
ENSG00000135063	FAM189A2	101	1939	539	1770	22	88	670	333	424	33	80	82	341	2.01717	67.3923	11.2826	31.2269	0.638661	3.55499	11.4774	6.35751	7.73998	0.677992	1.92774	1.88989	6.28271	1.5932	6.09576	3.61854	5.01019	0.712518	2.18745	3.64125	2.87922	3.12763	0.746735	1.54979	1.53102	2.86448
ENSG00000092421	SEMA6A	1019	1740	91	12698	14	1865	245	189	582	181	462	80	2361	20.3514	60.4758	1.90485	224.022	0.406421	75.3416	4.19697	3.60832	10.6242	3.71868	11.1327	1.8438	43.5	4.41626	5.94195	1.53846	7.81392	0.492028	6.2544	2.37767	2.20424	3.53906	2.23838	3.60083	1.50782	5.47573
ENSG00000162493	PDPN	66	1092	1	1484	0	345	0	0	0	0	100	2	6358	1.31815	37.9538	0.0209324	26.1812	0	13.9372	0	0	0	0	2.40968	0.0460949	117.142	1.21297	5.28369	0.0298874	4.76454	0	3.90084	0	0	0	0	1.76964	0.0650138	6.88438
ENSG00000173546	CSPG4	348	1915	46	46726	47	817	213	46	118	133	157	257	17154	6.95024	66.5582	0.962891	824.356	1.36441	33.0049	3.6488	0.878215	2.15405	2.73251	3.78319	5.9232	316.052	2.991	6.07806	0.97298	9.68887	1.24148	5.08767	2.21686	0.909362	1.65721	1.90015	2.25797	2.79144	8.30857
ENSG00000145824	CXCL14	18	1428	4	23899	0	482	0	0	0	0	4	0	19302	0.359495	49.6319	0.0837297	421.634	0	19.4717	0	0	0	0	0.0963871	0	355.627	0.443071	5.66197	0.116005	8.72327	0	4.35556	0	0	0	0	0.132757	0	8.47827
ENSG00000166086	JAM3	124	5143	189	3000	30	18	73	86	6	54	150	124	1365	2.47652	178.751	3.95623	52.927	0.870902	0.727157	1.25053	1.64188	0.109528	1.10944	3.61452	2.85789	25.1493	1.79765	7.48986	2.30924	5.75294	0.903734	0.7884	1.17026	1.40156	0.149946	1.07686	2.20618	1.94781	4.7087
ENSG00000106278	PTPRZ1	0	2075	6	4912	64	22	0	4	4	10	20	54	2071	0	72.1192	0.125595	86.6591	1.85792	0.888748	0	0.0763665	0.0730186	0.205452	0.481935	1.24456	38.1569	0	6.19218	0.170687	6.45383	1.51497	0.91743	0	0.106169	0.101675	0.269574	0.567483	1.16643	5.29119
ENSG00000048740	CELF2	62	1170	12	7230	0	0	0	0	0	4	0	18	339	1.23826	40.6648	0.251189	127.554	0	0	0	0	0	0.0821808	0	0.414854	6.24587	1.16238	5.38076	0.3233	7.00623	0	0	0	0	0	0.113942	0	0.500654	2.85716
ENSG00000107807	TLX1	0	1056	0	1503	6	0	0	0	2	0	0	4	254	0	36.7026	0	26.5164	0.17418	0	0	0	0.0365093	0	0	0.0921899	4.67979	0	5.23659	0	4.78222	0.231654	0	0	0	0.0517331	0	0	0.127224	2.50584
ENSG00000108924	HLF	40	741	96	2915	42	116	0	16	102	54	16	44	189	0.798879	25.7544	2.00951	51.4274	1.21926	4.68613	0	0.305466	1.86198	1.10944	0.385548	1.01409	3.48221	0.847098	4.7417	1.58953	5.71225	1.15008	2.50745	0	0.384565	1.51701	1.07686	0.470457	1.01013	2.16421
ENSG00000087245	MMP2	30	3639	143	1053	0	296	2	0	8	4	13	52	1120	0.599159	126.478	2.99334	18.5774	0	11.9577	0.034261	0	0.146037	0.0821808	0.313258	1.19847	20.6353	0.677313	6.9941	1.99759	4.29112	0	3.69574	0.0486003	0	0.196654	0.113942	0.39315	1.1365	4.43532
ENSG00000078596	ITM2A	160	1266	130	854	0	146	0	0	0	0	0	2	636	3.19551	44.0014	2.72121	15.0666	0	5.89805	0	0	0	0	0	0.0460949	11.7179	2.06885	5.4919	1.89577	4.00599	0	2.78619	0	0	0	0	0	0.0650138	3.66879
ENSG00000160111	CPAMD8	1190	5027	498	3500	644	595	295	349	673	1137	258	122	4594	23.7666	174.72	10.4243	61.7482	18.6954	24.0366	5.0535	6.66298	12.2854	23.3599	6.21697	2.81179	84.6416	4.63033	7.45713	3.51404	5.9715	4.29978	4.64597	2.59777	2.9379	3.73177	4.60644	2.85139	1.93047	6.42024
ENSG00000012223	LTF	146	17658	10	1468	126	142	0	0	90	2	4	10	928	2.91591	613.725	0.209324	25.8989	3.65779	5.73646	0	0	1.64292	0.0410904	0.0963871	0.230475	17.0978	1.96935	9.2638	0.274201	4.74948	2.21964	2.75199	0	0	1.40213	0.0580953	0.132757	0.299215	4.17774
ENSG00000142449	FBN3	1795	6177	24	7534	8	11	2	6	443	178	8	0	5866	35.8497	214.689	0.502378	132.917	0.23224	0.444374	0.034261	0.11455	8.08682	3.65705	0.192774	0	108.077	5.20358	7.75281	0.587248	7.0652	0.301284	0.530444	0.0486003	0.156461	3.18377	2.21941	0.254321	0	6.76921
ENSG00000135919	SERPINE2	1183	10850	64	16432	88	396	12	44	690	212	0	56	4190	23.6268	377.105	1.33967	289.899	2.55465	15.9975	0.205566	0.840031	12.5957	4.35558	0	1.29066	77.1982	4.62216	8.56264	1.22631	8.18437	1.82971	4.08725	0.269711	0.87973	3.76508	2.42104	0	1.19576	6.28906
ENSG00000174099	MSRB3	512	1320	50	3343	8	0	2	0	32	32	20	88	2011	10.2256	45.8782	1.04662	58.9783	0.23224	0	0.034261	0	0.584149	0.657446	0.481935	2.02818	37.0514	3.48873	5.55085	1.03324	5.90637	0.301284	0	0.0486003	0	0.663708	0.728962	0.567483	1.59845	5.24988
ENSG00000169515	CCDC8	2544	5123	0	38109	0	0	0	0	0	0	2	2	3113	50.8087	178.056	0	672.332	0	0	0	0	0	0	0.0481935	0.0460949	57.3551	5.69512	7.48427	0	9.39517	0	0	0	0	0	0	0.0679051	0.0650138	5.86679
ENSG00000260807	RP11-161M6.2	336	2425	6	3776	0	8	0	0	2	16	0	0	159	6.71058	84.2838	0.125595	66.6175	0	0.323181	0	0	0.0365093	0.328723	0	0	2.92948	2.94684	6.4142	0.170687	6.07932	0	0.40401	0	0	0.0517331	0.410041	0	0	1.97434
ENSG00000005513	SOX8	460	3052	6	5958	0	50	12	0	2	30	4	10	354	9.1871	106.076	0.125595	105.113	0	2.01988	0.205566	0	0.0365093	0.616356	0.0963871	0.230475	6.52223	3.34867	6.74249	0.170687	6.72946	0	1.59449	0.269711	0	0.0517331	0.692745	0.132757	0.299215	2.91116
ENSG00000116962	NID1	1053	7182	84	12290	6	0	0	4	4	4	4	16	2098	21.0305	249.619	1.75832	216.824	0.17418	0	0	0.0763665	0.0730186	0.0821808	0.0963871	0.368759	38.6544	4.46143	7.96935	1.46379	7.76702	0.231654	0	0	0.106169	0.101675	0.113942	0.132757	0.452869	5.30941
ENSG00000113140	SPARC	7815	132773	150	46566	8	0	6	0	0	2	0	0	2269	156.081	4614.69	3.13986	821.533	0.23224	0	0.102783	0	0	0.0410904	0	0	41.8049	7.29536	12.1723	2.04958	9.68393	0.301284	0	0.141149	0	0	0.0580953	0	0	5.4197
ENSG00000255248	RP11-166D19.1	36	2265	0	320	0	12	0	0	0	0	170	230	737	0.718991	78.7228	0	5.64555	0	0.484772	0	0	0	0	4.09645	5.30092	13.5788	0.781562	6.31692	0	2.73239	0	0.570241	0	0	0	0	2.34949	2.65556	3.8658
ENSG00000105419	MEIS3	57	1607	36	242	0	22	40	90	61	71	91	76	510	1.1384	55.8533	0.753567	4.26944	0	0.888748	0.68522	1.71825	1.11353	1.45871	2.19281	1.75161	9.39643	1.09653	5.82917	0.810293	2.39765	0	0.91743	0.752937	1.44268	1.07966	1.2979	1.67483	1.46027	3.37802
ENSG00000007237	GAS7	192	1556	440	256	0	6	0	2	2	180	0	59	339	3.83462	54.0807	9.21026	4.51644	0	0.242386	0	0.0381832	0.0365093	3.69814	0	1.3598	6.24587	2.2734	5.78347	3.35195	2.46374	0	0.313113	0	0.0540611	0.0517331	2.23209	0	1.23866	2.85716
ENSG00000109099	PMP22	181	2111	171	1070	0	73	25	408	20	163	10	18	607	3.61493	73.3704	3.57944	18.8773	0	2.94903	0.428262	7.78938	0.365093	3.34887	0.240968	0.414854	11.1836	2.20631	6.21666	2.19517	4.31305	0	1.9815	0.514261	3.13576	0.448999	2.12064	0.311466	0.500654	3.60687
ENSG00000111728	ST8SIA1	76	732	109	368	26	2	12	11	128	214	22	19	2078	1.51787	25.4416	2.28163	6.49238	0.754782	0.0807953	0.205566	0.210008	2.3366	4.39667	0.530129	0.437902	38.2859	1.3322	4.72474	1.71441	2.90542	0.811291	0.112093	0.269711	0.275016	1.73838	2.43207	0.613653	0.523965	5.29594
ENSG00000124126	PREX1	180	1394	938	7214	224	44	8	20	1334	534	15	34	8691	3.59495	48.4502	19.6346	127.272	6.50273	1.7775	0.137044	0.381832	24.3517	10.9711	0.361452	0.783614	160.126	2.20005	5.6279	4.36699	7.00306	2.90742	1.47378	0.185288	0.466583	4.66401	3.58149	0.445146	0.834803	7.33205
ENSG00000091129	NRCAM	54	1538	275	1700	242	22	16	111	6	619	14	6	985	1.07849	53.4551	5.75641	29.992	7.02527	0.888748	0.274088	2.11917	0.109528	12.7175	0.337355	0.138285	18.148	1.05553	5.76699	2.75626	4.95382	3.00455	0.91743	0.349465	1.64116	0.149946	3.77794	0.419382	0.186862	4.25912
ENSG00000178538	CA8	675	1232	430	2669	88	0	4	273	105	308	6	20	1004	13.4811	42.8197	9.00094	47.0874	2.55465	0	0.068522	5.21201	1.91674	6.32792	0.144581	0.460949	18.4981	3.8561	5.45351	3.32206	5.58759	1.82971	0	0.0956166	2.63506	1.54436	2.8734	0.194819	0.546906	4.28526
ENSG00000144857	BOC	577	5227	476	51843	144	14	12	10	168	844	18	4	3354	11.5238	181.671	9.96383	914.632	4.18033	0.565567	0.205566	0.190916	3.06678	17.3401	0.433742	0.0921899	61.7954	3.6466	7.5131	3.45468	9.83862	2.37304	0.646685	0.269711	0.252072	2.02389	4.19693	0.519785	0.127224	5.97259
ENSG00000077782	FGFR1	5322	26746	1699	58444	1181	48	503	460	614	4828	26	51	8338	106.291	929.59	35.5642	1031.09	34.2845	1.93909	8.61664	8.78215	11.2084	99.1922	0.626516	1.17542	153.622	6.74538	9.862	5.19236	10.0114	5.14096	1.55537	3.26553	3.29015	3.6098	6.64663	0.701785	1.12129	7.27261
ENSG00000144649	FAM198A	102	2957	152	706	124	42	308	40	395	58	0	0	358	2.03714	102.774	3.18173	12.4555	3.59973	1.6967	5.27619	0.763665	7.21059	1.19162	0	0	6.59593	1.60271	6.6973	2.0641	3.75012	2.20155	1.4312	2.64989	0.818576	3.03749	1.132	0	0	2.92523
ENSG00000065534	MYLK	236	9448	3503	89374	64	12	541	414	1994	178	78	86	2068	4.71338	328.377	73.3263	1576.77	1.85792	0.484772	9.2676	7.90393	36.3998	3.65705	1.87955	1.98208	38.1016	2.51435	8.3636	6.2158	10.6237	1.51497	0.570241	3.36003	3.15444	5.22496	2.21941	1.52584	1.57632	5.28916
ENSG00000007062	PROM1	190	7769	147	11825	46	0	511	254	2656	24	2	20	6487	3.79467	270.021	3.07707	208.621	1.33538	0	8.75368	4.84927	48.4844	0.493085	0.0481935	0.460949	119.519	2.26143	8.08226	2.02753	7.71164	1.22366	0	3.28595	2.54826	5.6289	0.578296	0.0679051	0.546906	6.91312
ENSG00000053108	FSTL4	132	1347	93	2450	484	226	18	36	29	1046	136	92	397	2.6363	46.8166	1.94671	43.2237	14.0505	9.12987	0.308349	0.687298	0.529385	21.4903	3.27716	2.12037	7.31448	1.86247	5.57944	1.55911	5.46675	3.91174	3.34054	0.387747	0.754715	0.612952	4.49123	2.09665	1.64172	3.05563
ENSG00000155849	ELMO1	58	397	192	2203	162	36	2	0	2	368	21	94	33	1.15837	13.7982	4.01902	38.8661	4.70287	1.45431	0.034261	0	0.0365093	7.56063	0.506032	2.16646	0.608005	1.10994	3.88735	2.32741	5.31709	2.51169	1.29532	0.0486003	0	0.0517331	3.09772	0.590753	1.66287	0.685272
ENSG00000180347	CCDC129	10	656	14	3672	243	0	4	0	20	684	0	0	18	0.19972	22.8001	0.293054	64.7827	7.0543	0	0.068522	0	0.365093	14.0529	0	0	0.331639	0.262697	4.57289	0.370782	6.03964	3.00976	0	0.0956166	0	0.448999	3.91197	0	0	0.413203
ENSG00000147257	GPC3	114	2596	42	3564	410	12	6	25	2	564	8	6	46	2.2768	90.2272	0.879162	62.8773	11.9023	0.484772	0.102783	0.477291	0.0365093	11.5875	0.192774	0.138285	0.847522	1.71229	6.51139	0.910089	5.99723	3.68956	0.570241	0.141149	0.562954	0.0517331	3.65392	0.254321	0.186862	0.885591
ENSG00000180543	TSPYL5	6220	1854	0	11790	3440	4	0	0	6	7082	180	352	3968	124.226	64.438	0	208.003	99.8634	0.161591	0	0	0.109528	145.501	4.33742	8.11271	73.1079	6.96839	6.03206	0	7.70738	6.65626	0.216102	0	0	0.149946	7.19477	2.41614	3.18788	6.21156
ENSG00000166402	TUB	962	1727	18	5457	562	151	0	0	9	1075	719	683	1383	19.213	60.024	0.376784	96.2742	16.3149	6.10004	0	0	0.164292	22.0861	17.3256	15.7414	25.4809	4.33721	5.9313	0.461302	6.60399	4.11394	2.82783	0	0	0.219453	4.52895	4.19579	4.06535	4.72688
ENSG00000138829	FBN2	1424	1581	0	13188	630	14	0	0	48	3476	479	3640	1565	28.4401	54.9496	0	232.667	18.2889	0.565567	0	0	0.876224	71.4151	11.5424	83.8928	28.8342	4.87971	5.80606	0	7.86831	4.2697	0.646685	0	0	0.907832	6.17822	3.64874	6.40757	4.89889
ENSG00000162551	ALPL	364	534	2	2696	156	18	100	73	4	704	32	72	44	7.2698	18.5598	0.0418648	47.5637	4.52869	0.727157	1.71305	1.39369	0.0730186	14.4638	0.771097	1.65942	0.810673	3.04785	4.28982	0.0591681	5.60181	2.46694	0.7884	1.43992	1.25924	0.101675	3.95082	0.824643	1.41111	0.856526
ENSG00000135144	DTX1	367	98	22	1220	232	60	30	40	89	721	107	77	113	7.32971	3.40611	0.460513	21.5236	6.73497	2.42386	0.513915	0.763665	1.62466	14.8131	2.57835	1.77466	2.08196	3.05827	2.13951	0.546475	4.49337	2.9514	1.77562	0.598284	0.818576	1.39213	3.98305	1.8393	1.47231	1.62385
ENSG00000235217	TSPY26P	1728	582	34	2184	304	170	28	24	113	976	252	94	74	34.5116	20.2281	0.711702	38.5309	8.82514	6.8676	0.479654	0.458199	2.06278	20.0521	6.07239	2.16646	1.3634	5.15022	4.4079	0.775432	5.30491	3.29648	2.97592	0.56526	0.544188	1.61484	4.39589	2.8222	1.66287	1.24087
ENSG00000006042	TMEM98	11390	2367	324	18283	855	548	700	1211	16	1064	206	108	1777	227.481	82.268	6.7821	322.555	24.8207	22.1379	11.9913	23.12	0.292075	21.8601	4.96394	2.48913	32.7401	7.83593	6.37969	2.96016	8.33787	4.69046	4.53219	3.69948	4.59216	0.369689	4.51476	2.57626	1.80287	5.07639
ENSG00000120327	PCDHB14	878	659	8	895	191	224	6	8	6	75	66	52	200	17.5354	22.9044	0.167459	15.7899	5.54474	9.04907	0.102783	0.152733	0.109528	1.54089	1.59039	1.19847	3.68488	4.21221	4.5792	0.223372	4.06952	2.71034	3.32899	0.141149	0.205058	0.149946	1.34533	1.37317	1.1365	2.22801
ENSG00000171243	SOSTDC1	417	856	84	2521	170	282	2	2	0	9	6	0	178	8.32831	29.7513	1.75832	44.4763	4.93511	11.3921	0.034261	0.0381832	0	0.184907	0.144581	0	3.27954	3.22162	4.94258	1.46379	5.50704	2.56927	3.63135	0.0486003	0.0540611	0	0.244774	0.194819	0	2.09746
ENSG00000154134	ROBO3	426	517	24	2280	6	4	223	28	22	90	0	16	242	8.50806	17.969	0.502378	40.2245	0.17418	0.161591	3.8201	0.534565	0.401603	1.84907	0	0.368759	4.4587	3.24915	4.24557	0.587248	5.36543	0.231654	0.216102	2.26906	0.61783	0.487077	1.51049	0	0.452869	2.44856
ENSG00000135424	ITGA7	1492	955	48	2018	70	45	403	65	190	194	44	32	651	29.7982	33.1922	1.00476	35.6022	2.0321	1.81789	6.90359	1.24096	3.46839	3.98577	1.06026	0.737519	11.9943	4.94477	5.0956	1.00343	5.19386	1.60032	1.49462	2.98251	1.16411	2.15975	2.31782	1.04283	0.797029	3.6998
ENSG00000072195	SPEG	2996	3883	399	12035	791	59	264	17	114	797	243	198	5557	59.836	134.958	8.35203	212.325	22.9628	2.38346	4.52245	0.324558	2.08103	16.3745	5.85552	4.5634	102.384	5.92685	7.08702	3.22528	7.73691	4.58272	1.7585	2.46531	0.405511	1.62341	4.1189	2.77727	2.47597	6.69187
ENSG00000112541	PDE10A	638	493	11	1463	58	54	188	2	0	233	24	87	1513	12.7421	17.1348	0.230257	25.8107	1.68374	2.18147	3.22053	0.0381832	0	4.78703	0.578323	2.00513	27.8761	3.78053	4.18069	0.298959	4.74474	1.42425	1.66969	2.07743	0.0540611	0	2.53282	0.658392	1.58743	4.8518
ENSG00000152284	TCF7L1	1817	5455	450	13469	722	496	1188	76	558	1012	664	56	1677	36.2891	189.595	9.41959	237.625	20.9597	20.0372	20.351	1.45096	10.1861	20.7917	16.0003	1.29066	30.8977	5.22068	7.57437	3.38123	7.8986	4.45679	4.39487	4.41623	1.29335	3.48364	4.44571	4.08748	1.19576	4.99538
ENSG00000176771	NCKAP5	462	1043	106	8913	633	126	795	44	278	872	32	178	767	9.22705	36.2507	2.21884	157.246	18.376	5.0901	13.6187	0.840031	5.0748	17.9154	0.771097	4.10245	14.1315	3.35432	5.2192	1.68654	7.30603	4.2762	2.60647	3.86975	0.87973	2.60284	4.24149	0.824643	2.35119	3.91948
ENSG00000049540	ELN	12497	223	50	6050	743	13	4	16	2	161	46	382	382	249.59	7.75064	1.04662	106.736	21.5693	0.525169	0.068522	0.305466	0.0365093	3.30778	1.10845	8.80413	7.03811	7.96918	3.12939	1.03324	6.75136	4.49629	0.608969	0.0956166	0.384565	0.0517331	2.10694	1.07618	3.29339	3.00686
ENSG00000146013	GFRA3	826	78	14	5607	510	0	7	1	12	180	0	0	29	16.4968	2.71099	0.293054	98.9206	14.8053	0	0.119913	0.0190916	0.219056	3.69814	0	0	0.534307	4.12902	1.8918	0.370782	6.64271	3.98234	0	0.163387	0.0272838	0.285764	2.23209	0	0	0.617587
ENSG00000112559	MDFI	11182	4653	5772	28949	5261	632	1139	796	3022	4365	1523	2337	2922	223.327	161.721	120.822	510.728	152.727	25.5313	19.5116	15.1969	55.1656	89.6798	36.6994	53.8619	53.836	7.80946	7.34625	6.92863	8.99923	7.26423	4.72962	4.35837	4.01765	5.81161	6.50271	5.23647	5.77773	5.77705
ENSG00000121966	CXCR4	1060	988	314	3836	816	26	6	0	0	84	0	0	46	21.1703	34.3391	6.57278	67.676	23.6885	1.05034	0.102783	0	0	1.7258	0	0	0.847522	4.47056	5.1432	2.92082	6.10173	4.62577	1.03586	0.141149	0	0	1.44668	0	0	0.885591
ENSG00000114115	RBP1	1002	508	174	4242	515	62	0	8	74	114	14	34	14	20.0119	17.6562	3.64224	74.8388	14.9505	2.50465	0	0.152733	1.35084	2.34215	0.337355	0.783614	0.257941	4.39314	4.22158	2.21482	6.24486	3.99553	1.80927	0	0.205058	1.23318	1.74078	0.419382	0.834803	0.331065
ENSG00000082497	SERTAD4	7929	3578	776	3753	1008	134	296	70	119	4066	212	42	1814	158.358	124.358	16.2436	66.2117	29.2623	5.41328	5.07063	1.33641	2.1723	83.5368	5.10852	0.967994	33.4218	7.31613	6.96991	4.10799	6.07064	4.91945	2.68106	2.60185	1.2243	1.66553	6.40151	2.61082	0.976726	5.10525
ENSG00000182985	CADM1	10243	2081	104	2806	292	22	4	2	304	2091	0	6	2477	204.573	72.3277	2.17697	49.5044	8.47678	0.888748	0.068522	0.0381832	5.54942	42.96	0	0.138285	45.6372	7.68351	6.19629	1.66765	5.65834	3.2444	0.91743	0.0956166	0.0540611	2.71137	5.45812	0	0.186862	5.54341
ENSG00000167552	TUBA1A	82819	9243	256	10600	2539	137	25	40	56	4881	30	7	6083	1654.06	321.252	5.3587	187.009	73.7073	5.53448	0.428262	0.763665	1.02226	100.281	0.722903	0.161332	112.076	10.6927	8.33204	2.66873	7.55466	6.22318	2.70807	0.514261	0.818576	1.01597	6.66222	0.784842	0.215781	6.82114
ENSG00000176490	DIRAS1	2032	826	34	982	203	2	2	48	22	1166	6	6	500	40.583	28.7086	0.711702	17.3248	5.8931	0.0807953	0.034261	0.916398	0.401603	23.9557	0.144581	0.138285	9.21219	5.37792	4.89281	0.775432	4.19572	2.78515	0.112093	0.0486003	0.938397	0.487077	4.6413	0.194819	0.186862	3.35222
ENSG00000140931	CMTM3	3581	950	6	3026	454	4	21	0	90	614	20	12	271	71.5196	33.0184	0.125595	53.3857	13.1796	0.161591	0.35974	0	1.64292	12.6148	0.481935	0.27657	4.99301	6.1803	5.08824	0.170687	5.76516	3.82575	0.216102	0.443331	0	1.40213	3.7671	0.567483	0.352272	2.58328
ENSG00000154655	L3MBTL4	1423	480	0	908	191	33	0	0	11	307	9	4	123	28.4201	16.683	0	16.0192	5.54474	1.33312	0	0	0.200801	6.30738	0.216871	0.0921899	2.2662	4.87873	4.14429	0	4.08909	2.71034	1.22226	0	0	0.263997	2.86935	0.283176	0.127224	1.70761
ENSG00000160145	KALRN	3250	936	359	4505	343	6	8	14	59	551	10	10	329	64.9089	32.5318	7.51474	79.4787	9.95731	0.242386	0.137044	0.267283	1.07703	11.3204	0.240968	0.230475	6.06162	6.0424	5.06746	3.08996	6.33054	3.45382	0.313113	0.185288	0.341738	1.05452	3.62298	0.311466	0.299215	2.82
ENSG00000023902	PLEKHO1	2638	932	175	1930	415	55	105	182	62	916	38	14	281	52.686	32.3928	3.66317	34.0497	12.0475	2.22187	1.7987	3.47468	1.13179	18.8194	0.915677	0.322665	5.17725	5.74648	5.06147	2.22131	5.13133	3.7057	1.6879	1.48476	2.16178	1.09206	4.30884	0.937855	0.403447	2.62697
ENSG00000184702	2022-09-05	3207	1977	203	11726	1146	21	12	350	111	3246	31	28	658	64.0501	68.7131	4.24928	206.874	33.2684	0.84835	0.205566	6.68207	2.02627	66.6897	0.747	0.645329	12.1232	6.02348	6.12336	2.39212	7.69957	5.09881	0.886238	0.269711	2.94149	1.59754	6.08086	0.80488	0.718376	3.71405
ENSG00000092096	SLC22A17	1739	2142	102	2600	354	60	210	499	64	1887	81	8	919	34.7313	74.4478	2.13511	45.8701	10.2766	2.42386	3.5974	9.52672	1.1683	38.7688	1.95184	0.18438	16.932	5.15911	6.23741	1.64851	5.55059	3.49527	1.77562	2.20082	3.39598	1.11656	5.31356	1.56161	0.244132	4.16447
ENSG00000115526	CHST10	292	308	26	2110	381	26	16	0	0	755	0	0	250	5.83181	10.7049	0.544243	37.2253	11.0605	1.05034	0.274088	0	0	15.5116	0	0	4.6061	2.77227	3.54904	0.6269	5.25646	3.59221	1.03586	0.349465	0	0	4.04541	0	0	2.487
ENSG00000183837	PNMA3	276	964	0	886	226	4	2	0	8	402	6	4	236	5.51226	33.505	0	15.6311	6.56079	0.161591	0.034261	0	0.146037	8.25917	0.144581	0.0921899	4.34815	2.70316	5.10873	0	4.05581	2.91854	0.216102	0.0486003	0	0.196654	3.21088	0.194819	0.127224	2.41904
ENSG00000214548	MEG3	3221	10094	0	11208	1361	2	0	0	0	878	0	12	7281	64.3297	350.829	0	197.735	39.5099	0.0807953	0	0	0	18.0387	0	0.27657	134.148	6.02967	8.45873	0	7.6347	5.3402	0.112093	0	0	0	4.25086	0	0.352272	7.0784
ENSG00000105088	OLFM2	1846	3502	34	8526	139	0	10	4	8	921	8	0	1337	36.8683	121.716	0.711702	150.419	4.03518	0	0.171305	0.0763665	0.146037	18.9221	0.192774	0	24.6334	5.24292	6.93918	0.775432	7.2424	2.33204	0	0.228117	0.106169	0.196654	4.3163	0.254321	0	4.67995
ENSG00000163638	ADAMTS9	448	1833	0	1287	2	0	2	0	47	123	0	8	46	8.94744	63.7082	0	22.7057	0.0580601	0	0.034261	0	0.857969	2.52706	0	0.18438	0.847522	3.31433	6.01588	0	4.56716	0.0814216	0	0.0486003	0	0.893727	1.81847	0	0.244132	0.885591
ENSG00000079819	EPB41L2	1346	7369	38	6611	62	44	0	26	566	413	144	170	527	26.8823	256.119	0.795432	116.633	1.79986	1.7775	0	0.496382	10.3321	8.48517	3.46994	3.91807	9.70965	4.80128	8.00629	0.844331	6.87815	1.48536	1.47378	0	0.581479	3.50235	3.24567	2.16025	2.29809	3.42084
ENSG00000175183	CSRP2	2469	5395	568	4132	476	92	32	64	204	588	94	203	468	49.3108	187.51	11.8896	72.8981	13.8183	3.71658	0.548176	1.22186	3.72395	12.0806	2.2651	4.67864	8.62261	5.6528	7.5585	3.68814	6.20747	3.88931	2.23774	0.630569	1.15177	2.23999	3.70935	1.70713	2.50554	3.26643
ENSG00000167754	KLK5	505	669	123	766	72	18	0	2	96	411	0	34	243	10.0858	23.2519	2.57469	13.514	2.09016	0.727157	0	0.0381832	1.75245	8.44408	0	0.783614	4.47712	3.47065	4.60003	1.83782	3.85938	1.62768	0.7884	0	0.0540611	1.46072	3.23941	0	0.834803	2.45342
ENSG00000133067	LGR6	1256	19099	540	2088	1001	10	101	148	112	403	2	16	93	25.0848	663.809	11.3035	36.8372	29.0591	0.403976	1.73018	2.82556	2.04452	8.27971	0.0481935	0.368759	1.71347	4.70514	9.3768	3.621	5.24173	4.90973	0.489519	1.449	1.93567	1.60622	3.21408	0.0679051	0.452869	1.44014
ENSG00000049089	COL9A2	17258	69178	396	11259	4034	579	308	296	763	3071	158	156	995	344.676	2404.37	8.28924	198.635	117.107	23.3902	5.27619	5.65112	13.9283	63.0943	3.80729	3.5954	18.3323	8.43328	11.232	3.21556	7.64122	6.88395	4.60823	2.64989	2.7336	3.89998	6.00212	2.26522	2.20019	4.27294
ENSG00000215808	LINC01139	2941	2741	4	988	252	0	0	0	0	221	0	0	8	58.7376	95.2668	0.0837297	17.4306	7.31558	0	0	0	0	4.54049	0	0	0.147395	5.90057	6.58897	0.116005	4.20403	3.05582	0	0	0	0	2.47001	0	0	0.198362
ENSG00000151474	FRMD4A	1952	3752	296	4157	425	68	876	655	183	1057	236	151	685	38.9853	130.405	6.196	73.3392	12.3378	2.74704	15.0063	12.505	3.3406	21.7163	5.68684	3.48017	12.6207	5.3214	7.03788	2.84719	6.21605	3.73745	1.90575	4.00057	3.75542	2.1179	4.50565	2.74132	2.16355	3.76773
ENSG00000038427	VCAN	12012	55628	79	23470	78	10	0	292	2	293	18	14	167	239.903	1933.42	1.65366	414.066	2.26434	0.403976	0	5.57475	0.0365093	6.01974	0.433742	0.322665	3.07687	7.91231	10.9177	1.40798	8.6972	1.70679	0.489519	0	2.71694	0.0517331	2.81142	0.519785	0.403447	2.02746
ENSG00000072163	LIMS2	989	1251	65	874	38	6	56	36	0	121	14	0	16	19.7523	43.48	1.36061	15.4194	1.10314	0.242386	0.959308	0.687298	0	2.48597	0.337355	0	0.29479	4.3752	5.47509	1.23916	4.03733	1.07255	0.313113	0.970344	0.754715	0	1.80156	0.419382	0	0.372718
ENSG00000106624	AEBP1	4034	4787	46	5545	126	10	34	104	0	472	12	23	46	80.5669	166.378	0.962891	97.8267	3.65779	0.403976	0.582437	1.98553	0	9.69733	0.289161	0.530092	0.847522	6.34991	7.38697	0.97298	6.62683	2.21964	0.489519	0.662148	1.57799	0	3.41918	0.366433	0.613618	0.885591
ENSG00000141750	STAC2	578	2331	8	4107	117	6	0	6	22	424	68	16	69	11.5438	81.0168	0.167459	72.4571	3.39652	0.242386	0	0.11455	0.401603	8.71116	1.63858	0.368759	1.27128	3.6489	6.35785	0.223372	6.19883	2.13636	0.313113	0	0.156461	0.487077	3.27964	1.39976	0.452869	1.18351
ENSG00000160191	PDE9A	1666	5707	120	5150	203	18	6	92	90	703	22	4	176	33.2733	198.354	2.51189	90.858	5.8931	0.727157	0.102783	1.75643	1.64292	14.4433	0.530129	0.0921899	3.24269	5.09901	7.63919	1.81225	6.52133	2.78515	0.7884	0.141149	1.4628	1.40213	3.94891	0.613653	0.127224	2.08498
ENSG00000163017	ACTG2	1490	7787	182	51451	496	0	6	0	0	88	0	2	14	29.7582	270.647	3.8097	907.716	14.3989	0	0.102783	0	0	1.80798	0	0.0460949	0.257941	4.9429	8.08559	2.26595	9.82769	3.94476	0	0.141149	0	0	1.48953	0	0.0650138	0.331065
ENSG00000128266	GNAZ	479	493	24	4709	90	0	4	16	26	267	12	4	75	9.56657	17.1348	0.502378	83.0778	2.61271	0	0.068522	0.305466	0.474621	5.48557	0.289161	0.0921899	1.38183	3.40144	4.18069	0.587248	6.39365	1.85308	0	0.0956166	0.384565	0.560344	2.69723	0.366433	0.127224	1.25207
ENSG00000185483	ROR1	90	321	36	224	30	11	0	505	1376	206	6	16	580	1.79748	11.1567	0.753567	3.95188	0.870902	0.444374	0	9.64127	25.1184	4.23231	0.144581	0.368759	10.6861	1.48413	3.60369	0.810293	2.30798	0.903734	0.530444	0	3.4116	4.707	2.38745	0.194819	0.452869	3.54673
ENSG00000134954	ETS1	434	2762	526	1278	144	174	16	902	2342	189	270	274	1461	8.66783	95.9967	11.0105	22.5469	4.18033	7.02919	0.274088	17.2206	42.7524	3.88304	6.50613	6.31501	26.918	3.27319	6.59986	3.58622	4.55747	2.37304	3.00525	0.349465	4.1875	5.45129	2.28778	2.90807	2.87086	4.80312
ENSG00000073712	FERMT2	2824	1475	440	4388	140	69	489	933	19393	1570	636	52	1665	56.4008	51.2654	9.21026	77.4146	4.06421	2.78744	8.37681	17.8125	354.013	32.256	15.3255	1.19847	30.6766	5.843	5.70779	3.35195	6.29305	2.34034	1.92122	3.2291	4.23362	8.47173	5.05554	4.02906	1.1365	4.98535
ENSG00000143515	ATP8B2	1246	1327	56	3636	0	14	280	1226	3291	4	10	10	1714	24.8851	46.1215	1.17222	64.1475	0	0.565567	4.79654	23.4063	60.0761	0.0821808	0.240968	0.230475	31.5794	4.69405	5.55831	1.11917	6.02564	0	0.646685	2.53519	4.60918	5.93254	0.113942	0.311466	0.299215	5.02589
ENSG00000069188	SDK2	3910	1715	77	8832	12	24	0	935	709	314	114	30	7129	78.0904	59.6069	1.6118	155.817	0.348361	0.969543	0	17.8507	12.9426	6.45119	2.74703	0.691424	131.347	6.30543	5.92141	1.38504	7.29294	0.431207	0.977861	0	4.23654	3.80142	2.89747	1.90575	0.758238	7.04819
ENSG00000035664	DAPK2	269	1068	69	5127	496	154	72	38	1257	44	447	51	730	5.37246	37.1196	1.44434	90.4522	14.3989	6.22124	1.2334	0.725482	22.9461	0.903989	10.7713	1.17542	13.4498	2.67185	5.25246	1.28944	6.51495	3.94476	2.85225	1.15924	0.786999	4.58172	0.929025	3.5572	1.12129	3.85298
ENSG00000144868	TMEM108	371	875	0	2174	224	12	0	2	368	68	290	202	129	7.4096	30.4117	0	38.3544	6.50273	0.484772	0	0.0381832	6.71772	1.39707	6.98806	4.65559	2.37675	3.07204	4.97323	0	5.29845	2.90742	0.570241	0	0.0540611	2.94817	1.26127	2.99785	2.49968	1.75563
ENSG00000003137	CYP26B1	175	211	4	2132	14	14	0	12	614	203	184	112	222	3.49509	7.33356	0.0837297	37.6135	0.406421	0.565567	0	0.229099	11.2084	4.17068	4.43381	2.58132	4.09021	2.16835	3.05893	0.116005	5.27103	0.492028	0.646685	0	0.297602	3.6098	2.37035	2.44196	1.84049	2.34773
ENSG00000172201	ID4	956	2749	157	3786	562	230	24	57	8385	382	925	501	5266	19.0932	95.5449	3.28639	66.7939	16.3149	9.29146	0.411132	1.08822	153.065	7.84827	22.2895	11.5468	97.0228	4.32864	6.59313	2.09976	6.08308	4.11394	3.36338	0.496853	1.06228	7.2674	3.14539	4.54161	3.64925	6.61505
ENSG00000237438	CECR7	2116	2965	0	3626	26	82	10	0	1656	161	191	228	1368	42.2607	103.052	0	63.9711	0.754782	3.31261	0.171305	0	30.2297	3.30778	4.60248	5.25482	25.2046	5.43498	6.70116	0	6.02173	0.811291	2.10856	0.228117	0	4.96485	2.10694	2.48607	2.64497	4.71175
ENSG00000164309	CMYA5	794	1816	108	3036	84	176	70	42	2988	162	478	66	543	15.8577	63.1173	2.2607	53.5621	2.43853	7.10998	1.19913	0.801848	54.5449	3.32832	11.5183	1.52113	10.0044	4.07534	6.00264	1.70518	5.76983	1.78179	3.0197	1.13694	0.849477	5.79558	2.11381	3.64596	1.33407	3.46001
ENSG00000184454	NCMAP	14	3047	16	2538	30	180	32	13	870	22	64	72	38	0.279608	105.902	0.334919	44.7762	0.870902	7.27157	0.548176	0.248191	15.8816	0.451994	1.54219	1.65942	0.700127	0.355701	6.74015	0.416752	5.51653	0.903734	3.04816	0.630569	0.319839	4.07738	0.538036	1.34607	1.41111	0.765642
ENSG00000002587	HS3ST1	64	683	38	5559	177	230	106	124	1175	296	183	105	132	1.27821	23.7385	0.795432	98.0737	5.13832	9.29146	1.81583	2.36736	21.4492	6.08138	4.40971	2.41998	2.43202	1.1879	4.62869	0.844331	6.63043	2.61784	3.36338	1.49356	1.75162	4.48859	2.82403	2.43555	1.77399	1.77906
ENSG00000112320	SOBP	64	513	26	2821	0	250	70	58	183	90	158	2	10	1.27821	17.8299	0.544243	49.769	0	10.0994	1.19913	1.10731	3.3406	1.84907	3.80729	0.0460949	0.184244	1.1879	4.23496	0.6269	5.66588	0	3.47241	1.13694	1.07541	2.1179	1.51049	2.26522	0.0650138	0.243966
ENSG00000156804	FBXO32	804	15208	2060	104487	609	7806	2873	1341	18187	1237	9476	2797	4397	16.0575	528.573	43.1208	1843.39	17.6793	315.344	49.2159	25.6019	331.998	25.4144	228.341	64.4638	81.012	4.09233	9.04868	5.46339	10.8489	4.22337	8.30535	5.65007	4.73346	8.37937	4.72325	7.84135	6.03262	6.35776
ENSG00000111186	WNT5B	1040	983	20	1366	4	294	122	6	656	22	2	10	61	20.7708	34.1654	0.418648	24.0994	0.11612	11.8769	2.08992	0.11455	11.9751	0.451994	0.0481935	0.230475	1.12389	4.44433	5.13608	0.504517	4.64958	0.158492	3.68671	1.62757	0.156461	3.69767	0.538036	0.0679051	0.299215	1.08671
ENSG00000161798	AQP5	11411	3953	20	14281	395	10213	52	6	27067	84	38	72	2043	227.9	137.391	0.418648	251.95	11.4669	412.581	0.890786	0.11455	494.099	1.7258	0.915677	1.65942	37.641	7.83857	7.11261	0.504517	7.98271	3.64003	8.69203	0.918986	0.156461	8.95157	1.44668	0.937855	1.41111	5.27206
ENSG00000119938	PPP1R3C	62	1162	12	5377	22	3661	2	0	722	162	190	304	166	1.23826	40.3867	0.251189	94.8628	0.638661	147.896	0.034261	0	13.1799	3.32832	4.57839	7.00643	3.05845	1.16238	5.3711	0.3233	6.5829	0.712518	7.21816	0.0486003	0	3.82577	2.11381	2.47985	3.00116	2.02093
ENSG00000131620	ANO1	890	3106	19	5822	114	2347	2	0	4303	2650	1170	222	42	17.7751	107.953	0.397716	102.714	3.30943	94.8132	0.034261	0	78.5498	54.4448	28.1932	5.11654	0.773824	4.23074	6.76756	0.483071	6.69646	2.1075	6.58215	0.0486003	0	6.31379	5.79298	4.86756	2.61272	0.826863
ENSG00000165868	HSPA12A	134	18	649	2043	112	112	459	532	154	269	112	416	2144	2.67624	0.625612	13.5851	36.0433	3.25137	4.52453	7.8629	10.1567	2.81122	5.52666	2.69884	9.58775	39.5019	1.87823	0.700983	3.86643	5.21114	2.08793	2.46585	3.14778	3.47984	1.93025	2.70634	1.88707	3.40432	5.33992
[truncated: 521 more rows]
