# Supplementary material for: Establishment of experimental salivary gland cancer models using organoid culture and patient-derived xenografting
Source: Cell Oncol (Dordr). 2022 Dec 20;46(2):409–21. doi: 10.1007/s13402-022-00758-6 (PMC10060313; doi:10.1007/s13402-022-00758-6)
Supplement: Supplementary file 6 — Supplementary file6 (CSV 89 KB) [file 13402_2022_758_MOESM6_ESM.csv]

	YCU-SDC-14 PDO	YCU-SDC-20 PDO	YCU-SDC-32 PDO	logFC	logCPM	PValue	FDR	gene_name
ENSG00000186081	0	0	464415	-21.86528322	11.56928062	1.26E-07	0.004271651	KRT5
ENSG00000186847	2	0	346270	-18.31486182	11.14577733	6.56E-07	0.011097873	KRT14
ENSG00000145824	0	0	19302	-17.27669961	6.981102722	6.42E-06	0.072391063	CXCL14
ENSG00000152661	0	0	9968	-16.32333375	6.028133134	1.45E-05	0.099745358	GJA1
ENSG00000118971	0	0	9332	-16.22821719	5.933072412	1.57E-05	0.099745358	CCND2
ENSG00000050165	0	0	8458	-16.08634938	5.791295037	1.78E-05	0.099745358	DKK3
ENSG00000214548	0	0	7281	-15.87017278	5.57527451	2.14E-05	0.099745358	MEG3
ENSG00000162493	0	0	6358	-15.67461269	5.379877211	2.53E-05	0.099745358	PDPN
ENSG00000169594	0	0	5538	-15.47540881	5.18086346	3.00E-05	0.099745358	BNC1
ENSG00000134757	0	6	30531	-13.27568356	7.642749036	3.66E-05	0.099745358	DSG3
ENSG00000134762	0	4	19965	-13.22223007	7.030097367	4.11E-05	0.099745358	DSC3
ENSG00000026025	0	0	4284	-15.1050115	4.810897579	4.12E-05	0.099745358	VIM
ENSG00000170323	0	0	4177	-15.06852122	4.774456089	4.25E-05	0.099745358	FABP4
ENSG00000144810	0	0	4040	-15.02041079	4.726411913	4.43E-05	0.099745358	COL8A1
ENSG00000134363	0	0	4020	-15.01325121	4.719262387	4.46E-05	0.099745358	FST
ENSG00000113430	0	0	3840	-14.94716407	4.65327039	4.72E-05	0.099745358	IRX4
ENSG00000133110	0	0	3380	-14.76308722	4.469482702	5.52E-05	0.109873205	POSTN
ENSG00000169515	0	0	3113	-14.644374	4.350976482	6.11E-05	0.114894367	CCDC8
ENSG00000171819	0	2	8277	-12.87566214	5.760453112	6.60E-05	0.117573356	ANGPTL7
ENSG00000019549	0	0	2763	-14.47231112	4.179245482	7.08E-05	0.119779287	SNAI2
ENSG00000090530	0	2	6801	-12.59230567	5.477385576	8.41E-05	0.135573323	LEPREL1
ENSG00000275216	0	0	2258	-14.18113524	3.888729542	9.08E-05	0.137424418	NA
ENSG00000166396	0	0	2184	-14.13306524	3.840781852	9.46E-05	0.137424418	SERPINB7
ENSG00000133048	2	0	6038	-12.47320753	5.305888297	9.75E-05	0.137424418	CHI3L1
ENSG00000167768	0	0	2014	-14.01616285	3.724194426	0.00010461	0.139303623	KRT1
ENSG00000115380	0	4	9200	-12.10447304	5.913153749	0.000107027	0.139303623	EFEMP1
ENSG00000197641	0	0	1867	-13.90682795	3.615178054	0.000114866	0.143807464	SERPINB13
ENSG00000183853	0	2	5137	-12.18749321	5.073097798	0.000118986	0.143807464	KIRREL
ENSG00000164692	2	0	4888	-12.16838789	5.001491017	0.000126486	0.147600887	COL1A2
ENSG00000101825	2	0	4685	-12.10719421	4.940393404	0.000133299	0.150365654	MXRA5
ENSG00000176971	0	0	1584	-13.66969514	3.37882463	0.000140726	0.153622905	FIBIN
ENSG00000173432	8	0	12097	-11.61511993	6.308145563	0.00015584	0.157152974	SAA1
ENSG00000131797	0	0	1424	-13.51608439	3.225791327	0.000160574	0.157152974	CLUHP3
ENSG00000101680	0	0	1421	-13.51304205	3.222761062	0.000160981	0.157152974	LAMA1
ENSG00000128510	0	0	1392	-13.48329728	3.193135609	0.000165018	0.157152974	CPA4
ENSG00000167601	0	0	1378	-13.46871524	3.178612962	0.000167179	0.157152974	AXL
ENSG00000124440	0	0	1341	-13.4294521	3.139512755	0.000172889	0.158127969	HIF3A
ENSG00000166741	0	0	1254	-13.33268928	3.043170847	0.000187743	0.167195283	NNMT
ENSG00000101493	0	0	1157	-13.21655252	2.927577824	0.000207424	0.176317257	ZNF516
ENSG00000188373	0	0	1142	-13.1977283	2.908845909	0.000210701	0.176317257	C10orf99
ENSG00000143401	0	0	1130	-13.18249005	2.893683268	0.000213617	0.176317257	ANP32E
ENSG00000265190	4	0	5138	-11.3308906	5.073865272	0.000219714	0.17703162	ANXA8
ENSG00000205076	0	0	1054	-13.08205334	2.793765266	0.000232766	0.183186814	LGALS7
ENSG00000134760	1	0	1916	-11.65585348	3.653137551	0.000248595	0.189172255	DSG1
ENSG00000038295	0	0	990	-12.99168965	2.703899987	0.000251551	0.189172255	TLL1
ENSG00000147065	16	0	14159	-10.86783606	6.535743176	0.000259275	0.189177072	MSN
ENSG00000065618	232	35	224347	-10.80581295	10.52122637	0.000262738	0.189177072	COL17A1
ENSG00000180447	0	0	938	-12.91385887	2.626524082	0.00026873	0.189460587	GAS1
ENSG00000145335	0	0	890	-12.83808637	2.551218492	0.000286603	0.192429571	SNCA
ENSG00000103489	0	0	875	-12.81356743	2.526855932	0.000292911	0.192429571	XYLT1
ENSG00000125845	0	0	870	-12.80530096	2.518642789	0.000294935	0.192429571	BMP2
ENSG00000163071	0	0	868	-12.80198107	2.515344396	0.000295751	0.192429571	SPATA18
ENSG00000130635	4	0	3931	-10.94459055	4.688372514	0.000305723	0.192429571	COL5A1
ENSG00000108691	0	0	828	-12.73392655	2.447741618	0.000313435	0.192429571	CCL2
ENSG00000182636	0	0	820	-12.71992176	2.433832443	0.00031711	0.192429571	NDN
ENSG00000169715	0	0	798	-12.68069249	2.394875974	0.000328122	0.192429571	MT1E
ENSG00000109944	0	0	781	-12.64963108	2.364035845	0.000336716	0.192429571	C11orf63
ENSG00000125675	0	0	778	-12.64407955	2.358524368	0.000338275	0.192429571	GRIA3
ENSG00000073282	8	2	7692	-10.63388946	5.656199819	0.000348109	0.192429571	TP63
ENSG00000047936	0	0	744	-12.57962232	2.294543528	0.000357476	0.192429571	ROS1
ENSG00000008196	12	34	31884	-10.46649178	7.707041723	0.000357823	0.192429571	TFAP2B
ENSG00000089250	0	0	740	-12.57184624	2.286826365	0.000359796	0.192429571	NOS1
ENSG00000255248	0	0	737	-12.56598655	2.281011281	0.000362143	0.192429571	RP11-166D19.1
ENSG00000187498	0	0	734	-12.56010297	2.275172664	0.000363922	0.192429571	COL4A1
ENSG00000077264	0	0	721	-12.53432647	2.249595328	0.000371817	0.193579376	PAK3
ENSG00000167779	0	6	4386	-10.47642067	4.846751177	0.000401394	0.20387707	IGFBP6
ENSG00000102195	0	0	662	-12.41118011	2.127450723	0.000413397	0.20387707	GPR50
ENSG00000179826	0	0	659	-12.40462856	2.120954886	0.000415658	0.20387707	MRGPRX3
ENSG00000112837	0	0	654	-12.39364276	2.110063069	0.000419477	0.20387707	TBX18
ENSG00000163453	2	2	3027	-10.53396864	4.31246173	0.00042203	0.20387707	IGFBP7
ENSG00000131080	0	0	636	-12.35338648	2.070157288	0.000433768	0.20387707	EDA2R
ENSG00000078596	0	0	636	-12.35338648	2.070157288	0.000433768	0.20387707	ITM2A
ENSG00000180543	0	6	3968	-10.3319311	4.702662733	0.000454231	0.210198851	TSPYL5
ENSG00000134121	0	0	607	-12.2860694	2.003448427	0.000459641	0.210198851	CHL1
ENSG00000137975	6	38	23210	-10.06136018	7.24970996	0.000501792	0.226415145	CLCA2
ENSG00000078098	2	0	1581	-10.54005602	3.37778946	0.000509346	0.226799495	FAP
ENSG00000206538	0	0	546	-12.13330611	1.85217426	0.000524134	0.230353424	VGLL3
ENSG00000204381	1	0	1030	-10.76047899	2.762012891	0.000534361	0.231837388	LAYN
ENSG00000159184	0	0	524	-12.07398545	1.793475269	0.000550649	0.234688282	HOXB13
ENSG00000197565	0	16	8117	-9.981253583	5.734779381	0.000554802	0.234688282	COL4A6
ENSG00000121297	0	0	512	-12.0405703	1.760421593	0.000567484	0.235844193	TSHZ3
ENSG00000096006	28	36	29443	-9.892857512	7.593147767	0.000577232	0.235844193	CRISP3
ENSG00000141639	0	0	500	-12.0063628	1.726592831	0.00058387	0.235844193	MAPK4
ENSG00000122870	0	0	497	-11.99768267	1.71801023	0.000588101	0.235844193	BICC1
ENSG00000116661	14	0	6324	-9.893964999	5.375112445	0.000595156	0.235844193	FBXO2
ENSG00000180287	0	0	483	-11.95647024	1.677268833	0.000610115	0.235844193	PLD5
ENSG00000205420	0	306	136450	-9.812999511	9.805483511	0.000615738	0.235844193	KRT6A
ENSG00000145934	24	2	11340	-9.850380808	6.217162689	0.000618536	0.235844193	TENM2
ENSG00000181804	0	0	476	-11.93541396	1.656458404	0.000620905	0.235844193	SLC9A9
ENSG00000251095	0	0	472	-11.92324237	1.64443055	0.000627227	0.235844193	RP11-115D19.1
ENSG00000203837	0	14	6368	-9.821084803	5.385278752	0.000641959	0.235976264	PNLIPRP3
ENSG00000171798	0	0	461	-11.88923112	1.610827369	0.000645227	0.235976264	KNDC1
ENSG00000135218	12	0	5063	-9.790588531	5.054804363	0.000648497	0.235976264	CD36
ENSG00000116962	0	4	2098	-9.971918387	3.785695173	0.000663354	0.23722837	NID1
ENSG00000280409	0	0	450	-11.85439867	1.576422804	0.000665958	0.23722837	NA
ENSG00000106278	0	4	2071	-9.953232353	3.767095047	0.000674132	0.237638541	PTPRZ1
ENSG00000128714	0	0	427	-11.77873072	1.501720294	0.000709245	0.247438909	HOXD13
ENSG00000145284	0	2	1192	-10.08006435	2.972747178	0.00072167	0.249204323	SCD5
ENSG00000100234	0	0	411	-11.72364903	1.447373496	0.000744641	0.252013364	TIMP3
ENSG00000276600	6	2	3405	-9.766618238	4.483290528	0.000744698	0.252013364	NA
ENSG00000169122	0	0	401	-11.68812351	1.412336855	0.00076699	0.256987147	FAM110B
ENSG00000105668	2	0	1094	-10.00888076	2.849652658	0.000802425	0.26604118	UPK1A
ENSG00000262117	0	4	1785	-9.738842441	3.553774258	0.000809735	0.26604118	BCAR4
ENSG00000159228	4	4	3100	-9.611814369	4.348514566	0.000835875	0.27053264	CBR1
ENSG00000165168	2	4	2405	-9.633796397	3.982975913	0.000842027	0.27053264	CYBB
ENSG00000196581	0	0	370	-11.57208318	1.297978683	0.000847388	0.27053264	AJAP1
ENSG00000162738	4	4	2990	-9.559693719	4.296621421	0.000873912	0.276393173	VANGL2
ENSG00000113140	6	0	2269	-9.599078431	3.899256694	0.000904748	0.283496173	SPARC
ENSG00000242278	0	0	347	-11.47952498	1.206861167	0.000915186	0.284135766	RP11-382N13.1
ENSG00000175445	0	0	344	-11.46700229	1.194540476	0.000924755	0.284496821	LPL
ENSG00000048740	0	0	339	-11.44588651	1.173769248	0.000944448	0.28793754	CELF2
ENSG00000169436	0	0	335	-11.42876851	1.156934224	0.000958003	0.289462238	COL22A1
ENSG00000277586	0	0	328	-11.3983144	1.12699179	0.000982589	0.294263564	NA
ENSG00000166257	2	0	918	-9.755864814	2.598524594	0.000996271	0.295743962	SCN3B
ENSG00000273760	0	0	321	-11.36720353	1.096414724	0.001008341	0.296723941	NA
ENSG00000137573	0	0	314	-11.33540697	1.065175542	0.00103534	0.302042666	SULF1
ENSG00000009709	2	0	873	-9.68336216	2.526626305	0.001059586	0.306473853	PAX7
ENSG00000115414	487	194	184003	-9.155609867	10.23867102	0.001075919	0.30856067	FN1
ENSG00000178726	0	0	300	-11.26963097	1.000591594	0.001097826	0.312091401	THBD
ENSG00000259495	0	0	298	-11.25998472	0.991124695	0.001106674	0.312091401	RP11-210M15.2
ENSG00000134339	0	0	295	-11.24539332	0.976806842	0.001120192	0.313292666	SAA2
ENSG00000255545	4	2	1861	-9.288347941	3.61494766	0.001154748	0.317285196	RP11-627G23.1
ENSG00000226145	0	0	287	-11.20574567	0.937916312	0.001157741	0.317285196	AC022596.6
ENSG00000112175	0	0	286	-11.20071222	0.932980447	0.001162595	0.317285196	BMP5
ENSG00000146477	0	0	278	-11.15979959	0.892873551	0.001202792	0.325629434	SLC22A3
ENSG00000185070	0	10	2726	-9.073784926	4.165059463	0.00125023	0.333378757	FLRT2
ENSG00000250305	0	0	270	-11.1176928	0.851619734	0.001251119	0.333378757	KIAA1456
ENSG00000173918	5	0	1470	-9.222862632	3.276013496	0.001281164	0.338717651	C1QTNF1
ENSG00000170549	0	0	263	-11.07981347	0.814528869	0.001291197	0.338723939	IRX1
ENSG00000147573	0	0	258	-11.05213466	0.787439147	0.001321272	0.343947524	TRIM55
ENSG00000198910	2	9	2792	-8.987984862	4.199823981	0.001350263	0.348811167	L1CAM
ENSG00000091656	6	0	1604	-9.098728007	3.40185231	0.001387462	0.351504411	ZFHX4
ENSG00000132334	4	0	1143	-9.162628409	2.914765874	0.001401281	0.351504411	PTPRE
ENSG00000197632	0	0	245	-10.97758139	0.714528757	0.001405723	0.351504411	SERPINB2
ENSG00000135925	0	2	694	-9.299793247	2.19905816	0.0014058	0.351504411	WNT10A
ENSG00000174343	0	0	244	-10.97168372	0.70876463	0.001412624	0.351504411	CHRNA9
ENSG00000224260	0	0	239	-10.94182822	0.679593404	0.001448068	0.355358368	RP1-272L16.1
ENSG00000160321	0	0	238	-10.93578226	0.673687705	0.00145535	0.355358368	ZNF208
ENSG00000141753	0	2	669	-9.246873237	2.146725403	0.001468946	0.355358368	IGFBP4
ENSG00000102230	0	0	236	-10.92361379	0.661803284	0.001470115	0.355358368	PCYT1B
ENSG00000176692	0	0	232	-10.89896454	0.637736651	0.001508241	0.360214433	FOXC2
ENSG00000154529	0	0	230	-10.88648016	0.625551091	0.001523996	0.360214433	CNTNAP3B
ENSG00000158164	2	0	642	-9.240026075	2.087718547	0.001546023	0.360214433	TMSB15A
ENSG00000110203	0	0	227	-10.86754867	0.60707757	0.001548194	0.360214433	FOLR3
ENSG00000226745	0	0	226	-10.86118256	0.600866787	0.001556415	0.360214433	RP11-115D7.3
ENSG00000134184	0	0	225	-10.85478824	0.594629151	0.001564715	0.360214433	GSTM1
ENSG00000260817	0	0	225	-10.85478824	0.594629151	0.001564715	0.360214433	RP11-382N13.4
ENSG00000231764	0	0	222	-10.83543344	0.575752781	0.001590104	0.363585769	DLX6-AS1
ENSG00000279127	0	0	217	-10.802587	0.543732733	0.001634112	0.370298183	NA
ENSG00000157502	0	0	215	-10.78923613	0.530723042	0.001652338	0.370298183	MUM1L1
ENSG00000133980	0	0	213	-10.77576056	0.517594968	0.001670935	0.370298183	VRTN
ENSG00000261175	0	0	212	-10.76897527	0.51098586	0.001680376	0.370298183	CTD-2015G9.2
ENSG00000086570	44	47	17573	-8.64628522	6.852916909	0.001680584	0.370298183	FAT2
ENSG00000264230	6	12	3667	-8.694866537	4.593712164	0.001691642	0.370298183	AC244230.1
ENSG00000114923	2	8	2128	-8.732202918	3.810008864	0.001696056	0.370298183	SLC4A3
ENSG00000157168	0	0	207	-10.73456175	0.4774784	0.001729065	0.375085245	NRG1
ENSG00000069431	0	0	203	-10.70642739	0.450100588	0.001769889	0.376937218	ABCC9
ENSG00000175899	0	0	202	-10.69930723	0.44317418	0.001780369	0.376937218	A2M
ENSG00000172548	0	0	202	-10.69930723	0.44317418	0.001780369	0.376937218	NIPAL4
ENSG00000105825	0	2	572	-9.02092662	1.923540046	0.001782156	0.376937218	TFPI2
ENSG00000006377	0	0	200	-10.68496061	0.4292208	0.001801668	0.378697183	DLX6
ENSG00000204116	0	0	198	-10.6704699	0.415131148	0.001834495	0.383216847	CHIC1
ENSG00000185811	0	0	196	-10.65583215	0.400902539	0.001856986	0.385535336	IKZF1
ENSG00000163873	0	0	194	-10.64104437	0.386532203	0.001879981	0.387929548	GRIK3
ENSG00000227096	0	0	192	-10.62610344	0.372017289	0.001903497	0.390401492	HMGB3P8
ENSG00000175161	0	2	532	-8.916360766	1.820403967	0.001947855	0.397092577	CADM2
ENSG00000162631	0	2	524	-8.894506364	1.798861522	0.00198347	0.40193182	NTNG1
ENSG00000115232	0	0	184	-10.56474258	0.312451698	0.002003122	0.402203428	ITGA4
ENSG00000149090	0	6	1187	-8.590942552	2.971499921	0.002008581	0.402203428	PAMR1
ENSG00000169083	20	4	3972	-8.443169694	4.710116415	0.002040736	0.406238462	AR
ENSG00000169271	0	0	180	-10.53305489	0.281720546	0.002056543	0.406991011	HSPB3
ENSG00000276633	0	0	179	-10.52502301	0.273934377	0.002070302	0.407332016	NA
ENSG00000149575	0	0	178	-10.51694616	0.266105959	0.00208423	0.407701843	SCN2B
ENSG00000157851	0	0	176	-10.50065554	0.250320524	0.002112599	0.410876164	DPYSL5
ENSG00000270547	0	0	173	-10.47586942	0.226313731	0.002156485	0.413060705	RP11-536O18.2
ENSG00000079308	20	28	7734	-8.375586085	5.670897191	0.002156647	0.413060705	TNS1
ENSG00000148680	0	2	486	-8.785922029	1.69189813	0.002180727	0.413060705	HTR7
ENSG00000139970	0	0	170	-10.45065	0.201900698	0.002202049	0.413060705	RTN1
ENSG00000061337	0	0	170	-10.45065	0.201900698	0.002202049	0.413060705	LZTS1
ENSG00000178919	0	0	170	-10.45065	0.201900698	0.002202049	0.413060705	FOXE1
ENSG00000142661	0	0	169	-10.4421446	0.193670349	0.002217626	0.413060705	MYOM3
ENSG00000276850	0	6	1094	-8.473247914	2.854992475	0.002221478	0.413060705	NA
ENSG00000214336	0	0	166	-10.41632334	0.168693783	0.002265576	0.418958147	FOXI3
ENSG00000105974	0	76	11738	-8.280393873	6.273038455	0.002283996	0.420068983	CAV1
ENSG00000244694	0	0	164	-10.39884879	0.151799239	0.002298596	0.420469112	PTCHD4
ENSG00000185737	0	0	163	-10.39003149	0.143277195	0.002315435	0.421272153	NRG3
ENSG00000180155	32	64	14204	-8.248780934	6.548232669	0.002361164	0.424807593	LYNX1
ENSG00000186897	0	10	1617	-8.320363163	3.417246455	0.00237687	0.424807593	C1QL4
ENSG00000182601	0	0	160	-10.36325159	0.1174048	0.002385079	0.424807593	HS3ST4
ENSG00000126970	0	0	160	-10.36325159	0.1174048	0.002385079	0.424807593	ZC4H2
ENSG00000120594	6	10	2469	-8.295253097	4.026295783	0.002402349	0.425643376	PLXDC2
ENSG00000168468	0	0	158	-10.34511811	0.099895129	0.002421338	0.42677346	ATF6B
ENSG00000170955	4	0	725	-8.505944358	2.264838463	0.002454096	0.430306069	PRKCDBP
ENSG00000187987	0	0	153	-10.29876145	0.055168044	0.002516496	0.433034808	ZSCAN23
ENSG00000197872	0	2	432	-8.616042123	1.524807868	0.002517283	0.433034808	FAM49A
ENSG00000196337	0	0	151	-10.27979352	0.036881599	0.002556476	0.433034808	CGB7
ENSG00000163032	5	0	837	-8.410436221	2.471168145	0.002562364	0.433034808	VSNL1
ENSG00000137462	4	12	2340	-8.207451523	3.949631242	0.002565302	0.433034808	TLR2
ENSG00000166402	0	9	1383	-8.243470454	3.193050149	0.002566165	0.433034808	TUB
ENSG00000275482	2	0	424	-8.641657462	1.497915447	0.002574146	0.433034808	NA
ENSG00000023171	0	0	150	-10.2702152	0.027650719	0.0025769	0.433034808	GRAMD1B
ENSG00000179817	0	0	149	-10.26057287	0.018360398	0.00259762	0.433034808	MRGPRX4
ENSG00000127325	0	0	149	-10.26057287	0.018360398	0.00259762	0.433034808	BEST3
ENSG00000118402	0	0	148	-10.25086567	0.009009865	0.002618644	0.434399715	ELOVL4
ENSG00000075340	0	4	680	-8.346684656	2.174136789	0.002653938	0.438106908	ADD2
ENSG00000084453	0	0	145	-10.22134589	-0.019410938	0.002683603	0.438924585	SLCO1A2
ENSG00000176788	2	18	2782	-8.126669932	4.199267638	0.002684832	0.438924585	BASP1
ENSG00000178934	2	18	2716	-8.092032523	4.164946845	0.002765361	0.446743904	LGALS7B
ENSG00000178172	2	0	400	-8.557618007	1.415384158	0.002767784	0.446743904	SPINK6
ENSG00000125730	2	338	44301	-8.038656335	8.190371157	0.002791176	0.446743904	C3
ENSG00000154654	0	0	140	-10.17076297	-0.068059642	0.002798579	0.446743904	NCAM2
ENSG00000124490	0	1	269	-8.78714273	0.851571864	0.002798668	0.446743904	CRISP2
ENSG00000135314	0	0	136	-10.12897961	-0.108195335	0.002897157	0.458143422	KHDC1
ENSG00000135333	0	0	136	-10.12897961	-0.108195335	0.002897157	0.458143422	EPHA7
ENSG00000134516	0	0	135	-10.11834191	-0.118406176	0.002922789	0.459868598	DOCK2
ENSG00000163508	0	0	134	-10.10762519	-0.128689799	0.002948834	0.459868598	EOMES
ENSG00000180537	0	0	134	-10.10762519	-0.128689799	0.002948834	0.459868598	RNF182
ENSG00000196549	4	6	1348	-8.089396431	3.15725418	0.002973264	0.461551452	MME
ENSG00000151468	4	0	608	-8.252081228	2.014517929	0.003044764	0.466551597	CCDC3
ENSG00000215612	0	0	130	-10.06394404	-0.170573343	0.003057346	0.466551597	HMX1
ENSG00000189369	0	0	130	-10.06394404	-0.170573343	0.003057346	0.466551597	GSPT2
ENSG00000138271	9	0	1198	-8.11499892	2.987566206	0.00306062	0.466551597	GPR87
ENSG00000276170	0	0	128	-10.04159729	-0.19198008	0.00311435	0.47050314	NA
ENSG00000241732	0	0	128	-10.04159729	-0.19198008	0.00311435	0.47050314	RP11-38P22.2
ENSG00000110934	4	3	922	-8.054283649	2.612225066	0.003218148	0.48183876	BIN2
ENSG00000205795	0	4	581	-8.119732011	1.950611127	0.003220919	0.48183876	CYS1
ENSG00000225431	0	0	125	-10.00741443	-0.224697769	0.003234313	0.48183876	AP001626.1
ENSG00000140945	77	22	10959	-7.870594544	6.177033517	0.003246335	0.48183876	CDH13
ENSG00000173930	8	0	1024	-8.052914999	2.762721358	0.003266372	0.482695599	SLCO4C1
ENSG00000135074	0	0	121	-9.960539715	-0.269508487	0.003362907	0.494800642	ADAM19
ENSG00000007237	0	2	339	-8.26640742	1.182037417	0.003394934	0.495436696	GAS7
ENSG00000149968	0	0	120	-9.948579139	-0.28093206	0.003396511	0.495436696	MMP3
ENSG00000081277	8	117	13708	-7.793549543	6.500466454	0.003465271	0.501340474	PKP1
ENSG00000134775	8	0	972	-7.977736664	2.688517745	0.003480159	0.501340474	FHOD3
ENSG00000238117	0	0	115	-9.887242072	-0.339447397	0.00357405	0.501340474	AP004372.1
ENSG00000119147	0	0	115	-9.887242072	-0.339447397	0.00357405	0.501340474	C2orf40
ENSG00000138675	0	0	115	-9.887242072	-0.339447397	0.00357405	0.501340474	FGF5
ENSG00000156218	0	4	533	-7.995356559	1.828351363	0.003577665	0.501340474	ADAMTSL3
ENSG00000141431	0	0	114	-9.874655398	-0.351440742	0.003611584	0.501340474	ASXL3
ENSG00000248994	0	0	114	-9.874655398	-0.351440742	0.003611584	0.501340474	RP11-259O2.1
ENSG00000149131	16	0	1664	-7.778937027	3.462452498	0.003620767	0.501340474	SERPING1
ENSG00000276547	4	2	734	-7.946266533	2.286248546	0.003626573	0.501340474	NA
ENSG00000156689	16	34	5266	-7.753949018	5.121512953	0.003630059	0.501340474	GLYATL2
ENSG00000145040	8	0	934	-7.92021024	2.631771778	0.003654282	0.501340474	UCN2
ENSG00000167759	2	0	318	-8.226757792	1.091374351	0.003664261	0.501340474	KLK13
ENSG00000178235	0	0	112	-9.849147748	-0.375730733	0.003688832	0.501340474	SLITRK1
ENSG00000125384	0	0	112	-9.849147748	-0.375730733	0.003688832	0.501340474	PTGER2
ENSG00000168269	0	0	112	-9.849147748	-0.375730733	0.003688832	0.501340474	FOXI1
ENSG00000228623	0	0	112	-9.849147748	-0.375730733	0.003688832	0.501340474	ZNF883
ENSG00000249116	0	0	111	-9.836222784	-0.388030822	0.003728587	0.503012276	CTD-2194D22.3
ENSG00000087245	2	8	1120	-7.806277666	2.893411651	0.003730861	0.503012276	MMP2
ENSG00000256870	0	0	110	-9.823180979	-0.400436676	0.003769123	0.504098609	SLC5A8
ENSG00000145936	0	0	110	-9.823180979	-0.400436676	0.003769123	0.504098609	KCNMB1
ENSG00000118495	18	10	2797	-7.700402831	4.210503694	0.003788424	0.504098609	PLAGL1
ENSG00000119681	143	148	28602	-7.675399273	7.562359388	0.003798503	0.504098609	LTBP2
ENSG00000188153	0	168	16879	-7.662203833	6.801796521	0.003855795	0.509258036	COL4A5
ENSG00000120162	2	14	1675	-7.714810771	3.4725678	0.003867478	0.509258036	MOB3B
ENSG00000144285	0	0	106	-9.769801816	-0.45115516	0.003939552	0.516737869	SCN1A
ENSG00000205002	8	8	1632	-7.708455702	3.435210682	0.00399216	0.521616607	AARD
ENSG00000177494	0	0	104	-9.74235286	-0.477199057	0.004030085	0.524546598	ZBED2
ENSG00000230034	0	0	102	-9.71437151	-0.503721734	0.004124455	0.532731609	PSMB8
ENSG00000237548	0	0	102	-9.71437151	-0.503721734	0.004124455	0.532731609	TTLL11-IT1
ENSG00000175414	22	10	2958	-7.594133261	4.292138342	0.004164188	0.534339731	ARL10
ENSG00000164434	0	6	655	-7.733309415	2.12516943	0.004168485	0.534339731	FABP7
ENSG00000176678	0	0	100	-9.685836705	-0.530741122	0.004222901	0.537245053	FOXL1
ENSG00000130876	0	0	100	-9.685836705	-0.530741122	0.004222901	0.537245053	SLC7A10
ENSG00000121743	0	0	98	-9.656726107	-0.558276181	0.004325682	0.548259985	GJA3
ENSG00000248498	0	0	97	-9.641947531	-0.572243312	0.004378786	0.552420807	ASNSP1
ENSG00000105290	2	4	628	-7.696802284	2.065255628	0.004391159	0.552420807	APLP1
ENSG00000256417	0	0	96	-9.627015999	-0.586346976	0.004433082	0.55562933	RP11-1038A11.3
ENSG00000129151	0	6	621	-7.656422434	2.049657034	0.004450218	0.555718974	BBOX1
ENSG00000106123	0	6	614	-7.64007104	2.033607363	0.004510732	0.559349323	EPHB6
ENSG00000074211	10	10	1812	-7.541941928	3.587337634	0.004541865	0.559349323	PPP2R2C
ENSG00000057149	0	0	94	-9.59668117	-0.614974768	0.004545405	0.559349323	SERPINB3
ENSG00000104313	0	0	94	-9.59668117	-0.614974768	0.004545405	0.559349323	EYA1
ENSG00000245651	0	0	93	-9.581271165	-0.629504531	0.004603517	0.563525732	RP11-620J15.2
ENSG00000256812	0	2	264	-7.905806987	0.830444717	0.004612648	0.563525732	CAPNS2
ENSG00000204359	0	0	92	-9.56569478	-0.644182107	0.004662987	0.5655919	CFB
ENSG00000269993	0	0	92	-9.56569478	-0.644182107	0.004662987	0.5655919	AF003625.3
ENSG00000142173	0	18	1595	-7.466134237	3.404756707	0.004700571	0.565964205	COL6A2
ENSG00000279377	0	0	91	-9.549948385	-0.659010533	0.004723862	0.565964205	NA
ENSG00000147896	0	0	91	-9.549948385	-0.659010533	0.004723862	0.565964205	IFNK
ENSG00000101017	2	0	258	-7.925230294	0.797578485	0.004740834	0.565964205	CD40
ENSG00000106366	143	4	11662	-7.409416865	6.271282359	0.004796028	0.565964205	SERPINE1
ENSG00000196368	2	0	254	-7.902698425	0.775690039	0.004829925	0.565964205	NUDT11
ENSG00000107807	0	2	254	-7.850123696	0.776358383	0.004829925	0.565964205	TLX1
ENSG00000065675	0	0	90	-9.534028226	-0.673992943	0.004850023	0.565964205	PRKCQ
ENSG00000223403	0	0	90	-9.534028226	-0.673992943	0.004850023	0.565964205	MEG9
ENSG00000175093	0	0	90	-9.534028226	-0.673992943	0.004850023	0.565964205	SPSB4
ENSG00000184515	0	0	90	-9.534028226	-0.673992943	0.004850023	0.565964205	BEX5
ENSG00000184347	20	2	1783	-7.418312282	3.565474995	0.004902855	0.569628121	SLIT3
ENSG00000186340	12	0	973	-7.411253351	2.695412257	0.004924943	0.569628121	THBS2
ENSG00000050767	0	2	249	-7.8214548	0.748535335	0.004945633	0.569628121	COL23A1
ENSG00000117152	0	0	88	-9.501650975	-0.704432739	0.004982416	0.569628121	RGS4
ENSG00000228214	0	0	88	-9.501650975	-0.704432739	0.004982416	0.569628121	LINC00693
ENSG00000226237	0	0	88	-9.501650975	-0.704432739	0.004982416	0.569628121	RP11-276H19.1
ENSG00000144642	0	4	400	-7.581330402	1.422808328	0.005088833	0.577721796	RBMS3
ENSG00000204256	3	14	1411	-7.385352266	3.22948043	0.00511324	0.577721796	BRD2
ENSG00000164485	0	0	86	-9.468530394	-0.735528608	0.005121496	0.577721796	IL22RA2
ENSG00000164796	0	0	86	-9.468530394	-0.735528608	0.005121496	0.577721796	CSMD3
ENSG00000149054	0	0	85	-9.451680533	-0.751331528	0.005193698	0.583920063	ZNF215
ENSG00000165152	4	0	390	-7.611645223	1.386285191	0.00524447	0.58767589	TMEM246
ENSG00000161634	0	0	84	-9.434631547	-0.767309452	0.005267764	0.58833793	DCD
ENSG00000130294	72	28	7412	-7.286662393	5.619279781	0.005306115	0.590671803	KIF1A
ENSG00000183570	0	18	1438	-7.316653493	3.257560758	0.005334159	0.591466084	PCBP3
ENSG00000140682	0	6	534	-7.438714908	1.836255217	0.005348205	0.591466084	TGFB1I1
ENSG00000255151	12	1	975	-7.294920526	2.699764324	0.005413164	0.595203088	GLYATL1P3
ENSG00000126733	0	0	82	-9.399916977	-0.799806126	0.00542177	0.595203088	DACH2
ENSG00000167552	25	56	6083	-7.267611111	5.334681236	0.005434761	0.595203088	TUBA1A
ENSG00000117318	48	74	8981	-7.247819351	5.89660879	0.00548323	0.597875729	ID3
ENSG00000280081	0	0	81	-9.38224134	-0.816333119	0.005501862	0.597875729	NA
ENSG00000183098	4	0	375	-7.555079676	1.331074606	0.005512167	0.597875729	GPC6
ENSG00000168824	14	8	1649	-7.281841768	3.454781938	0.005690962	0.615296682	NSG1
ENSG00000105088	10	8	1337	-7.25811273	3.153610468	0.005831532	0.627914993	OLFM2
ENSG00000034239	0	0	77	-9.309290181	-0.884401851	0.005844781	0.627914993	EFCAB1
ENSG00000132854	0	0	76	-9.290461075	-0.901932905	0.005936613	0.631763874	KANK4
ENSG00000169035	0	0	76	-9.290461075	-0.901932905	0.005936613	0.631763874	KLK7
ENSG00000275620	0	0	76	-9.290461075	-0.901932905	0.005936613	0.631763874	NA
ENSG00000148600	20	18	2613	-7.154891093	4.118821531	0.005976345	0.633998432	CDHR1
ENSG00000103044	32	19	3433	-7.135636632	4.512129246	0.006126983	0.643938274	HAS3
ENSG00000268287	0	0	74	-9.252049194	-0.937647276	0.006128322	0.643938274	CTB-60B18.18
ENSG00000158458	0	0	74	-9.252049194	-0.937647276	0.006128322	0.643938274	NRG2
ENSG00000074803	12	2	945	-7.139584021	2.656987272	0.006153168	0.643938274	SLC12A1
ENSG00000110375	4	1	409	-7.36322475	1.456727374	0.006165184	0.643938274	UPK2
ENSG00000225950	7	0	531	-7.291120234	1.829803794	0.006322526	0.653588299	NTF4
ENSG00000154764	0	0	72	-9.212586553	-0.974268158	0.006331535	0.653588299	WNT7A
ENSG00000276386	0	0	72	-9.212586553	-0.974268158	0.006331535	0.653588299	NA
ENSG00000125848	2	34	2484	-7.11836594	4.046465393	0.006355636	0.653588299	FLRT3
ENSG00000229436	0	0	71	-9.192442919	-0.99293315	0.006437772	0.653588299	AC073850.6
ENSG00000111249	2	0	200	-7.558056252	0.442206701	0.006450462	0.653588299	CUX2
ENSG00000100097	152	42	12120	-7.047824087	6.331601446	0.006486571	0.653588299	LGALS1
ENSG00000107796	0	2	199	-7.498254358	0.436086951	0.006488903	0.653588299	ACTA2
ENSG00000079841	4	0	327	-7.357548342	1.138702742	0.006509356	0.653588299	RIMS1
ENSG00000198185	4	0	326	-7.353131315	1.134409133	0.006533079	0.653588299	ZNF334
ENSG00000175040	0	112	7328	-7.042549555	5.606216171	0.006540352	0.653588299	CHST2
ENSG00000254717	0	0	70	-9.172014043	-1.011842763	0.006547278	0.653588299	GLYATL1P2
ENSG00000139209	0	0	70	-9.172014043	-1.011842763	0.006547278	0.653588299	SLC38A4
ENSG00000204941	0	0	70	-9.172014043	-1.011842763	0.006547278	0.653588299	PSG5
ENSG00000113396	0	0	70	-9.172014043	-1.011842763	0.006547278	0.653588299	SLC27A6
ENSG00000248360	2	0	196	-7.528927791	0.414144833	0.0066469	0.659641513	LINC00504
ENSG00000129465	0	2	196	-7.476353063	0.415001881	0.0066469	0.659641513	RIPK3
ENSG00000255983	0	0	68	-9.130267426	-1.050422093	0.006776701	0.662804413	RP11-1038A11.1
ENSG00000254585	0	0	68	-9.130267426	-1.050422093	0.006776701	0.662804413	MAGEL2
ENSG00000231826	0	0	68	-9.130267426	-1.050422093	0.006776701	0.662804413	AC016735.2
ENSG00000249896	0	0	68	-9.130267426	-1.050422093	0.006776701	0.662804413	RP11-586D19.1
ENSG00000122824	0	0	68	-9.130267426	-1.050422093	0.006776701	0.662804413	NUDT10
ENSG00000170465	0	2	190	-7.431527065	0.371884137	0.006897357	0.671968913	KRT6C
ENSG00000164379	16	0	981	-7.016680007	2.712391424	0.006910114	0.671968913	FOXQ1
ENSG00000115596	2	4	432	-7.15719571	1.537356249	0.006930761	0.672045469	WNT6
ENSG00000087494	0	18	1157	-7.003008299	2.949537439	0.006957015	0.672663813	PTHLH
ENSG00000165799	0	0	66	-9.087276717	-1.090061352	0.007021095	0.676925607	RNASE7
ENSG00000104267	4	2	422	-7.147906082	1.504058041	0.007125981	0.685086185	CA2
ENSG00000125726	0	0	65	-9.065291216	-1.110296972	0.007149355	0.685386212	CD70
ENSG00000159527	0	0	64	-9.042965481	-1.130820424	0.007281919	0.692211834	PGLYRP3
ENSG00000148541	0	0	64	-9.042965481	-1.130820424	0.007281919	0.692211834	FAM13C
ENSG00000273584	0	0	64	-9.042965481	-1.130820424	0.007281919	0.692211834	NA
ENSG00000253417	0	2	181	-7.361563211	0.304690622	0.007306637	0.69261602	RP11-109J4.1
ENSG00000264472	0	0	63	-9.020288818	-1.151640013	0.007418998	0.698658655	RP11-861L17.3
ENSG00000196628	0	40	2414	-6.921200151	4.008308786	0.007432659	0.698658655	TCF4
ENSG00000174099	2	32	2011	-6.895869633	3.745862991	0.007439998	0.698658655	MSRB3
ENSG00000171243	2	0	178	-7.390041803	0.280639518	0.007452965	0.698658655	SOSTDC1
ENSG00000164743	0	0	62	-8.997250018	-1.172764411	0.007560819	0.704864107	C8orf48
ENSG00000272327	0	0	62	-8.997250018	-1.172764411	0.007560819	0.704864107	RP11-1002K11.1
ENSG00000111799	24	29	2973	-6.857271513	4.309230929	0.007652328	0.710239174	COL12A1
ENSG00000123384	274	52	17525	-6.837173087	6.866798368	0.007740025	0.710239174	LRP1
ENSG00000172987	2	0	172	-7.340607473	0.233243688	0.007762082	0.710239174	HPSE2
ENSG00000185479	0	40	2318	-6.86265805	3.95086665	0.00781056	0.710239174	KRT6B
ENSG00000154864	8847	0	0	15.04620032	5.751168093	0.007813875	0.710239174	PIEZO2
ENSG00000082482	0	0	60	-8.950038404	-1.215964266	0.007859667	0.710239174	KCNK2
ENSG00000122025	0	0	60	-8.950038404	-1.215964266	0.007859667	0.710239174	FLT3
ENSG00000221809	0	0	60	-8.950038404	-1.215964266	0.007859667	0.710239174	AC074051.1
ENSG00000142494	0	0	60	-8.950038404	-1.215964266	0.007859667	0.710239174	SLC47A1
ENSG00000145428	0	0	60	-8.950038404	-1.215964266	0.007859667	0.710239174	RNF175
ENSG00000171557	0	0	60	-8.950038404	-1.215964266	0.007859667	0.710239174	FGG
ENSG00000142700	2	0	170	-7.323745642	0.217092646	0.007870326	0.710239174	DMRTA2
ENSG00000163430	14	12	1466	-6.865243906	3.291770932	0.007979366	0.718056686	FSTL1
ENSG00000253361	0	0	59	-8.925840299	-1.238059091	0.008017227	0.718056686	RP11-675F6.3
ENSG00000038427	0	2	167	-7.245502788	0.193519857	0.008037904	0.718056686	VCAN
ENSG00000049540	4	2	382	-7.004279225	1.364386604	0.008041827	0.718056686	ELN
ENSG00000273274	0	0	58	-8.901229388	-1.260497509	0.008180596	0.721313412	ZBTB8B
ENSG00000237943	0	0	58	-8.901229388	-1.260497509	0.008180596	0.721313412	PRKCQ-AS1
ENSG00000121361	0	0	58	-8.901229388	-1.260497509	0.008180596	0.721313412	KCNJ8
ENSG00000233878	0	0	58	-8.901229388	-1.260497509	0.008180596	0.721313412	AC073133.1
ENSG00000176463	0	24	1330	-6.793194829	3.153137478	0.008184875	0.721313412	SLCO3A1
ENSG00000173546	213	118	17154	-6.766109646	6.83719116	0.008220207	0.721890423	CSPG4
ENSG00000240280	5	0	322	-7.032604319	1.121147939	0.008242211	0.721890423	TCAM1P
ENSG00000146070	8094	0	0	14.91786942	5.622929075	0.008255418	0.721890423	PLA2G7
ENSG00000142623	2142	58277	6	12.25231524	8.610702942	0.008387403	0.731541471	PADI1
ENSG00000229425	0	2	161	-7.192754481	0.143121411	0.00845513	0.73555281	AJ006998.2
ENSG00000224212	0	0	56	-8.850711077	-1.306449066	0.008526049	0.737928466	TAP1
ENSG00000215580	0	0	56	-8.850711077	-1.306449066	0.008526049	0.737928466	BCORP1
ENSG00000260807	0	2	159	-7.17473425	0.125922954	0.008581606	0.739999485	RP11-161M6.2
ENSG00000117148	2	8	565	-6.819255498	1.925541483	0.008599526	0.739999485	ACTL8
ENSG00000080573	16	0	818	-6.754563333	2.456158549	0.008615579	0.739999485	COL5A3
ENSG00000055163	30	6	1819	-6.73713662	3.604228441	0.008702377	0.742588086	CYFIP2
ENSG00000163749	0	0	55	-8.824772685	-1.329985513	0.008708833	0.742588086	CCDC158
ENSG00000001626	2	0	157	-7.209060813	0.107459112	0.008711547	0.742588086	CFTR
ENSG00000089472	12	0	592	-6.694526705	1.994378588	0.009035892	0.766780297	HEPH
ENSG00000178597	0	0	54	-8.798359392	-1.353912243	0.00909647	0.766780297	PSAPL1
ENSG00000005981	0	0	54	-8.798359392	-1.353912243	0.00909647	0.766780297	ASB4
ENSG00000166250	35	4	1894	-6.6865928	3.663289591	0.009123753	0.766780297	CLMP
ENSG00000169994	6786	22	0	14.66856361	5.373826841	0.009184755	0.766780297	MYO7B
ENSG00000163331	4	4	439	-6.792181864	1.565886648	0.009193693	0.766780297	DAPL1
ENSG00000109193	32	2	1632	-6.672128506	3.449427703	0.009263766	0.766780297	SULT1E1
ENSG00000164741	8	0	436	-6.821330253	1.555508759	0.00926857	0.766780297	DLC1
ENSG00000229781	2	0	148	-7.123961304	0.026363715	0.00934308	0.766780297	AC013444.1
ENSG00000163218	1	0	100	-7.397489009	-0.518102126	0.009346957	0.766780297	PGLYRP4
ENSG00000235505	2	10	623	-6.699907072	2.067385328	0.009348661	0.766780297	RP11-693N9.2
ENSG00000134398	258	5963	0	14.62616689	5.331459942	0.009353464	0.766780297	ERN2
ENSG00000251381	24	0	1141	-6.658430057	2.935394296	0.009383818	0.766780297	LINC00958
ENSG00000213759	8	0	431	-6.804694652	1.539361312	0.009395845	0.766780297	UGT2B11
ENSG00000187848	4	4	431	-6.765656207	1.540150684	0.009395845	0.766780297	P2RX2
ENSG00000090376	0	2	147	-7.061613609	0.018190689	0.009418378	0.766780297	IRAK3
ENSG00000137860	6494	0	0	14.60013722	5.305462787	0.009458285	0.766780297	SLC28A2
ENSG00000165794	0	0	52	-8.744036235	-1.402989866	0.009516496	0.766780297	SLC39A2
ENSG00000144339	0	0	52	-8.744036235	-1.402989866	0.009516496	0.766780297	TMEFF2
ENSG00000125820	0	0	52	-8.744036235	-1.402989866	0.009516496	0.766780297	NKX2-2
ENSG00000129988	0	0	52	-8.744036235	-1.402989866	0.009516496	0.766780297	LBP
ENSG00000164742	0	0	52	-8.744036235	-1.402989866	0.009516496	0.766780297	ADCY1
ENSG00000214544	0	0	52	-8.744036235	-1.402989866	0.009516496	0.766780297	GTF2IRD2P1
ENSG00000157087	4	0	236	-6.887251277	0.683836758	0.009659172	0.77312991	ATP2B2
ENSG00000257042	0	0	51	-8.716087833	-1.428169155	0.0097399	0.77312991	RP11-993B23.3
ENSG00000263234	0	0	51	-8.716087833	-1.428169155	0.0097399	0.77312991	CTD-2135D7.3
ENSG00000102290	0	0	51	-8.716087833	-1.428169155	0.0097399	0.77312991	PCDH11X
ENSG00000251692	7	0	372	-6.777852123	1.330287437	0.009767823	0.77312991	PTX4
ENSG00000085662	0	14	692	-6.619314284	2.219247553	0.00977472	0.77312991	AKR1B1
ENSG00000114270	205	1298	69346	-6.553208381	8.856248614	0.009795189	0.77312991	COL7A1
ENSG00000184867	0	8	416	-6.676294165	1.491438649	0.009797338	0.77312991	ARMCX2
ENSG00000145087	4	2	325	-6.771226797	1.138624183	0.009800914	0.77312991	STXBP5L
ENSG00000166033	90	36	5619	-6.553982165	5.232081789	0.009901394	0.775117438	HTRA1
ENSG00000235568	4	2	322	-6.757852793	1.125704127	0.009908896	0.775117438	NFAM1
ENSG00000140937	0	0	50	-8.687587291	-1.453795619	0.009972979	0.775117438	CDH11
ENSG00000189348	0	0	50	-8.687587291	-1.453795619	0.009972979	0.775117438	FAM90A27P
ENSG00000114013	0	0	50	-8.687587291	-1.453795619	0.009972979	0.775117438	CD86
ENSG00000184486	0	0	50	-8.687587291	-1.453795619	0.009972979	0.775117438	POU3F2
ENSG00000071909	28	4	1444	-6.576332751	3.27537979	0.009986443	0.775117438	MYO3B
ENSG00000091129	16	6	985	-6.546400033	2.726644269	0.010106129	0.782612142	NRCAM
ENSG00000188906	0	26	1200	-6.530309002	3.010463691	0.010183286	0.783971653	LRRK2
ENSG00000267594	0	0	49	-8.658512353	-1.479885426	0.01021635	0.783971653	CYP4F24P
ENSG00000168329	0	0	49	-8.658512353	-1.479885426	0.01021635	0.783971653	CX3CR1
ENSG00000251676	0	0	49	-8.658512353	-1.479885426	0.01021635	0.783971653	RP11-614F17.2
ENSG00000159387	0	42	1940	-6.535818112	3.700873866	0.010256966	0.785307629	IRX6
ENSG00000169900	1	0	92	-7.277347085	-0.630512829	0.010312636	0.78778761	PYDC1
ENSG00000184330	0	0	48	-8.628839389	-1.506455635	0.010470685	0.790934029	S100A7A
ENSG00000165966	0	0	48	-8.628839389	-1.506455635	0.010470685	0.790934029	PDZRN4
ENSG00000260306	0	0	48	-8.628839389	-1.506455635	0.010470685	0.790934029	RP11-645C24.5
ENSG00000101349	0	0	48	-8.628839389	-1.506455635	0.010470685	0.790934029	PAK7
ENSG00000226102	0	0	48	-8.628839389	-1.506455635	0.010470685	0.790934029	SEPT7P3
ENSG00000158352	0	4	220	-6.7191925	0.588134908	0.010548416	0.794810986	SHROOM4
ENSG00000100079	2	0	133	-6.969923903	-0.1198287	0.01060034	0.794810986	LGALS2
ENSG00000160339	0	4	218	-6.706024421	0.57552126	0.010662809	0.794810986	FCN2
ENSG00000171102	0	6	303	-6.621443263	1.042188443	0.010687516	0.794810986	OBP2B
ENSG00000149557	10	6	727	-6.552493067	2.291161181	0.010703965	0.794810986	FEZ1
ENSG00000188385	4	0	217	-6.766224492	0.567630807	0.010720851	0.794810986	JAKMIP3
ENSG00000103241	0	0	47	-8.59854328	-1.533524267	0.010736713	0.794810986	FOXF1
ENSG00000244699	0	0	47	-8.59854328	-1.533524267	0.010736713	0.794810986	RP11-803B1.2
ENSG00000249500	0	0	47	-8.59854328	-1.533524267	0.010736713	0.794810986	RP11-340B18.1
ENSG00000163207	0	18	803	-6.476158142	2.435289723	0.01084994	0.794810986	IVL
ENSG00000259683	2	0	130	-6.937039683	-0.150932716	0.010889096	0.794810986	RP11-182J1.14
ENSG00000091592	66	1	2718	-6.43950657	4.188262109	0.010928984	0.794810986	NLRP1
ENSG00000115226	4	0	213	-6.739398048	0.541926532	0.010958843	0.794810986	FNDC4
ENSG00000166840	0	18	795	-6.461715212	2.421259398	0.010978857	0.794810986	GLYATL1
ENSG00000177551	0	0	46	-8.567597291	-1.561110376	0.011015229	0.794810986	NHLH2
ENSG00000254944	0	0	46	-8.567597291	-1.561110376	0.011015229	0.794810986	ATP5F1P5
ENSG00000234929	0	0	46	-8.567597291	-1.561110376	0.011015229	0.794810986	AC018685.1
ENSG00000277909	0	0	46	-8.567597291	-1.561110376	0.011015229	0.794810986	NA
ENSG00000229529	0	0	46	-8.567597291	-1.561110376	0.011015229	0.794810986	HLA-V
ENSG00000254100	0	0	46	-8.567597291	-1.561110376	0.011015229	0.794810986	RP11-675F6.4
ENSG00000155966	0	0	46	-8.567597291	-1.561110376	0.011015229	0.794810986	AFF2
ENSG00000147027	0	18	780	-6.434238717	2.394579012	0.011228189	0.807264823	TMEM47
ENSG00000259267	0	0	45	-8.535972929	-1.589234126	0.011307099	0.807264823	RP11-432J9.6
ENSG00000166589	0	0	45	-8.535972929	-1.589234126	0.011307099	0.807264823	CDH16
ENSG00000169067	0	0	45	-8.535972929	-1.589234126	0.011307099	0.807264823	ACTBL2
ENSG00000170681	0	0	45	-8.535972929	-1.589234126	0.011307099	0.807264823	MURC
ENSG00000163982	1	0	85	-7.163332837	-0.736612401	0.011475304	0.81754896	OTOP1
ENSG00000197635	0	0	44	-8.503639785	-1.617916888	0.01161327	0.822440465	DPP4
ENSG00000170516	0	0	44	-8.503639785	-1.617916888	0.01161327	0.822440465	COX7B2
ENSG00000159403	18	54	2902	-6.364113153	4.28434804	0.011616871	0.822440465	C1R
ENSG00000187268	0	4232	0	14.07407112	4.779975518	0.011846796	0.835248552	FAM9C
ENSG00000197479	2	0	122	-6.845497585	-0.237312207	0.011847147	0.835248552	PCDHB11
ENSG00000149527	19	2	822	-6.367178302	2.471168886	0.011889545	0.83649502	PLCH2
ENSG00000143546	0	10	430	-6.409751393	1.544120689	0.011983805	0.841377479	S100A8
ENSG00000171992	50	42	3554	-6.330169011	4.577053982	0.012017778	0.84201581	SYNPO
ENSG00000203972	2	0	120	-6.821674778	-0.259740031	0.012081005	0.844696847	GLYATL3
ENSG00000161055	35379	0	6	11.39166864	7.750286433	0.012122951	0.845882036	SCGB3A1
ENSG00000229847	0	0	42	-8.436714856	-1.677051526	0.012272766	0.852546356	EMX2OS
ENSG00000237650	0	0	42	-8.436714856	-1.677051526	0.012272766	0.852546356	OR11Q1P
ENSG00000277594	2	3983	0	13.98727102	4.693294692	0.01229404	0.852546356	NA
ENSG00000012124	0	3950	0	13.97458919	4.680630888	0.01236187	0.855497005	CD22
ENSG00000122735	2	14	641	-6.329214813	2.116023027	0.01245868	0.860437137	DNAI1
ENSG00000122641	0	68	2621	-6.277448204	4.139827481	0.012486733	0.86061821	INHBA
ENSG00000160182	4	3859	0	13.94236795	4.648456201	0.012533854	0.862110046	TFF1
ENSG00000276851	0	0	41	-8.402050986	-1.707553078	0.012628478	0.865966348	NA
ENSG00000078898	0	49232	10	11.23460338	8.318632368	0.012641552	0.865966348	BPIFB2
ENSG00000184985	4	4	337	-6.410830392	1.197358093	0.012678329	0.865966348	SORCS2
ENSG00000125965	4	0	189	-6.567035344	0.377270467	0.012692276	0.865966348	GDF5
ENSG00000198947	2	40	1615	-6.275416484	3.443153393	0.012806747	0.866106786	DMD
ENSG00000068078	526	320	30305	-6.231986453	7.669618374	0.012831061	0.866106786	FGFR3
ENSG00000162706	0	2	114	-6.695176308	-0.327767939	0.012835358	0.866106786	CADM3
ENSG00000152785	6408	6459	2	11.50799879	6.338222512	0.012865339	0.866106786	BMP3
ENSG00000164778	4	0	186	-6.543966687	0.355301585	0.01293386	0.866106786	EN2
ENSG00000143469	0	0	40	-8.366533694	-1.738713246	0.013003296	0.866106786	SYT14
ENSG00000214659	0	0	40	-8.366533694	-1.738713246	0.013003296	0.866106786	KRT8P26
ENSG00000259704	0	0	40	-8.366533694	-1.738713246	0.013003296	0.866106786	CTD-3094K11.1
ENSG00000265752	0	0	40	-8.366533694	-1.738713246	0.013003296	0.866106786	RP11-403A21.1
ENSG00000150471	0	0	40	-8.366533694	-1.738713246	0.013003296	0.866106786	LPHN3
ENSG00000223414	0	0	40	-8.366533694	-1.738713246	0.013003296	0.866106786	LINC00473
ENSG00000262243	0	3639	0	13.85628506	4.56250283	0.013004644	0.866106786	CES1
ENSG00000196754	34	924	35157	-6.213838558	7.884313895	0.013027049	0.866106786	S100A2
ENSG00000198488	0	3593	0	13.837933	4.544179394	0.013105348	0.869604096	B3GNT6
ENSG00000169851	56	42	3474	-6.208954187	4.547316979	0.013171861	0.870300884	PCDH7
ENSG00000070601	12	2	504	-6.232855783	1.774677052	0.013204545	0.870300884	FRMPD1
ENSG00000172482	21623	10	4	11.25276925	7.040859194	0.013255718	0.870300884	AGXT
ENSG00000166405	0	4	182	-6.445793768	0.327300666	0.013269194	0.870300884	RIC3
ENSG00000234896	2	0	110	-6.696276617	-0.377427155	0.0133872	0.870300884	OR7E62P
ENSG00000225342	0	0	39	-8.330119895	-1.770561091	0.01339874	0.870300884	AC079630.4
ENSG00000041515	0	0	39	-8.330119895	-1.770561091	0.01339874	0.870300884	MYO16
ENSG00000260991	0	0	39	-8.330119895	-1.770561091	0.01339874	0.870300884	RP11-616M22.9
ENSG00000166501	0	0	39	-8.330119895	-1.770561091	0.01339874	0.870300884	PRKCB
ENSG00000268388	0	0	39	-8.330119895	-1.770561091	0.01339874	0.870300884	FENDRR
ENSG00000224905	0	0	39	-8.330119895	-1.770561091	0.01339874	0.870300884	AP001347.6
ENSG00000147160	2	0	109	-6.683115839	-0.389741565	0.013531914	0.874630995	AWAT2
ENSG00000174992	4	2	248	-6.381294672	0.763742842	0.013591427	0.874630995	ZG16
ENSG00000164659	9	0	348	-6.331887709	1.244682709	0.013797135	0.874630995	KIAA1324L
ENSG00000216083	0	0	38	-8.292763155	-1.803127642	0.013816495	0.874630995	MIR936
ENSG00000052850	0	0	38	-8.292763155	-1.803127642	0.013816495	0.874630995	ALX4
ENSG00000256347	0	0	38	-8.292763155	-1.803127642	0.013816495	0.874630995	OR8R1P
ENSG00000257634	0	0	38	-8.292763155	-1.803127642	0.013816495	0.874630995	RP11-850F7.7
ENSG00000250748	0	0	38	-8.292763155	-1.803127642	0.013816495	0.874630995	RP11-230G5.2
ENSG00000248334	0	0	38	-8.292763155	-1.803127642	0.013816495	0.874630995	WHAMMP2
ENSG00000267194	0	0	38	-8.292763155	-1.803127642	0.013816495	0.874630995	RP1-193H18.2
ENSG00000106536	0	0	38	-8.292763155	-1.803127642	0.013816495	0.874630995	POU6F2
ENSG00000260426	0	0	38	-8.292763155	-1.803127642	0.013816495	0.874630995	RP5-912I13.1
ENSG00000279141	0	0	38	-8.292763155	-1.803127642	0.013816495	0.874630995	NA
ENSG00000206159	0	2	107	-6.603853812	-0.413178045	0.013829992	0.874630995	GYG2P1
ENSG00000225691	8332	7162	3	11.2152403	6.602553647	0.013853084	0.874630995	HLA-C
ENSG00000154874	2743	668	0	13.68969937	4.396204156	0.013965548	0.879584402	CCDC144B
ENSG00000120324	0	2	106	-6.590322726	-0.42580295	0.013983523	0.879584402	PCDHB10
ENSG00000105329	37	29	2236	-6.140806656	3.914710273	0.014094317	0.884908684	TGFB1
ENSG00000143452	0	2	105	-6.576663528	-0.438539305	0.014140167	0.885356941	HORMAD1
ENSG00000265107	0	0	37	-8.25441334	-1.836446078	0.01425843	0.885356941	GJA5
ENSG00000266242	0	0	37	-8.25441334	-1.836446078	0.01425843	0.885356941	GRAMD4P7
ENSG00000265778	0	0	37	-8.25441334	-1.836446078	0.01425843	0.885356941	RP11-17M16.2
ENSG00000259436	0	0	37	-8.25441334	-1.836446078	0.01425843	0.885356941	CTC-378H22.2
ENSG00000207146	0	0	37	-8.25441334	-1.836446078	0.01425843	0.885356941	Y_RNA
ENSG00000177469	38	396	14556	-6.088224328	6.615869382	0.014516524	0.899732027	PTRF
ENSG00000134873	0	3000	0	13.57772302	4.284417002	0.014649544	0.90290516	CLDN10
ENSG00000165443	0	0	36	-8.215016204	-1.870551927	0.014726625	0.90290516	PHYHIPL
ENSG00000270885	0	0	36	-8.215016204	-1.870551927	0.014726625	0.90290516	RASL10B
ENSG00000238097	0	0	36	-8.215016204	-1.870551927	0.014726625	0.90290516	RP11-513G11.3
ENSG00000250381	0	0	36	-8.215016204	-1.870551927	0.014726625	0.90290516	UNC93B4
ENSG00000182463	42	0	1341	-6.091669029	3.180752953	0.014727805	0.90290516	TSHZ2
ENSG00000154027	3	2	196	-6.288225451	0.434628402	0.01508794	0.923310994	AK5
ENSG00000128422	0	2924	94929	-6.03408449	9.322224227	0.015134854	0.924510074	KRT17
ENSG00000260249	0	0	35	-8.174512933	-1.905483294	0.015223399	0.924910327	RP11-401P9.5
ENSG00000178776	0	0	35	-8.174512933	-1.905483294	0.015223399	0.924910327	C5orf46
ENSG00000234696	0	0	35	-8.174512933	-1.905483294	0.015223399	0.924910327	GPR50-AS1
ENSG00000112041	4	0	162	-6.344797469	0.166356288	0.015321981	0.929231448	TULP1
ENSG00000185303	9974	2	2	11.09413176	5.924653693	0.01535806	0.929753311	SFTPA2
ENSG00000138829	0	48	1565	-6.034196631	3.40451065	0.015521471	0.937968007	FBN2
ENSG00000081052	16	0	501	-6.047408724	1.771192204	0.015601942	0.938453187	COL4A4
ENSG00000121005	2	0	96	-6.500111637	-0.560197814	0.015706499	0.938453187	CRISPLD1
ENSG00000162896	16320	46	4	10.85046604	6.638778102	0.015745868	0.938453187	PIGR
ENSG00000260971	0	0	34	-8.132839616	-1.941281121	0.015751349	0.938453187	RP11-504A18.1
ENSG00000170439	0	0	34	-8.132839616	-1.941281121	0.015751349	0.938453187	METTL7B
ENSG00000186439	0	0	34	-8.132839616	-1.941281121	0.015751349	0.938453187	TRDN
ENSG00000233439	0	0	34	-8.132839616	-1.941281121	0.015751349	0.938453187	PSORS1C1
ENSG00000253837	0	0	34	-8.132839616	-1.941281121	0.015751349	0.938453187	RP11-177H13.2
ENSG00000120659	0	2647	0	13.39713201	4.104187545	0.015828595	0.941398053	TNFSF11
ENSG00000143341	4	24	887	-6.000393884	2.590145017	0.015979359	0.94721978	HMCN1
ENSG00000137872	0	10	338	-6.062548958	1.210571044	0.016050445	0.94721978	SEMA6D
ENSG00000102837	2	0	94	-6.469776808	-0.588305757	0.016097843	0.94721978	OLFM4
ENSG00000130513	5411	168880	54	10.63689652	10.13973449	0.016151492	0.94721978	GDF15
ENSG00000133317	2	8	336	-6.069677357	1.201891838	0.016162533	0.94721978	LGALS12
ENSG00000134013	19	18	1118	-5.967279281	2.923231387	0.016206075	0.94721978	LOXL2
ENSG00000154127	3	0	124	-6.343391668	-0.205065069	0.016277867	0.94721978	UBASH3B
ENSG00000238121	0	0	33	-8.089926637	-1.97798947	0.016313389	0.94721978	LINC00426
ENSG00000248597	0	0	33	-8.089926637	-1.97798947	0.016313389	0.94721978	RP11-259O2.2
ENSG00000272403	0	0	33	-8.089926637	-1.97798947	0.016313389	0.94721978	RP1-93H18.7
ENSG00000254122	4	0	153	-6.262398941	0.08859448	0.016386583	0.94721978	PCDHGB7
ENSG00000167612	0	2496	0	13.31239859	4.019639971	0.016410171	0.94721978	ANKRD33
ENSG00000166265	4	4	271	-6.096501343	0.896347493	0.01643808	0.94721978	CYYR1
ENSG00000253339	0	2485	0	13.30602704	4.013282839	0.01645818	0.94721978	RP11-434I12.3
ENSG00000188452	0	2	92	-6.38621569	-0.615236324	0.016507196	0.94721978	CERKL
ENSG00000070526	2365	202	0	13.26864201	3.976004259	0.016720582	0.94721978	ST6GALNAC1
ENSG00000197083	0	11	353	-5.990443119	1.274364663	0.016862892	0.94721978	ZNF300P1
ENSG00000242267	0	0	32	-8.045697976	-2.015655851	0.016912798	0.94721978	SKINTL
ENSG00000148948	0	0	32	-8.045697976	-2.015655851	0.016912798	0.94721978	LRRC4C
ENSG00000255727	0	0	32	-8.045697976	-2.015655851	0.016912798	0.94721978	RP11-508P1.2
ENSG00000167780	0	0	32	-8.045697976	-2.015655851	0.016912798	0.94721978	SOAT2
ENSG00000156206	0	0	32	-8.045697976	-2.015655851	0.016912798	0.94721978	C15orf26
ENSG00000183454	0	0	32	-8.045697976	-2.015655851	0.016912798	0.94721978	GRIN2A
ENSG00000144119	0	0	32	-8.045697976	-2.015655851	0.016912798	0.94721978	C1QL2
ENSG00000227400	0	0	32	-8.045697976	-2.015655851	0.016912798	0.94721978	AC012501.2
ENSG00000279864	0	0	32	-8.045697976	-2.015655851	0.016912798	0.94721978	NA
ENSG00000224957	0	0	32	-8.045697976	-2.015655851	0.016912798	0.94721978	AC090044.1
ENSG00000272282	0	0	32	-8.045697976	-2.015655851	0.016912798	0.94721978	RP11-222K16.2
ENSG00000250710	0	0	32	-8.045697976	-2.015655851	0.016912798	0.94721978	OR7E99P
ENSG00000087128	0	0	32	-8.045697976	-2.015655851	0.016912798	0.94721978	TMPRSS11E
ENSG00000120251	0	0	32	-8.045697976	-2.015655851	0.016912798	0.94721978	GRIA2
ENSG00000164128	0	0	32	-8.045697976	-2.015655851	0.016912798	0.94721978	NPY1R
ENSG00000232040	0	0	32	-8.045697976	-2.015655851	0.016912798	0.94721978	SCAND3
ENSG00000188730	0	0	32	-8.045697976	-2.015655851	0.016912798	0.94721978	VWC2
ENSG00000218672	0	0	32	-8.045697976	-2.015655851	0.016912798	0.94721978	AC008060.7
ENSG00000140545	43	535	17047	-5.901757465	6.849366321	0.016934132	0.94721978	MFGE8
ENSG00000275410	0	2337	0	13.21744655	3.924909546	0.017091039	0.954418894	NA
ENSG00000086696	2	75	2271	-5.894130545	3.944465871	0.017170566	0.95728025	HSD17B2
ENSG00000147168	44	2251	0	13.18958198	3.897113251	0.017298207	0.961893132	IL2RG
ENSG00000120457	18	0	517	-5.925735108	1.819757809	0.017310154	0.961893132	KCNJ5
ENSG00000260910	2	0	89	-6.391026064	-0.661068787	0.017384939	0.962576024	LINC00565
ENSG00000269890	0	0	31	-8.000070399	-2.054331592	0.017553283	0.962576024	RP5-1139B12.2
ENSG00000262267	0	0	31	-8.000070399	-2.054331592	0.017553283	0.962576024	U95743.1
ENSG00000272108	0	0	31	-8.000070399	-2.054331592	0.017553283	0.962576024	AC005754.8
ENSG00000204197	0	0	31	-8.000070399	-2.054331592	0.017553283	0.962576024	KIFC1
ENSG00000189212	0	0	31	-8.000070399	-2.054331592	0.017553283	0.962576024	DPY19L2P1
ENSG00000230305	0	0	31	-8.000070399	-2.054331592	0.017553283	0.962576024	AC004980.9
ENSG00000165376	0	0	31	-8.000070399	-2.054331592	0.017553283	0.962576024	CLDN2
ENSG00000181333	55	8	1745	-5.878328071	3.565864992	0.017626358	0.962576024	HEPHL1
ENSG00000103534	1513	45653	17	10.4115195	8.254168459	0.01768784	0.962576024	TMC5
ENSG00000229852	0	9	283	-5.955036028	0.961946224	0.017709233	0.962576024	RP11-398K22.12
ENSG00000166482	14	14	814	-5.907291334	2.469874673	0.017716247	0.962576024	MFAP4
ENSG00000171016	4	20	700	-5.881383605	2.254620571	0.017806177	0.962576024	PYGO1
ENSG00000109846	76	15	2471	-5.848180992	4.067439373	0.017895584	0.962576024	CRYAB
ENSG00000080031	15264	13343	10	10.40318035	7.487569769	0.01804387	0.962576024	PTPRH
ENSG00000262732	0	15	443	-5.877903421	1.601097189	0.018108165	0.962576024	CTD-2135D7.2
ENSG00000116774	0	0	30	-7.952952514	-2.094072256	0.018239048	0.962576024	OLFML3
ENSG00000185736	0	0	30	-7.952952514	-2.094072256	0.018239048	0.962576024	ADARB2
ENSG00000151892	0	0	30	-7.952952514	-2.094072256	0.018239048	0.962576024	GFRA1
ENSG00000256663	0	0	30	-7.952952514	-2.094072256	0.018239048	0.962576024	RP11-424C20.2
ENSG00000139515	0	0	30	-7.952952514	-2.094072256	0.018239048	0.962576024	PDX1
ENSG00000261564	0	0	30	-7.952952514	-2.094072256	0.018239048	0.962576024	RP11-616M22.10
ENSG00000263207	0	0	30	-7.952952514	-2.094072256	0.018239048	0.962576024	RP11-26L20.4
ENSG00000226491	0	0	30	-7.952952514	-2.094072256	0.018239048	0.962576024	FTOP1
ENSG00000183960	0	0	30	-7.952952514	-2.094072256	0.018239048	0.962576024	KCNH8
ENSG00000250620	0	0	30	-7.952952514	-2.094072256	0.018239048	0.962576024	RP11-91J3.3
ENSG00000249736	0	0	30	-7.952952514	-2.094072256	0.018239048	0.962576024	RP11-83M16.5
ENSG00000145861	0	0	30	-7.952952514	-2.094072256	0.018239048	0.962576024	C1QTNF2
ENSG00000170950	0	0	30	-7.952952514	-2.094072256	0.018239048	0.962576024	PGK2
ENSG00000078053	0	0	30	-7.952952514	-2.094072256	0.018239048	0.962576024	AMPH
ENSG00000171033	0	0	30	-7.952952514	-2.094072256	0.018239048	0.962576024	PKIA
ENSG00000237357	0	0	30	-7.952952514	-2.094072256	0.018239048	0.962576024	RP11-475I24.3
ENSG00000186493	10	12	631	-5.880483672	2.106098407	0.018261098	0.962576024	C5orf38
ENSG00000131018	10	16	737	-5.859901411	2.32905494	0.018350822	0.96574594	SYNE1
ENSG00000278484	2209	0	0	13.04455338	3.752485389	0.018404504	0.96574594	NA
ENSG00000170962	2	12	410	-5.875938056	1.49084568	0.018406848	0.96574594	PDGFD
ENSG00000273722	1520	628	0	13.03155688	3.739516546	0.01850751	0.969524244	NA
ENSG00000175264	0	54	1506	-5.80953149	3.356421243	0.018612528	0.973518628	CHST1
ENSG00000280334	2	12	402	-5.847518157	1.463722651	0.018835483	0.983659858	NA
ENSG00000141668	0	0	29	-7.904243669	-2.134938123	0.018974877	0.987890482	CBLN2
ENSG00000230712	0	0	29	-7.904243669	-2.134938123	0.018974877	0.987890482	AP000354.4
ENSG00000168427	78	1877	0	12.95643586	3.664589699	0.019111204	0.993459701	KLHL30
ENSG00000116157	4	6	291	-5.878139444	1.003729023	0.019194852	0.996277605	GPX7
ENSG00000172318	2006	10	0	12.91314364	3.621451812	0.019470313	1	B3GALT1
ENSG00000123572	0	64	1708	-5.74686127	3.539595673	0.01949084	1	NRK
ENSG00000182963	6	14	540	-5.778641635	1.886922185	0.019728498	1	GJC1
ENSG00000225039	0	0	28	-7.853832661	-2.176994738	0.019766239	1	LINC01058
ENSG00000278704	0	0	28	-7.853832661	-2.176994738	0.019766239	1	NA
ENSG00000184697	0	0	28	-7.853832661	-2.176994738	0.019766239	1	CLDN6
ENSG00000205456	0	0	28	-7.853832661	-2.176994738	0.019766239	1	TP53TG3D
ENSG00000183850	0	0	28	-7.853832661	-2.176994738	0.019766239	1	ZNF730
ENSG00000162975	0	0	28	-7.853832661	-2.176994738	0.019766239	1	KCNF1
ENSG00000115138	0	0	28	-7.853832661	-2.176994738	0.019766239	1	POMC
ENSG00000169554	0	0	28	-7.853832661	-2.176994738	0.019766239	1	ZEB2
ENSG00000243838	0	0	28	-7.853832661	-2.176994738	0.019766239	1	PSMC1P7
ENSG00000250486	0	0	28	-7.853832661	-2.176994738	0.019766239	1	FAM218A
ENSG00000112981	0	0	28	-7.853832661	-2.176994738	0.019766239	1	NME5
ENSG00000260581	0	0	28	-7.853832661	-2.176994738	0.019766239	1	CTB-113P19.4
ENSG00000048540	72	0	1787	-5.732524705	3.605088555	0.01979835	1	LMO3
ENSG00000154645	2	0	79	-6.219322455	-0.818624051	0.019995591	1	CHODL
ENSG00000109255	0	4	129	-5.949621968	-0.139425308	0.020001587	1	NMU
ENSG00000106714	0	10	279	-5.785900515	0.947289569	0.020160656	1	CNTNAP3
ENSG00000185904	4	0	128	-6.005234782	-0.152387271	0.020183366	1	LINC00839
ENSG00000005513	12	2	354	-5.723328812	1.286967711	0.020188414	1	SOX8
ENSG00000177098	8	36	1130	-5.70510813	2.947426088	0.020229734	1	SCN4B
ENSG00000276194	0	1771	0	12.81739394	3.525968266	0.020286321	1	NA
ENSG00000145362	10	0	277	-5.85534067	0.934472114	0.020330209	1	ANK2
ENSG00000227739	986	817	0	12.79384221	3.502508511	0.020490382	1	TUBB
ENSG00000184500	84	4	2105	-5.676154544	3.842802224	0.02053407	1	PROS1
ENSG00000168918	175	6	4296	-5.668512753	4.8704106	0.020586772	1	INPP5D
ENSG00000175302	0	0	27	-7.801596201	-2.220313543	0.020619411	1	ANKRD30BP1
ENSG00000255080	0	0	27	-7.801596201	-2.220313543	0.020619411	1	RP11-1082L8.3
ENSG00000280286	0	0	27	-7.801596201	-2.220313543	0.020619411	1	NA
ENSG00000230456	6101	5	2	10.38598409	5.217257725	0.020794329	1	DDR1
ENSG00000204103	0	100	2516	-5.663485064	4.10003524	0.020861018	1	MAFB
ENSG00000197601	149	0	3472	-5.644565325	4.564517117	0.021008319	1	FAR1
ENSG00000277104	106	1572	0	12.73396311	3.442812434	0.021021163	1	NA
ENSG00000133106	15	0	366	-5.685941096	1.335685763	0.021076798	1	EPSTI1
ENSG00000229124	0	4	124	-5.89264579	-0.19237208	0.021138927	1	VIM-AS1
ENSG00000181143	88408	2917	42	9.980211384	9.121713449	0.021270965	1	MUC16
ENSG00000167600	4	12	408	-5.687938889	1.490375746	0.021482085	1	CYP2S1
ENSG00000224592	0	0	26	-7.747397102	-2.264972605	0.021541634	1	RP5-884C9.2
ENSG00000060718	0	0	26	-7.747397102	-2.264972605	0.021541634	1	COL11A1
ENSG00000204021	0	0	26	-7.747397102	-2.264972605	0.021541634	1	LIPK
ENSG00000177875	0	0	26	-7.747397102	-2.264972605	0.021541634	1	C12orf68
ENSG00000102755	0	0	26	-7.747397102	-2.264972605	0.021541634	1	FLT1
ENSG00000272143	0	0	26	-7.747397102	-2.264972605	0.021541634	1	FGF14-AS2
ENSG00000152672	0	0	26	-7.747397102	-2.264972605	0.021541634	1	CLEC4F
ENSG00000234997	0	0	26	-7.747397102	-2.264972605	0.021541634	1	AC016745.3
ENSG00000249731	0	0	26	-7.747397102	-2.264972605	0.021541634	1	RP11-259O2.3
ENSG00000204538	0	0	26	-7.747397102	-2.264972605	0.021541634	1	PSORS1C2
ENSG00000276205	0	0	26	-7.747397102	-2.264972605	0.021541634	1	NA
ENSG00000114771	4	0	122	-5.936039438	-0.216747702	0.02154439	1	AADAC
ENSG00000102452	2	0	74	-6.125144832	-0.904361082	0.02158278	1	NALCN
ENSG00000223812	1705	0	0	12.67098998	3.380087922	0.021597713	1	RP11-197K6.1
ENSG00000110002	36	4	923	-5.613627734	2.660424297	0.021707445	1	VWA5A
ENSG00000169860	2	16	451	-5.653254226	1.634471762	0.021756333	1	P2RY1
ENSG00000183072	2	0	73	-6.105548437	-0.922137213	0.021927823	1	NKX2-5
ENSG00000205396	0	1552	0	12.62698212	3.336203528	0.022008703	1	LINC00661
ENSG00000162670	0	39	952	-5.615252273	2.704828953	0.022225734	1	BRINP3
ENSG00000198795	0	2	72	-6.033107462	-0.937972916	0.022282979	1	ZNF521
ENSG00000173702	1600	0	0	12.57930691	3.288740009	0.02245894	1	MUC13
ENSG00000279778	0	0	25	-7.691082105	-2.311057461	0.022541302	1	NA
ENSG00000198216	0	0	25	-7.691082105	-2.311057461	0.022541302	1	CACNA1E
ENSG00000182771	0	0	25	-7.691082105	-2.311057461	0.022541302	1	GRID1
ENSG00000256969	0	0	25	-7.691082105	-2.311057461	0.022541302	1	RP11-320N7.2
ENSG00000258399	0	0	25	-7.691082105	-2.311057461	0.022541302	1	MEG8
ENSG00000161681	0	0	25	-7.691082105	-2.311057461	0.022541302	1	SHANK1
ENSG00000196209	0	0	25	-7.691082105	-2.311057461	0.022541302	1	SIRPB2
ENSG00000250658	0	0	25	-7.691082105	-2.311057461	0.022541302	1	RP11-138B4.1
ENSG00000204528	0	0	25	-7.691082105	-2.311057461	0.022541302	1	PSORS1C3
ENSG00000198759	0	0	25	-7.691082105	-2.311057461	0.022541302	1	EGFL6
ENSG00000185614	6	8	345	-5.65042558	1.253168051	0.022575248	1	FAM212A
ENSG00000176014	96	127	5065	-5.55600853	5.11213473	0.022620723	1	TUBB6
ENSG00000188269	0	2	71	-6.012963829	-0.956171215	0.022648683	1	OR7A5
ENSG00000123570	0	4	116	-5.796527916	-0.281348633	0.022849574	1	RAB9B
ENSG00000249241	1	0	48	-6.340491693	-1.481678983	0.022933094	1	AC195454.1
ENSG00000183580	0	10	250	-5.627636371	0.797839487	0.023005702	1	FBXL7
ENSG00000260132	2	0	70	-6.045109682	-0.976818564	0.023025396	1	LA16c-312E8.2
ENSG00000255178	0	3	92	-5.851958425	-0.600978398	0.023062251	1	RP11-686G23.2
ENSG00000183780	0	4	115	-5.784050105	-0.292866669	0.023081086	1	SLC35F3
ENSG00000204136	0	6	160	-5.700714381	0.168234459	0.02309942	1	GGTA1P
ENSG00000171608	13	24	852	-5.561097317	2.547781031	0.023157046	1	PIK3CD
ENSG00000115361	26	2	629	-5.573140291	2.112598345	0.023166737	1	ACADL
ENSG00000273018	1130	364	0	12.50329448	3.213012334	0.023206453	1	CTD-2303H24.2
ENSG00000236081	1516	0	0	12.50151984	3.211254418	0.023216336	1	AC074389.9
ENSG00000127152	4	30	774	-5.523549815	2.411727868	0.023576818	1	BCL11B
ENSG00000152092	0	0	24	-7.632479269	-2.358662102	0.023628193	1	ASTN1
ENSG00000107518	0	0	24	-7.632479269	-2.358662102	0.023628193	1	ATRNL1
ENSG00000169385	0	0	24	-7.632479269	-2.358662102	0.023628193	1	RNASE2
ENSG00000182256	0	0	24	-7.632479269	-2.358662102	0.023628193	1	GABRG3
ENSG00000183287	0	0	24	-7.632479269	-2.358662102	0.023628193	1	CCBE1
ENSG00000213023	0	0	24	-7.632479269	-2.358662102	0.023628193	1	SYT3
ENSG00000019186	0	0	24	-7.632479269	-2.358662102	0.023628193	1	CYP24A1
ENSG00000228050	0	0	24	-7.632479269	-2.358662102	0.023628193	1	TOP3BP1
ENSG00000215218	0	0	24	-7.632479269	-2.358662102	0.023628193	1	UBE2QL1
ENSG00000277656	1470	0	0	12.45707523	3.166989471	0.023662397	1	NA
ENSG00000075618	87	208	6495	-5.499223887	5.472927932	0.023691673	1	FSCN1
ENSG00000188015	0	24	549	-5.516834195	1.920545847	0.023809325	1	S100A3
ENSG00000134668	2	0	68	-6.003363065	-1.014459017	0.023813817	1	SPOCD1
ENSG00000154133	0	2	68	-5.950788336	-1.012185181	0.023813817	1	ROBO4
ENSG00000047617	0	2	68	-5.950788336	-1.012185181	0.023813817	1	ANO2
ENSG00000178187	0	2	68	-5.950788336	-1.012185181	0.023813817	1	ZNF454
ENSG00000071967	6	661	14825	-5.48791384	6.663376006	0.023867375	1	CYBRD1
ENSG00000155052	2	0	67	-5.982027838	-1.03365396	0.024226586	1	CNTNAP5
ENSG00000114948	13	0	279	-5.496700453	0.957941308	0.024563617	1	ADAM23
ENSG00000183837	2	8	236	-5.560224055	0.719050946	0.024594755	1	PNMA3
ENSG00000158427	2	0	66	-5.960372355	-1.053107685	0.024652486	1	TMSB15B
ENSG00000110852	2	4	151	-5.641468013	0.089504521	0.024708004	1	CLEC2B
ENSG00000221643	0	0	23	-7.571394802	-2.407890127	0.024813773	1	SNORA77
ENSG00000254975	0	0	23	-7.571394802	-2.407890127	0.024813773	1	RP11-672A2.3
ENSG00000265185	0	0	23	-7.571394802	-2.407890127	0.024813773	1	SNORD3B-1
ENSG00000268108	0	0	23	-7.571394802	-2.407890127	0.024813773	1	CTB-60B18.12
ENSG00000104848	0	0	23	-7.571394802	-2.407890127	0.024813773	1	KCNA7
ENSG00000235688	0	0	23	-7.571394802	-2.407890127	0.024813773	1	AC116614.1
ENSG00000228221	0	0	23	-7.571394802	-2.407890127	0.024813773	1	LINC00578
ENSG00000242686	0	0	23	-7.571394802	-2.407890127	0.024813773	1	RP11-1191J2.2
ENSG00000134853	0	0	23	-7.571394802	-2.407890127	0.024813773	1	PDGFRA
ENSG00000251450	0	0	23	-7.571394802	-2.407890127	0.024813773	1	CTC-459I6.1
ENSG00000180777	0	4	108	-5.693546292	-0.376175167	0.024828283	1	ANKRD30B
ENSG00000241859	0	4	106	-5.666609849	-0.400888667	0.025372075	1	KALP
ENSG00000140798	8	2	230	-5.570975974	0.68208907	0.025465742	1	ABCC12
ENSG00000228299	2200	2058	2	9.910917622	4.742940021	0.025480197	1	HLA-C
ENSG00000168060	2	0	64	-5.91606112	-1.092820057	0.025546176	1	NAALADL1
ENSG00000204764	446	793	0	12.26977417	2.98048011	0.025635423	1	RANBP17
ENSG00000182272	147	58	4119	-5.405230944	4.82066674	0.025707376	1	B4GALNT4
ENSG00000261934	12	2	288	-5.425761753	1.005977297	0.025839926	1	PCDHGA9
ENSG00000103647	0	2	63	-5.840809728	-1.110662962	0.026015309	1	CORO2B
ENSG00000149256	0	120	2489	-5.385385656	4.096075212	0.026106498	1	TENM4
ENSG00000270733	0	0	22	-7.507609198	-2.458856092	0.026111558	1	RP11-231P20.5
ENSG00000148513	0	0	22	-7.507609198	-2.458856092	0.026111558	1	ANKRD30A
ENSG00000185742	0	0	22	-7.507609198	-2.458856092	0.026111558	1	C11orf87
ENSG00000226695	0	0	22	-7.507609198	-2.458856092	0.026111558	1	ANKRD20A10P
ENSG00000188467	0	0	22	-7.507609198	-2.458856092	0.026111558	1	SLC24A5
ENSG00000129221	0	0	22	-7.507609198	-2.458856092	0.026111558	1	AIPL1
ENSG00000108370	0	0	22	-7.507609198	-2.458856092	0.026111558	1	RGS9
ENSG00000152128	0	0	22	-7.507609198	-2.458856092	0.026111558	1	TMEM163
ENSG00000243910	0	0	22	-7.507609198	-2.458856092	0.026111558	1	TUBA4B
ENSG00000125798	0	0	22	-7.507609198	-2.458856092	0.026111558	1	FOXA2
ENSG00000249407	0	0	22	-7.507609198	-2.458856092	0.026111558	1	IL20RB-AS1
ENSG00000251163	0	0	22	-7.507609198	-2.458856092	0.026111558	1	CTD-2325A15.2
ENSG00000250378	0	0	22	-7.507609198	-2.458856092	0.026111558	1	RP11-119J18.1
ENSG00000249526	0	0	22	-7.507609198	-2.458856092	0.026111558	1	CTB-35F21.1
ENSG00000198502	0	0	22	-7.507609198	-2.458856092	0.026111558	1	HLA-DRB5
ENSG00000205897	0	0	22	-7.507609198	-2.458856092	0.026111558	1	OR7E136P
ENSG00000246430	0	0	22	-7.507609198	-2.458856092	0.026111558	1	LINC00968
ENSG00000266017	0	0	22	-7.507609198	-2.458856092	0.026111558	1	MIR4477A
ENSG00000081189	2	0	62	-5.870345656	-1.133656332	0.026500269	1	MEF2C
ENSG00000227242	4	0	102	-5.678009002	-0.454729577	0.026526795	1	NBPF13P
ENSG00000214754	502	675	0	12.18967599	2.900768036	0.026533898	1	AC004870.5
ENSG00000176490	2	22	500	-5.38900664	1.792543769	0.026589971	1	DIRAS1
ENSG00000154175	36	12	950	-5.380317051	2.711653138	0.026865707	1	ABI3BP
ENSG00000101000	5	9	297	-5.428485466	1.049610262	0.027048195	1	PROCR
ENSG00000113211	0	3	81	-5.668504985	-0.767744625	0.027090517	1	PCDHB6
ENSG00000272761	2	2	100	-5.615846652	-0.479255659	0.027140437	1	RP11-572C15.6
ENSG00000169760	2	2	100	-5.615846652	-0.479255659	0.027140437	1	NLGN1
ENSG00000130649	4	2	139	-5.546593599	-0.022245034	0.027194255	1	CYP2E1
ENSG00000276681	892	260	0	12.12666331	2.838089251	0.027260629	1	NA
ENSG00000102038	110	76	3544	-5.316908087	4.608147956	0.027495225	1	SMARCA1
ENSG00000261377	0	2	60	-5.770559314	-1.173146169	0.027520858	1	RP11-578F21.12
ENSG00000107165	0	2	60	-5.770559314	-1.173146169	0.027520858	1	TYRP1
ENSG00000225082	0	0	21	-7.440872472	-2.511687119	0.027537599	1	DAP3P1
ENSG00000179133	0	0	21	-7.440872472	-2.511687119	0.027537599	1	C10orf67
ENSG00000225652	0	0	21	-7.440872472	-2.511687119	0.027537599	1	RP11-619F23.2
ENSG00000232987	0	0	21	-7.440872472	-2.511687119	0.027537599	1	AC051649.6
ENSG00000258976	0	0	21	-7.440872472	-2.511687119	0.027537599	1	CTD-2207P18.2
ENSG00000183747	0	0	21	-7.440872472	-2.511687119	0.027537599	1	ACSM2A
ENSG00000236841	0	0	21	-7.440872472	-2.511687119	0.027537599	1	AC007750.5
ENSG00000224247	0	0	21	-7.440872472	-2.511687119	0.027537599	1	AJ009632.3
ENSG00000241135	0	0	21	-7.440872472	-2.511687119	0.027537599	1	LINC00881
ENSG00000198787	0	0	21	-7.440872472	-2.511687119	0.027537599	1	OR4D12P
ENSG00000227910	0	0	21	-7.440872472	-2.511687119	0.027537599	1	RP11-73B2.6
ENSG00000272293	0	0	21	-7.440872472	-2.511687119	0.027537599	1	RP11-91J19.3
ENSG00000152192	1149	0	0	12.10172064	2.813287858	0.02755074	1	POU4F1
ENSG00000017483	2	6	176	-5.454902208	0.310976783	0.027580146	1	SLC38A5
ENSG00000172824	22	70	1795	-5.317482028	3.6288348	0.02762065	1	CES4A
ENSG00000140297	14	27655	20	9.41192701	7.488151562	0.027824536	1	GCNT3
ENSG00000154478	0	6	136	-5.466442399	-0.048935886	0.027887689	1	GPR26
ENSG00000172379	0	90	1776	-5.312683437	3.613768986	0.027979935	1	ARNT2
ENSG00000140519	11	96	2076	-5.297805825	3.839031289	0.028050679	1	RHCG
ENSG00000213058	688	398	0	12.05462454	2.766423277	0.028106976	1	RP4-765C7.2
ENSG00000154262	0	4	97	-5.538755564	-0.517657622	0.028110497	1	ABCA6
ENSG00000279184	3385	332	2	9.678291523	4.510789905	0.028145193	1	NA
ENSG00000149050	6	0	134	-5.518557634	-0.072186344	0.028367995	1	ZNF214
ENSG00000235098	14	24	733	-5.307353951	2.343348449	0.028587072	1	ANKRD65
ENSG00000279511	2	0	58	-5.774325027	-1.218968311	0.028614868	1	NA
ENSG00000162614	13	6	377	-5.366155695	1.391028399	0.028616272	1	NEXN
ENSG00000256546	2350	2	1	9.929378438	3.843466036	0.028628875	1	AC156455.1
ENSG00000130203	22	196	4148	-5.270973672	4.837109044	0.028681237	1	APOE
ENSG00000100473	3	0	77	-5.656844093	-0.836528648	0.028728033	1	COCH
ENSG00000111275	258	363	11392	-5.247475499	6.294632958	0.029075334	1	ALDH2
ENSG00000233117	0	8	168	-5.368793889	0.24974142	0.029099363	1	LINC00702
ENSG00000230368	0	0	20	-7.370898248	-2.566524794	0.02911109	1	FAM41C
ENSG00000123243	0	0	20	-7.370898248	-2.566524794	0.02911109	1	ITIH5
ENSG00000236114	0	0	20	-7.370898248	-2.566524794	0.02911109	1	RP11-517P14.7
ENSG00000255606	0	0	20	-7.370898248	-2.566524794	0.02911109	1	AP000439.2
ENSG00000166159	0	0	20	-7.370898248	-2.566524794	0.02911109	1	LRTM2
ENSG00000258072	0	0	20	-7.370898248	-2.566524794	0.02911109	1	RP11-554D14.2
ENSG00000196668	0	0	20	-7.370898248	-2.566524794	0.02911109	1	LINC00173
ENSG00000278266	0	0	20	-7.370898248	-2.566524794	0.02911109	1	NA
ENSG00000279149	0	0	20	-7.370898248	-2.566524794	0.02911109	1	NA
ENSG00000274330	0	0	20	-7.370898248	-2.566524794	0.02911109	1	NA
ENSG00000131094	0	0	20	-7.370898248	-2.566524794	0.02911109	1	C1QL1
ENSG00000108823	0	0	20	-7.370898248	-2.566524794	0.02911109	1	SGCA
ENSG00000136732	0	0	20	-7.370898248	-2.566524794	0.02911109	1	GYPC
ENSG00000235548	0	0	20	-7.370898248	-2.566524794	0.02911109	1	AC073551.1
ENSG00000125510	0	0	20	-7.370898248	-2.566524794	0.02911109	1	OPRL1
ENSG00000152977	0	0	20	-7.370898248	-2.566524794	0.02911109	1	ZIC1
ENSG00000185873	0	0	20	-7.370898248	-2.566524794	0.02911109	1	TMPRSS11B
ENSG00000145358	0	0	20	-7.370898248	-2.566524794	0.02911109	1	DDIT4L
ENSG00000196376	0	0	20	-7.370898248	-2.566524794	0.02911109	1	SLC35F1
ENSG00000085563	0	0	20	-7.370898248	-2.566524794	0.02911109	1	ABCB1
ENSG00000196166	0	0	20	-7.370898248	-2.566524794	0.02911109	1	C8orf86
ENSG00000224960	0	0	20	-7.370898248	-2.566524794	0.02911109	1	SMEK3P
ENSG00000171116	0	0	20	-7.370898248	-2.566524794	0.02911109	1	HSFX1
ENSG00000144857	12	168	3354	-5.237444317	4.532680018	0.029537372	1	BOC
ENSG00000198542	10	0	202	-5.400044938	0.506363071	0.029584807	1	ITGBL1
ENSG00000073737	135	831	0	11.93061353	2.643084869	0.029646165	1	DHRS9
ENSG00000104055	2	2	92	-5.495704727	-0.588562602	0.029873997	1	TGM5
ENSG00000198053	0	270	4974	-5.215653168	5.101567087	0.029929456	1	SIRPA
ENSG00000257877	1	0	38	-6.00441546	-1.772740297	0.030108941	1	RP3-462E2.3
ENSG00000169031	19	7	466	-5.228816317	1.699545843	0.030276723	1	COL4A3
ENSG00000053747	1441	750	37933	-5.186620696	8.03270189	0.030528797	1	LAMA3
ENSG00000166086	73	6	1365	-5.203562088	3.240672498	0.0305579	1	JAM3
ENSG00000129993	6	11	319	-5.255388718	1.158964697	0.030749424	1	CBFA2T3
ENSG00000196344	12	0	213	-5.220309879	0.589390851	0.03081929	1	ADH7
ENSG00000259283	0	0	19	-7.297356326	-2.623527453	0.030855169	1	RP11-26L20.3
ENSG00000105278	0	0	19	-7.297356326	-2.623527453	0.030855169	1	ZFR2
ENSG00000277475	0	0	19	-7.297356326	-2.623527453	0.030855169	1	NA
ENSG00000187944	0	0	19	-7.297356326	-2.623527453	0.030855169	1	C2orf66
ENSG00000232023	0	0	19	-7.297356326	-2.623527453	0.030855169	1	AC009410.1
ENSG00000249326	0	0	19	-7.297356326	-2.623527453	0.030855169	1	CTD-2194D22.4
ENSG00000185274	0	0	19	-7.297356326	-2.623527453	0.030855169	1	WBSCR17
ENSG00000228360	0	0	19	-7.297356326	-2.623527453	0.030855169	1	RP11-365F18.1
ENSG00000254981	0	0	19	-7.297356326	-2.623527453	0.030855169	1	RP11-350N15.3
ENSG00000213366	9	70	1417	-5.184507286	3.295445634	0.031048562	1	GSTM2
ENSG00000118596	0	14	264	-5.229490919	0.892222006	0.031113419	1	SLC16A7
ENSG00000164197	0	12	229	-5.243170258	0.690691194	0.031139287	1	RNF180
ENSG00000162520	14	8	400	-5.238654303	1.481401572	0.031411564	1	SYNC
ENSG00000182326	60	33	1593	-5.166205968	3.464685476	0.031416605	1	C1S
ENSG00000094963	185	0	3069	-5.154927295	4.409010843	0.031547323	1	FMO2
ENSG00000174059	2	0	54	-5.67145503	-1.309642436	0.031725837	1	CD34
ENSG00000164694	2	0	54	-5.67145503	-1.309642436	0.031725837	1	FNDC1
ENSG00000120328	0	2	54	-5.618880301	-1.306866819	0.031725837	1	PCDHB12
ENSG00000120068	4109	24	3	9.26631074	4.656023448	0.031891698	1	HOXB8
ENSG00000171885	18	0	309	-5.183405937	1.117201094	0.031894971	1	AQP4
ENSG00000142156	344	30	6145	-5.134674887	5.410511084	0.031910532	1	COL6A1
ENSG00000058668	2	871	15182	-5.133459741	6.71472904	0.03192445	1	ATP2B4
ENSG00000081041	0	46	820	-5.162959533	2.511338515	0.031952742	1	CXCL2
ENSG00000174599	12	0	206	-5.172128748	0.544792655	0.032025227	1	TRAM1L1
ENSG00000230587	1	0	36	-5.926668508	-1.838723201	0.032049829	1	AC093609.1
ENSG00000138769	5	0	104	-5.403267951	-0.41730426	0.032051577	1	CDKL2
ENSG00000197614	0	22	392	-5.155394501	1.457027078	0.032149018	1	MFAP5
ENSG00000069812	210	34	3982	-5.118803473	4.786117	0.032358137	1	HES2
ENSG00000188856	18	0	306	-5.169336314	1.104087072	0.032375049	1	RPSAP47
ENSG00000167104	0	823	0	11.71198869	2.425836183	0.03254889	1	BPIFB6
ENSG00000064300	0	16	284	-5.144865593	0.999900213	0.032987545	1	NGFR
ENSG00000198865	34	0	548	-5.103255353	1.937501009	0.033111138	1	CCDC152
ENSG00000173706	20	96	1935	-5.086214558	3.748778679	0.033475209	1	HEG1
ENSG00000246596	0	10	182	-5.169908678	0.371351407	0.033549003	1	RP11-1277A3.2
ENSG00000105928	140	34	2763	-5.073474654	4.262195354	0.033582347	1	DFNA5
ENSG00000276537	0	2	51	-5.536608743	-1.378680836	0.03390172	1	NA
ENSG00000019505	0	6215	6	8.974335542	5.335157672	0.034100035	1	SYT13
ENSG00000272695	4	2	115	-5.273405636	-0.272872387	0.03413841	1	GAS6-AS2
ENSG00000105388	13251	173060	198	8.857428822	10.23347587	0.034151475	1	CEACAM5
ENSG00000258846	1	0	34	-5.84449192	-1.907867542	0.034229601	1	EEF1A1P33
ENSG00000181577	10	11597	12	8.889801671	6.235719093	0.034248555	1	C6orf223
ENSG00000105880	0	45	756	-5.077303406	2.399510805	0.034315164	1	DLX5
ENSG00000183722	0	22	370	-5.072092711	1.379327666	0.034454364	1	LHFP
ENSG00000259362	4	0	82	-5.363554468	-0.73986849	0.034551132	1	RP11-307C19.1
ENSG00000261438	2	0	50	-5.56068293	-1.406398022	0.034687987	1	RP11-399O19.9
ENSG00000261468	0	2	50	-5.508108201	-1.403435637	0.034687987	1	RP11-1024P17.1
ENSG00000156475	0	2	50	-5.508108201	-1.403435637	0.034687987	1	PPP2R2B
ENSG00000143382	85	217	4805	-5.029421558	5.061852128	0.034802979	1	ADAMTSL4
ENSG00000225087	0	0	18	-7.219863265	-2.682872929	0.034974018	1	RP4-660H19.1
ENSG00000197084	0	0	18	-7.219863265	-2.682872929	0.034974018	1	LCE1C
ENSG00000233411	0	0	18	-7.219863265	-2.682872929	0.034974018	1	RP11-104L21.2
ENSG00000229227	0	0	18	-7.219863265	-2.682872929	0.034974018	1	RP11-38L15.2
ENSG00000183346	0	0	18	-7.219863265	-2.682872929	0.034974018	1	C10orf107
ENSG00000177791	0	0	18	-7.219863265	-2.682872929	0.034974018	1	MYOZ1
ENSG00000204033	0	0	18	-7.219863265	-2.682872929	0.034974018	1	LRIT2
ENSG00000130037	0	0	18	-7.219863265	-2.682872929	0.034974018	1	KCNA5
ENSG00000274373	0	0	18	-7.219863265	-2.682872929	0.034974018	1	NA
ENSG00000258422	0	0	18	-7.219863265	-2.682872929	0.034974018	1	RP11-486O13.2
ENSG00000270343	0	0	18	-7.219863265	-2.682872929	0.034974018	1	UNGP3
ENSG00000259703	0	0	18	-7.219863265	-2.682872929	0.034974018	1	LINC00593
ENSG00000168928	0	0	18	-7.219863265	-2.682872929	0.034974018	1	CTRB2
ENSG00000140955	0	0	18	-7.219863265	-2.682872929	0.034974018	1	ADAD2
ENSG00000105143	0	0	18	-7.219863265	-2.682872929	0.034974018	1	SLC1A6
ENSG00000161031	0	0	18	-7.219863265	-2.682872929	0.034974018	1	PGLYRP2
ENSG00000267423	0	0	18	-7.219863265	-2.682872929	0.034974018	1	AC005616.2
ENSG00000274616	0	0	18	-7.219863265	-2.682872929	0.034974018	1	NA
ENSG00000019169	0	0	18	-7.219863265	-2.682872929	0.034974018	1	MARCO
ENSG00000236869	0	0	18	-7.219863265	-2.682872929	0.034974018	1	RP11-944L7.4
ENSG00000241439	0	0	18	-7.219863265	-2.682872929	0.034974018	1	RP11-666A20.3
ENSG00000280053	0	0	18	-7.219863265	-2.682872929	0.034974018	1	NA
ENSG00000050730	0	0	18	-7.219863265	-2.682872929	0.034974018	1	TNIP3
ENSG00000249425	0	0	18	-7.219863265	-2.682872929	0.034974018	1	RP11-502M1.2
ENSG00000274358	0	0	18	-7.219863265	-2.682872929	0.034974018	1	NA
ENSG00000250874	0	0	18	-7.219863265	-2.682872929	0.034974018	1	CTC-480C2.1
ENSG00000226707	0	0	18	-7.219863265	-2.682872929	0.034974018	1	RP11-719J20.1
ENSG00000218565	0	0	18	-7.219863265	-2.682872929	0.034974018	1	RP11-12A2.1
ENSG00000233682	0	0	18	-7.219863265	-2.682872929	0.034974018	1	RP11-13P5.2
ENSG00000213071	0	0	18	-7.219863265	-2.682872929	0.034974018	1	LPAL2
ENSG00000206286	0	0	18	-7.219863265	-2.682872929	0.034974018	1	VPS52
ENSG00000235574	0	0	18	-7.219863265	-2.682872929	0.034974018	1	AC073150.6
ENSG00000036448	0	0	18	-7.219863265	-2.682872929	0.034974018	1	MYOM2
ENSG00000224110	0	0	18	-7.219863265	-2.682872929	0.034974018	1	RP11-274M4.1
ENSG00000228307	0	0	18	-7.219863265	-2.682872929	0.034974018	1	OR2S1P
ENSG00000094755	2585	31	2	9.164257507	3.998109613	0.035064693	1	GABRP
ENSG00000255364	776	0	0	11.53565254	2.250850739	0.035085503	1	RP11-94A24.1
ENSG00000104998	2	8	174	-5.120789133	0.310837933	0.035321542	1	IL27RA
ENSG00000104870	104	0	1567	-5.014335824	3.44939943	0.035340084	1	FCGRT
ENSG00000155093	212	3938	4	8.957880767	4.748654446	0.035385309	1	PTPRN2
ENSG00000130830	2	16	299	-5.060469893	1.077366671	0.035416958	1	MPP1
ENSG00000170689	8828	69	9	8.825555788	5.761593099	0.035586026	1	HOXB9
ENSG00000115363	2	36	624	-5.047725	2.126433234	0.035615074	1	EVA1A
ENSG00000115526	16	0	250	-5.044877543	0.824602977	0.035716525	1	CHST10
ENSG00000255201	4	7	188	-5.110894478	0.419778544	0.035771586	1	RP11-350N15.4
ENSG00000077274	2	4	110	-5.184855475	-0.329624913	0.035923881	1	CAPN6
ENSG00000248318	33	2317	2	9.098846343	3.932885181	0.036059957	1	RP11-713M15.1
ENSG00000171403	2	0	48	-5.501935027	-1.457322378	0.036363547	1	KRT9
ENSG00000249693	2	0	48	-5.501935027	-1.457322378	0.036363547	1	THEGL
ENSG00000164893	2	0	48	-5.501935027	-1.457322378	0.036363547	1	SLC7A13
ENSG00000183566	0	2	48	-5.449360298	-1.454256859	0.036363547	1	BPIFA4P
ENSG00000120327	6	6	200	-5.088250825	0.50785014	0.036367432	1	PCDHB14
ENSG00000112394	8	6	231	-5.083811468	0.710999001	0.036437177	1	SLC16A10
ENSG00000255065	727	0	0	11.44158906	2.157539832	0.036530382	1	RP11-680E19.2
ENSG00000187068	2	2	78	-5.257886651	-0.802368472	0.036594167	1	C3orf70
ENSG00000181449	678	34	0	11.41602728	2.132187124	0.036924857	1	SOX2
ENSG00000215182	224	24477	29	8.714120921	7.324383596	0.036943087	1	MUC5AC
ENSG00000072195	264	114	5557	-4.95362098	5.275881887	0.03697519	1	SPEG
ENSG00000235233	2	666	0	11.41076325	2.126892647	0.03702523	1	MICA
ENSG00000175600	50	0	733	-4.970449104	2.36127602	0.037384886	1	SUGCT
ENSG00000273160	0	0	17	-7.137970278	-2.744761885	0.037426154	1	RP11-104L21.3
ENSG00000254453	0	0	17	-7.137970278	-2.744761885	0.037426154	1	NAV2-AS2
ENSG00000247675	0	0	17	-7.137970278	-2.744761885	0.037426154	1	LRP4-AS1
ENSG00000256982	0	0	17	-7.137970278	-2.744761885	0.037426154	1	CTD-2555A7.2
ENSG00000007312	0	0	17	-7.137970278	-2.744761885	0.037426154	1	CD79B
ENSG00000223751	0	0	17	-7.137970278	-2.744761885	0.037426154	1	AC116609.2
ENSG00000242953	0	0	17	-7.137970278	-2.744761885	0.037426154	1	RP11-803B1.3
ENSG00000241679	0	0	17	-7.137970278	-2.744761885	0.037426154	1	RP11-80H8.4
ENSG00000250271	0	0	17	-7.137970278	-2.744761885	0.037426154	1	RP11-64D22.5
ENSG00000080709	0	0	17	-7.137970278	-2.744761885	0.037426154	1	KCNN2
ENSG00000235531	0	0	17	-7.137970278	-2.744761885	0.037426154	1	RP11-383H13.1
ENSG00000058404	12	0	179	-4.969572332	0.358567382	0.037834868	1	CAMK2B
ENSG00000166391	178	0	2519	-4.925578022	4.137755571	0.03795882	1	MOGAT2
ENSG00000104833	0	2	46	-5.3881182	-1.506933454	0.038191549	1	TUBB4A
ENSG00000259570	4	0	75	-5.235020461	-0.854657623	0.038275128	1	RP11-671M22.4
ENSG00000128805	28	0	410	-4.962234134	1.531548867	0.038441602	1	ARHGAP22
ENSG00000169248	11816	0	14	8.603613804	6.17022533	0.038522473	1	CXCL11
ENSG00000144355	22	8	438	-4.935214226	1.627382234	0.038535049	1	DLX1
ENSG00000111728	12	128	2078	-4.910554601	3.861698713	0.038571297	1	ST8SIA1
ENSG00000135447	4	6	162	-5.03359373	0.215517895	0.038591258	1	PPP1R1A
ENSG00000134769	34	4	552	-4.945073713	1.956993437	0.03873298	1	DTNA
ENSG00000183798	17	0	247	-4.94154442	0.813528854	0.038860521	1	EMILIN3
ENSG00000196159	6	12	274	-4.953106168	0.959781338	0.039128372	1	FAT4
ENSG00000135914	2191	0	2	8.907395965	3.742127009	0.039133481	1	HTR2B
ENSG00000203697	20848	32042	68	8.551870508	8.388193249	0.039167242	1	CAPN8
ENSG00000145283	20	0	287	-4.927226163	1.026787903	0.039399063	1	SLC10A6
ENSG00000154258	2	4	101	-5.061849151	-0.440542316	0.039600032	1	ABCA9
ENSG00000170561	126	28	2117	-4.866391861	3.891213109	0.039911469	1	IRX2
ENSG00000264175	164	435	0	11.22931323	1.947086348	0.039995848	1	MIR3189
ENSG00000215861	2	6	128	-4.995843957	-0.110163753	0.040019503	1	WI2-1896O14.1
ENSG00000153292	76999	53791	174	8.486316687	9.676548817	0.040117751	1	GPR110
ENSG00000225643	0	2	44	-5.324160694	-1.56160601	0.040192919	1	RP11-70P17.1
ENSG00000203785	0	0	16	-7.051147488	-2.809421896	0.040208125	1	SPRR2E
ENSG00000158473	0	0	16	-7.051147488	-2.809421896	0.040208125	1	CD1D
ENSG00000235687	0	0	16	-7.051147488	-2.809421896	0.040208125	1	LINC00993
ENSG00000212396	0	0	16	-7.051147488	-2.809421896	0.040208125	1	RNA5SP323
ENSG00000256448	0	0	16	-7.051147488	-2.809421896	0.040208125	1	RP11-809N8.4
ENSG00000255501	0	0	16	-7.051147488	-2.809421896	0.040208125	1	CARD18
ENSG00000183644	0	0	16	-7.051147488	-2.809421896	0.040208125	1	C11orf88
ENSG00000172572	0	0	16	-7.051147488	-2.809421896	0.040208125	1	PDE3A
ENSG00000250166	0	0	16	-7.051147488	-2.809421896	0.040208125	1	RP11-268P4.5
ENSG00000278743	0	0	16	-7.051147488	-2.809421896	0.040208125	1	NA
ENSG00000123342	0	0	16	-7.051147488	-2.809421896	0.040208125	1	MMP19
ENSG00000165899	0	0	16	-7.051147488	-2.809421896	0.040208125	1	OTOGL
ENSG00000182397	0	0	16	-7.051147488	-2.809421896	0.040208125	1	DNM1P46
ENSG00000261834	0	0	16	-7.051147488	-2.809421896	0.040208125	1	IGHV3OR16-15
ENSG00000159648	0	0	16	-7.051147488	-2.809421896	0.040208125	1	TEPP
ENSG00000266970	0	0	16	-7.051147488	-2.809421896	0.040208125	1	RP11-806H10.4
ENSG00000105246	0	0	16	-7.051147488	-2.809421896	0.040208125	1	EBI3
ENSG00000214842	0	0	16	-7.051147488	-2.809421896	0.040208125	1	RAD51AP2
ENSG00000179270	0	0	16	-7.051147488	-2.809421896	0.040208125	1	C2orf71
ENSG00000271134	0	0	16	-7.051147488	-2.809421896	0.040208125	1	RP11-416L21.2
ENSG00000123610	0	0	16	-7.051147488	-2.809421896	0.040208125	1	TNFAIP6
ENSG00000231672	0	0	16	-7.051147488	-2.809421896	0.040208125	1	DIRC3
ENSG00000135905	0	0	16	-7.051147488	-2.809421896	0.040208125	1	DOCK10
ENSG00000101282	0	0	16	-7.051147488	-2.809421896	0.040208125	1	RSPO4
ENSG00000239828	0	0	16	-7.051147488	-2.809421896	0.040208125	1	RP11-446H18.5
ENSG00000250546	0	0	16	-7.051147488	-2.809421896	0.040208125	1	RP11-8L2.1
ENSG00000235033	0	0	16	-7.051147488	-2.809421896	0.040208125	1	RP11-61I13.3
ENSG00000184408	0	0	16	-7.051147488	-2.809421896	0.040208125	1	KCND2
ENSG00000189320	0	0	16	-7.051147488	-2.809421896	0.040208125	1	FAM180A
ENSG00000228569	0	0	16	-7.051147488	-2.809421896	0.040208125	1	AC073133.2
ENSG00000062096	0	0	16	-7.051147488	-2.809421896	0.040208125	1	ARSF
ENSG00000204279	0	0	16	-7.051147488	-2.809421896	0.040208125	1	PAGE3
ENSG00000165694	0	0	16	-7.051147488	-2.809421896	0.040208125	1	FRMD7
ENSG00000225117	0	0	16	-7.051147488	-2.809421896	0.040208125	1	ARSDP1
ENSG00000154734	12	18	436	-4.899390286	1.623122696	0.040245016	1	ADAMTS1
ENSG00000270390	0	3	57	-5.162454989	-1.216553874	0.040538789	1	RP11-470B22.1
ENSG00000152969	0	10	155	-4.938406177	0.159501185	0.040587667	1	JAKMIP1
ENSG00000119514	23930	791	32	8.485973541	7.238006577	0.040598548	1	GALNT12
ENSG00000184106	0	572	0	11.18727097	1.905426001	0.040754018	1	TREML3P
ENSG00000182389	18	26	625	-4.870754983	2.139284943	0.040793438	1	CACNB4
ENSG00000100003	97	91	2572	-4.832146073	4.1736879	0.040879736	1	SEC14L2
ENSG00000165300	8	32	568	-4.851251516	2.003791798	0.040883012	1	SLITRK5
ENSG00000248810	1871	159	2	8.804692559	3.639818592	0.040890949	1	RP11-362F19.1
ENSG00000270025	0	1	29	-5.57904442	-2.094425354	0.041049745	1	BMS1P7
ENSG00000152580	20	4	332	-4.863043215	1.237472477	0.041109463	1	IGSF10
ENSG00000112964	0	90	1274	-4.833456041	3.163070361	0.041369732	1	GHR
ENSG00000101425	10	0	152	-4.990046364	0.128715469	0.04150143	1	BPI
ENSG00000224127	0	542	0	11.10957764	1.82851297	0.042105563	1	RP11-510C10.2
ENSG00000171951	228	328	0	11.1095488	1.828522524	0.042105563	1	SCG2
ENSG00000109099	25	20	607	-4.809342472	2.101433467	0.04217018	1	PMP22
ENSG00000077522	2	0	42	-5.309810495	-1.621854734	0.042392517	1	ACTN2
ENSG00000253266	2	0	42	-5.309810495	-1.621854734	0.042392517	1	RP11-128L5.1
ENSG00000143847	34	10	589	-4.817600508	2.057801319	0.042590937	1	PPFIA4
ENSG00000002726	1869	0	2	8.678107299	3.513765774	0.043166716	1	AOC1
ENSG00000164120	0	14	199	-4.82193829	0.516751414	0.043177762	1	HPGD
ENSG00000133687	2	324	4385	-4.762649085	4.946840258	0.043251731	1	TMTC1
ENSG00000219159	553	0	0	11.04710154	1.766795743	0.043275248	1	AC011298.2
ENSG00000237061	0	517	0	11.04147577	1.761130134	0.043376598	1	RP11-956J14.1
ENSG00000213088	0	0	15	-6.958763133	-2.877112483	0.043388257	1	DARC
ENSG00000256134	0	0	15	-6.958763133	-2.877112483	0.043388257	1	RP11-674J14.3
ENSG00000259761	0	0	15	-6.958763133	-2.877112483	0.043388257	1	RP11-138H10.2
ENSG00000259881	0	0	15	-6.958763133	-2.877112483	0.043388257	1	RP11-830F9.5
ENSG00000240665	0	0	15	-6.958763133	-2.877112483	0.043388257	1	LSP1P2
ENSG00000254105	0	0	15	-6.958763133	-2.877112483	0.043388257	1	VENTXP6
ENSG00000196091	812	22	10462	-4.751020926	6.201148204	0.043531009	1	MYBPC1
ENSG00000138356	10	32	561	-4.766680919	1.991642392	0.043822263	1	AOX1
ENSG00000198774	8	26	456	-4.770554651	1.695457949	0.043928494	1	RASSF9
ENSG00000102854	130	136	3419	-4.740205923	4.589857855	0.044105156	1	MSLN
ENSG00000142449	2	443	5866	-4.733606679	5.368218452	0.044213706	1	FBN3
ENSG00000101298	20	0	260	-4.784750478	0.895940434	0.044262794	1	SNPH
ENSG00000276649	0	4	66	-4.98408475	-1.012527677	0.044267733	1	NA
ENSG00000173467	1767	24	2	8.617883192	3.453810138	0.044291599	1	AGR3
ENSG00000118004	8	13	285	-4.794217726	1.025485605	0.044355612	1	COLEC11
ENSG00000127903	378	142	0	10.98393058	1.70429408	0.04442548	1	ZNF835
ENSG00000206500	56	440	0	10.97163817	1.692076872	0.044643323	1	RNF39
ENSG00000187957	0	56	744	-4.740034963	2.397539469	0.0446677	1	DNER
ENSG00000178947	6	116	1602	-4.730254151	3.49934371	0.044690012	1	LINC00086
ENSG00000168453	248	496	9489	-4.715715789	6.062864015	0.044813871	1	HR
ENSG00000182013	2	0	40	-5.239629332	-1.681148549	0.044820081	1	PNMAL1
ENSG00000077063	0	2	40	-5.187054604	-1.677587096	0.044820081	1	CTTNBP2
ENSG00000250722	671	16	8402	-4.714588996	5.887515138	0.044823277	1	SEPP1
ENSG00000254209	517	0	0	10.95004113	1.670822365	0.045087529	1	RP11-3G20.1
ENSG00000145147	18	8	332	-4.73644741	1.245867833	0.045106895	1	SLIT2
ENSG00000215328	0	482	0	10.94038668	1.661172221	0.045257113	1	HSPA1A
ENSG00000255325	513	0	0	10.93884223	1.659753609	0.045314013	1	RP11-96B2.1
ENSG00000164125	94	0	1150	-4.713413462	3.024043398	0.045427351	1	FAM198B
ENSG00000147606	18	0	229	-4.751344882	0.718805332	0.04546401	1	SLC26A7
ENSG00000113924	40	14	669	-4.70462401	2.247745956	0.045514103	1	HGD
ENSG00000122786	16	1200	15581	-4.693857367	6.779574593	0.045573407	1	CALD1
ENSG00000102781	66	14	982	-4.701304778	2.798174309	0.045656887	1	KATNAL1
ENSG00000248485	6	0	90	-4.944960671	-0.592231048	0.045694758	1	PCP4L1
ENSG00000138795	0	6	90	-4.871491016	-0.587116633	0.045694758	1	LEF1
ENSG00000235113	504	0	0	10.91332229	1.634533971	0.045776059	1	RP11-241I20.4
ENSG00000273100	338	148	0	10.88934129	1.61080453	0.046250651	1	RP11-302L19.3
ENSG00000026103	73	22	1154	-4.681801387	3.031301662	0.04640465	1	FAS
ENSG00000183378	4	0	63	-4.983926309	-1.075553824	0.046656676	1	OVCH2
ENSG00000268798	0	4	63	-4.917096851	-1.070818053	0.046656676	1	AC027307.3
ENSG00000196167	11495	76	18	8.214200399	6.141207945	0.046674245	1	COLCA1
ENSG00000103569	4	2	88	-4.88781454	-0.619234487	0.046877772	1	AQP9
ENSG00000254535	4	2	88	-4.88781454	-0.619234487	0.046877772	1	PABPC4L
ENSG00000187372	4	4	112	-4.822625243	-0.284531116	0.04699926	1	PCDHB13
ENSG00000100373	2762	13	4	8.290631473	4.083405535	0.047054286	1	UPK3A
ENSG00000177301	0	0	14	-6.86005564	-2.948131382	0.047054673	1	KCNA2
ENSG00000231648	0	0	14	-6.86005564	-2.948131382	0.047054673	1	RP11-372M18.2
ENSG00000184999	0	0	14	-6.86005564	-2.948131382	0.047054673	1	SLC22A10
ENSG00000184055	0	0	14	-6.86005564	-2.948131382	0.047054673	1	OR7E87P
ENSG00000170484	0	0	14	-6.86005564	-2.948131382	0.047054673	1	KRT74
ENSG00000123360	0	0	14	-6.86005564	-2.948131382	0.047054673	1	PDE1B
ENSG00000075035	0	0	14	-6.86005564	-2.948131382	0.047054673	1	WSCD2
ENSG00000259660	0	0	14	-6.86005564	-2.948131382	0.047054673	1	DNM1P47
ENSG00000132207	0	0	14	-6.86005564	-2.948131382	0.047054673	1	SLX1A
ENSG00000260746	0	0	14	-6.86005564	-2.948131382	0.047054673	1	RP11-14K3.1
ENSG00000274300	0	0	14	-6.86005564	-2.948131382	0.047054673	1	NA
ENSG00000265766	0	0	14	-6.86005564	-2.948131382	0.047054673	1	CXADRP3
ENSG00000278875	0	0	14	-6.86005564	-2.948131382	0.047054673	1	NA
ENSG00000204866	0	0	14	-6.86005564	-2.948131382	0.047054673	1	IGFL2
ENSG00000269118	0	0	14	-6.86005564	-2.948131382	0.047054673	1	FAM90A28P
ENSG00000232717	0	0	14	-6.86005564	-2.948131382	0.047054673	1	TRIM51JP
ENSG00000152086	0	0	14	-6.86005564	-2.948131382	0.047054673	1	TUBA3E
ENSG00000272551	0	0	14	-6.86005564	-2.948131382	0.047054673	1	RP11-324L17.1
ENSG00000252027	0	0	14	-6.86005564	-2.948131382	0.047054673	1	RNU6ATAC14P
ENSG00000186235	0	0	14	-6.86005564	-2.948131382	0.047054673	1	AC016757.3
ENSG00000229107	0	0	14	-6.86005564	-2.948131382	0.047054673	1	ABHD17AP4
ENSG00000275104	0	0	14	-6.86005564	-2.948131382	0.047054673	1	NA
ENSG00000044524	0	0	14	-6.86005564	-2.948131382	0.047054673	1	EPHA3
ENSG00000270492	0	0	14	-6.86005564	-2.948131382	0.047054673	1	RP13-685P2.8
ENSG00000174963	0	0	14	-6.86005564	-2.948131382	0.047054673	1	ZIC4
ENSG00000187033	0	0	14	-6.86005564	-2.948131382	0.047054673	1	SAMD7
ENSG00000138741	0	0	14	-6.86005564	-2.948131382	0.047054673	1	TRPC3
ENSG00000164303	0	0	14	-6.86005564	-2.948131382	0.047054673	1	ENPP6
ENSG00000248245	0	0	14	-6.86005564	-2.948131382	0.047054673	1	CTB-49A3.2
ENSG00000226733	0	0	14	-6.86005564	-2.948131382	0.047054673	1	RP11-397G17.1
ENSG00000232458	0	0	14	-6.86005564	-2.948131382	0.047054673	1	AC005029.1
ENSG00000127951	0	0	14	-6.86005564	-2.948131382	0.047054673	1	FGL2
ENSG00000235436	0	0	14	-6.86005564	-2.948131382	0.047054673	1	DPY19L2P4
ENSG00000257138	0	0	14	-6.86005564	-2.948131382	0.047054673	1	TAS2R38
ENSG00000155970	0	0	14	-6.86005564	-2.948131382	0.047054673	1	MICU3
ENSG00000176907	0	0	14	-6.86005564	-2.948131382	0.047054673	1	C8orf4
ENSG00000253549	0	0	14	-6.86005564	-2.948131382	0.047054673	1	RP11-317J10.2
ENSG00000232722	0	0	14	-6.86005564	-2.948131382	0.047054673	1	MROH4P
ENSG00000224549	0	0	14	-6.86005564	-2.948131382	0.047054673	1	RP11-370B11.3
ENSG00000224533	0	0	14	-6.86005564	-2.948131382	0.047054673	1	TMLHE-AS1
ENSG00000124191	24	6364	11	8.152222773	5.375497136	0.047081133	1	TOX2
ENSG00000179046	0	452	0	10.84771753	1.569611165	0.047113084	1	TRIML2
ENSG00000179750	106	351	0	10.84288888	1.5648676	0.047176308	1	APOBEC3B
ENSG00000162627	6	76	1025	-4.660131798	2.862716107	0.047345965	1	SNX7
ENSG00000196208	2	16	233	-4.700820433	0.747031211	0.047449608	1	GREB1
ENSG00000143536	0	4	62	-4.89405805	-1.090783478	0.047505493	1	CRNN
ENSG00000162669	2	0	38	-5.165858794	-1.742982851	0.047511478	1	HFM1
ENSG00000198019	2	0	38	-5.165858794	-1.742982851	0.047511478	1	FCGR1B
ENSG00000203685	2	0	38	-5.165858794	-1.742982851	0.047511478	1	C1orf95
ENSG00000180422	2	0	38	-5.165858794	-1.742982851	0.047511478	1	LINC00304
ENSG00000205663	0	444	0	10.82196636	1.544180616	0.047625179	1	RP11-706O15.5
ENSG00000272927	3	0	50	-5.035141203	-1.383272867	0.048054518	1	RP11-1191J2.5
ENSG00000237945	2459	209	4	8.240858458	4.03381915	0.048065828	1	LINC00649
ENSG00000280412	0	436	0	10.79574719	1.518293746	0.048152113	1	NA
ENSG00000153012	18	0	216	-4.667074663	0.642249473	0.04856811	1	LGI2
ENSG00000234704	188	1272	2	8.402003971	3.23896009	0.048569169	1	BRD2
ENSG00000261534	110	40	1745	-4.617677433	3.630437722	0.048832789	1	RP11-244O19.1
ENSG00000260710	448	5	0	10.76054767	1.483669669	0.048902189	1	RP11-616M22.7
ENSG00000229970	2	0	37	-5.127508978	-1.774922554	0.048969391	1	AC007128.1
ENSG00000120337	0	424	0	10.75550276	1.478571105	0.048971903	1	TNFSF18
ENSG00000166073	51	12	735	-4.625251097	2.388248171	0.048995036	1	GPR176
ENSG00000248124	40	32	851	-4.621726465	2.598590279	0.04909317	1	RRN3P1
ENSG00000170153	0	18	226	-4.64763834	0.707813641	0.049112712	1	RNF150
ENSG00000236560	440	4	0	10.73142446	1.454934348	0.049467297	1	PPP1R11
ENSG00000134824	1722	832	29225	-4.590759544	7.694407986	0.049493313	1	FADS2
ENSG00000168386	2	18	247	-4.633777277	0.834230166	0.049617459	1	FILIP1L
ENSG00000226539	190	235	0	10.71875793	1.44236919	0.049756333	1	AC012512.1
ENSG00000158813	8	10	223	-4.665475456	0.687531781	0.049858127	1	EDA
